# Supplementary material for: LARP7 is required for sex chromosome silencing during meiosis in mice
Source: PLoS One. 2024 Dec 5;19(12):e0314329. doi: 10.1371/journal.pone.0314329 (PMC11620648; doi:10.1371/journal.pone.0314329)
Supplement: S1 Table — (XLSX) [file pone.0314329.s005.xlsx]

## Sheet: Sheet1
S1 Table. Primers used in this study.
Experiment	Primer name	Forward	Reverse
Genotyping	Larp7-flox	ACTTGCCTGACAGACCAGCTT	AGATAGACCAAGGCCGTCACT
	Vasa-Cre	CACGTGCAGCCGTTTAAGCCGCGT	TTCCCATTCTAAACAACACCCTGAA
Quantitative RT-PCR	Arbp	AGATTCGGGATATGCTGTTGGC	TCGGGTCCTAGACCAGTGTTC
	Larp7	TACAGCAGGCAGTGGTCAAG	GCTCTCCGCTCACAATCTTC
	Gfra1	TTTTACTGACAGTTGCGTCCAC	TGAATGTGCTTCTGCTCAAAGTG
	Sycp3	AGCCAGTAACCAGAAAATTGAGC	CCACTGCTGCAACACATTCATA
	Acrv1	TCAGCAACTTTCAAGCGAGTAT	CTCCTGAAGAGTGCTCACCTG
	Taf7l	GCCTCCGGAACAAGCTTATG	GTTTAGCAGGCAGTGAGACG
	Ccnb3	TTCTTGTGGACTGGTTGGTG	TGCATTGTGCCTTCATTAGG
	Ddx3y	TGTTAGTTGCCACACCAGGA	CCAGCATCCTATCAGCTTCA
	Uba1y	AGGATGCTGAGGAATTGGTG	ACTTCCGGATAAGGTCGATG
