# Supplementary material for: LARP7 is required for sex chromosome silencing during meiosis in mice
Source: PLoS One. 2024 Dec 5;19(12):e0314329. doi: 10.1371/journal.pone.0314329 (PMC11620648; doi:10.1371/journal.pone.0314329)
Supplement: S2 Table — (XLSX) [file pone.0314329.s006.xlsx]

## Sheet: X chromosome_up
Table S2. (A) X chromosome genes of RNA-seq. List of up-regulated genes in Larp7 cKO spermatocytes (0 > logFC).
Gene symbol	logFC	logCPM	PValue	FDR
1110012L19Rik	1.35512	1.55698	4.80963e-06	2.88377e-05
1600014K23Rik	0.80348	0.182489	0.0232672	0.0587599
1700003E24Rik	5.12548e-15	-3.16916	1	1
1700011M02Rik	0.991121	0.420523	0.00435824	0.0135808
1700013H16Rik	1.64964	6.67193	8.10718e-11	1.15917e-09
1700018G05Rik	0.524804	1.1148	0.0917077	0.188359
1700019B21Rik	0.617554	3.22295	0.0178999	0.0468725
1700031F05Rik	0.450589	0.00243275	0.226074	0.400388
1700080O16Rik	1.87319	4.92143	4.32211e-13	8.84628e-12
1700121L16Rik	5.12548e-15	-3.16916	1	1
1810030O07Rik	1.09394	3.134	3.46865e-05	0.000176696
2010106E10Rik	1.5176	-3.08272	1	1
2010204K13Rik	0.431563	-0.516648	0.344233	0.556427
2010308F09Rik	1.51946	-3.08183	1	1
2210013O21Rik	1.02446	2.11779	0.000244673	0.0010279
2310010G23Rik	0.73749	0.334884	0.0343454	0.0823029
2610002M06Rik	1.41321	3.94556	5.55922e-08	4.83654e-07
2810403D21Rik	0.399454	-1.28794	0.500199	0.73736
2900008C10Rik	2.63496	-2.41995	0.0261014	0.0648973
3010001F23Rik	1.42115	-2.77805	0.383906	0.604481
3632454L22Rik	2.15912	-0.989818	3.4993e-05	0.000178109
3830403N18Rik	1.39481	2.94006	1.98417e-07	1.56131e-06
3830417A13Rik	0.687265	1.77052	0.0153247	0.0409368
4921511M17Rik	5.12548e-15	-3.16916	1	1
4930402K13Rik	0.349928	-1.12383	0.545484	0.782913
4930453H23Rik	0.0728238	-1.14496	1	1
4930502E18Rik	0.411053	2.20142	0.134988	0.259546
4930503H13Rik	0.584092	-2.92214	1	1
4930550L24Rik	1.42748	4.43258	2.9971e-08	2.73207e-07
4930555B12Rik	5.12548e-15	-3.16916	1	1
4930558G05Rik	1.5176	-3.08272	1	1
4930578C19Rik	2.72427	-2.92161	0.255401	0.43748
4930595M18Rik	1.05206	-0.0504629	0.00609674	0.0182568
4933402E13Rik	0.502359	2.81814	0.0589054	0.130467
4933403O08Rik	1.78105	2.74126	1.14756e-10	1.59411e-09
4933407K13Rik	0.508182	-0.309637	0.219356	0.390331
4933416I08Rik	5.12548e-15	-3.16916	1	1
5330434G04Rik	5.12548e-15	-3.16916	1	1
5430402E10Rik	5.12548e-15	-3.16916	1	1
5430428K19Rik	5.12548e-15	-3.16916	1	1
5530601H04Rik	0.952311	2.01519	0.000693805	0.00263875
5730405O15Rik	1.51472	-0.686165	0.000961282	0.00351798
5730412P04Rik	2.62808	-2.04513	0.00238448	0.00793248
5730416F02Rik	2.48901	-1.3794	0.000109202	0.00049717
6030498E09Rik	5.12548e-15	-3.16916	1	1
9530051G07Rik	0.956634	-2.00465	0.296002	0.492618
A230072C01Rik	0.784916	1.75127	0.00585163	0.0176075
A630012P03Rik	5.12548e-15	-3.16916	1	1
A630033H20Rik	3.08271	-2.84861	0.13042	0.252497
A730046J19Rik	2.72153	-2.92295	0.255401	0.43748
A830080D01Rik	1.10848	6.57563	9.61532e-06	5.45702e-05
AA414768	1.48363	0.589133	1.12821e-05	6.31493e-05
Abcb7	0.903792	5.31025	0.000323076	0.00132247
Abcd1	0.791541	4.75403	0.00170378	0.00586028
Ace2	2.9133	-0.737098	2.91713e-08	2.66644e-07
Acot9	1.04775	3.58303	5.55751e-05	0.000270036
Acsl4	0.603202	4.42895	0.0171404	0.0452182
Adgrg2	1.4597	0.644195	1.22908e-05	6.83412e-05
Aff2	2.44522	0.223996	6.95128e-10	8.552e-09
Agtr2	1.5182	-3.08243	1	1
Aifm1	0.866771	5.46205	0.000550131	0.00213827
Akap17b	1.04829	4.36114	3.93505e-05	0.000197407
Alg13	0.82173	6.87312	0.000961899	0.0035195
Amelx	5.12548e-15	-3.16916	1	1
Amer1	2.32324	1.5885	1.04848e-13	2.36645e-12
Ammecr1	0.956985	5.31265	0.000142218	0.000631361
Amot	1.48715	2.79201	4.54032e-08	4.00864e-07
Ap1s2	1.04662	6.55272	2.86602e-05	0.000148255
Apex2	1.34953	1.94375	2.02072e-06	1.31595e-05
Apln	2.07206	3.18203	3.78804e-14	9.1956e-13
Apool	1.14665	3.3764	1.22021e-05	6.78941e-05
Apoo-ps	5.12548e-15	-3.16916	1	1
Ar	1.85417	2.01706	1.81402e-10	2.44618e-09
Araf	0.754391	5.05196	0.00269096	0.00879848
Arhgap36	2.06412	-0.397676	3.03588e-06	1.90834e-05
Arhgap4	1.13499	1.18742	0.000205166	0.000880464
Arhgap6	3.04986	-0.494792	8.5331e-10	1.02958e-08
Arhgef6	1.22767	2.57273	6.32516e-06	3.72119e-05
Arhgef9	2.77314	0.352391	1.34334e-12	2.54704e-11
Armcx1	1.25248	2.00166	1.02423e-05	5.77659e-05
Armcx2	1.31834	4.20977	3.17392e-07	2.40193e-06
Armcx3	1.80703	-0.727613	0.00010541	0.000482334
Armcx4	1.97189	2.87904	8.13744e-13	1.59618e-11
Armcx5	0.831976	4.49358	0.00102678	0.00373585
Armcx6	3.31952	1.22521	2.30818e-20	1.77258e-18
Arr3	0.394442	-1.17075	0.535042	0.770644
Arx	3.08233	1.5543	2.40018e-20	1.83171e-18
Arxes1	1.77455	-0.452249	4.80438e-05	0.000236739
Arxes2	1.35482	1.39236	6.94595e-06	4.04452e-05
Asb11	1.0318	-2.26348	0.288762	0.48321
Asb9	0.609531	2.30947	0.0260211	0.0648973
Asmt	0.868417	-2.17342	0.327065	0.533586
Atp11c	1.22941	7.15062	9.40024e-07	6.51428e-06
Atp1b4	4.42078	-2.42397	0.0026512	0.0086836
Atp2b3	0.576848	-0.821632	0.219198	0.390247
Atp6ap1	0.627253	5.78283	0.0119142	0.032843
Atp6ap2	0.563613	5.95735	0.0236016	0.0595182
Atp7a	0.741439	5.32604	0.0030996	0.00999278
Atrx	1.22639	6.09989	1.09652e-06	7.52195e-06
AU015836	1.34835	3.9194	2.07879e-07	1.62503e-06
AU022751	1.30043	5.00881	3.10551e-07	2.35454e-06
AV320801	1.18595	0.494742	0.000514885	0.00202057
Avpr2	2.89111	-2.31698	0.00862395	0.0247277
AW822252	1.93124	-1.53668	0.00374346	0.0118112
Awat1	1.42309	-2.77887	0.383906	0.604481
Awat2	0.483053	-0.732724	0.284118	0.477426
B230119M05Rik	4.65352	-2.32092	0.000759916	0.00285736
B630019K06Rik	1.79261	1.30775	8.92507e-09	9.08921e-08
BC023829	0.953805	4.89956	0.000159233	0.000699268
BC061195	5.12548e-15	-3.16916	1	1
BC065397	0.942919	2.27743	0.000604772	0.00232512
Bcap31	1.13277	6.09632	6.45411e-06	3.78884e-05
Bcor	2.61161	3.39066	8.97656e-21	7.50741e-19
Bcorl1	1.33402	4.26703	2.18991e-07	1.70426e-06
Bex1	1.31327	3.19519	7.38219e-07	5.2044e-06
Bex2	1.09032	3.93052	2.3182e-05	0.000122089
Bex4	1.13801	2.34931	3.47827e-05	0.000177112
Bgn	1.99384	4.68603	2.53754e-14	6.32984e-13
Bhlhb9	1.06954	5.51584	2.14471e-05	0.000113516
Bmp15	0.584232	-2.92191	1	1
Bmx	1.1637	-2.21789	0.201088	0.362204
Brcc3	1.39646	2.56548	3.54057e-07	2.66044e-06
Brs3	2.71881	-2.92427	0.255401	0.43748
Brwd3	1.31354	4.11675	3.64013e-07	2.7277e-06
Btk	0.558714	0.116705	0.118545	0.23483
C030023E24Rik	5.12548e-15	-3.16916	1	1
C1galt1c1	1.12743	1.42738	0.000153384	0.000676134
C230004F18Rik	2.72058	-2.92341	0.255401	0.43748
C330007P06Rik	0.486478	2.39613	0.0712698	0.152781
C430049B03Rik	1.61796	0.231971	8.86823e-06	5.0648e-05
C77370	1.02835	4.54278	5.21863e-05	0.000255297
Cacna1f	1.72953	-0.133639	1.32177e-05	7.31284e-05
Capn6	0.766764	1.36992	0.00964828	0.0272959
Car5b	1.65104	1.23798	1.31642e-07	1.07126e-06
Cask	1.30154	4.72556	3.31569e-07	2.50533e-06
Ccdc120	1.06547	2.57704	8.41358e-05	0.000392489
Ccdc160	1.38003	0.64062	3.3983e-05	0.000173293
Ccdc22	0.759279	2.77782	0.00431654	0.013456
Ccnb3	2.3442	7.91176	1.48477e-19	9.66923e-18
Cd40lg	3.60774	-2.71324	0.0346978	0.0826767
Cd99l2	0.967196	3.35358	0.000213348	0.000911668
Cdc16	0.137937	6.19818	0.578491	0.81888
Cdk15	0.66209	-1.88618	0.44106	0.676408
Cdr1	5.12548e-15	-3.16916	1	1
Cdx4	1.51853	-3.08228	1	1
Cenpi	0.822173	4.61005	0.00115552	0.00415962
Cetn2	1.2054	4.48427	2.33083e-06	1.49596e-05
Cfp	1.54615	2.20326	4.14205e-08	3.69442e-07
Chic1	0.877137	4.17689	0.000581365	0.0022468
Chm	0.945847	3.82029	0.000246418	0.00103452
Chrdl1	1.56809	2.38715	1.99262e-08	1.88174e-07
Chst7	3.14304	-1.43289	1.15222e-05	6.43605e-05
Cited1	0.810281	5.4367	0.00122897	0.00439809
Clcn5	1.27334	4.5481	6.19505e-07	4.44707e-06
Cldn2	2.45191	-2.12817	0.00649855	0.0193161
Cldn34b1	0.970194	2.23658	0.000453679	0.00180063
Cldn34c1	1.06477	-2.84802	0.630344	0.871779
Cldn34c4	0.6729	-1.21977	0.25007	0.434364
Cldn34d	0.480957	-0.963805	0.373082	0.593244
Cldn34-ps	0.67084	-2.71035	0.694109	0.938949
Cmc4	1.05245	2.50168	0.000109086	0.000496918
Cnga2	1.73843	-2.41996	0.122025	0.240088
Cnksr2	0.404487	4.36201	0.109829	0.219792
Col4a5	1.65305	3.26197	6.83809e-10	8.42548e-09
Col4a6	2.35781	0.994743	3.5491e-12	6.30346e-11
Cox7b	1.19159	2.22232	1.93946e-05	0.000103549
Cstf2	1.04592	7.03132	2.82487e-05	0.000146219
Ctps2	1.37697	1.48608	4.18185e-06	2.54485e-05
Cul4b	1.31703	7.26915	1.57258e-07	1.26163e-06
Cxcr3	3.10594	-1.79015	7.19187e-05	0.000340637
Cxx1a	0.521198	-1.74465	0.48252	0.725727
Cxx1b	0.0233429	-1.12454	1	1
Cxx1c	2.49172	-0.245962	1.63449e-08	1.56349e-07
Cybb	3.84709	0.431871	1.49869e-18	8.07935e-17
Cypt1	1.06567	-2.84759	0.630344	0.871779
Cypt7	5.12548e-15	-3.16916	1	1
Cypt8	5.12548e-15	-3.16916	1	1
Cysltr1	0.726706	-2.36507	0.564405	0.803272
D330045A20Rik	1.58882	4.65158	7.22064e-10	8.83886e-09
Dach2	1.92296	-1.89199	0.00785467	0.0227597
Dcaf12l1	0.996565	1.06369	0.0014467	0.00506593
Dcaf12l2	3.81435	-2.64907	0.0180724	0.0470119
Dcx	5.12548e-15	-3.16916	1	1
Ddx26b	1.64401	5.94055	1.07654e-10	1.50495e-09
Ddx3x	1.95532	6.34426	2.55528e-14	6.35462e-13
Dgat2l6	5.12548e-15	-3.16916	1	1
Dgkk	2.80429	2.71401	9.67171e-22	1.00937e-19
Diap2	1.07158	3.99565	3.13091e-05	0.000160935
Dkc1	0.968549	4.91	0.000126422	0.000566694
Dlg3	0.93916	4.50155	0.000216017	0.000920172
Dmd	1.60759	3.61124	1.16927e-09	1.38012e-08
Dmrtc1a	0.151901	2.06764	0.58853	0.830732
Dmrtc1b	0.145589	0.511757	0.705974	0.950901
Dmrtc1c1	5.12548e-15	-3.16916	1	1
Dmrtc1c2	5.12548e-15	-3.16916	1	1
Dnase1l1	0.742283	0.680297	0.0243602	0.0612039
Dock11	1.02208	4.91208	5.32004e-05	0.00025979
Drp2	1.38402	1.83355	1.65339e-06	1.09424e-05
Dusp9	1.47667	5.04754	7.17766e-09	7.44628e-08
DXBay18	5.12548e-15	-3.16916	1	1
Dynlt3	1.10246	4.54678	1.48419e-05	8.12312e-05
E530001F21Rik	5.12548e-15	-3.16916	1	1
Ebp	1.8394	1.63934	1.01093e-09	1.20665e-08
Eda	1.09496	2.65084	5.0613e-05	0.000248197
Eda2r	3.3396	0.877521	5.65696e-19	3.2971e-17
Efhc2	1.09587	3.52682	2.58033e-05	0.000134761
Egfl6	1.80752	-0.504734	4.53608e-05	0.000224742
Eif1ax	0.665296	6.05482	0.00758843	0.0220773
Eif2s3x	0.906973	0.604836	0.00625062	0.0186655
Elf4	1.36051	4.60035	1.0433e-07	8.66315e-07
Elk1	1.12611	3.77722	1.33846e-05	7.39517e-05
Emd	1.32823	5.42934	1.58357e-07	1.26961e-06
Enox2	1.29635	3.1309	1.11694e-06	7.64915e-06
Eras	1.99094	1.05305	7.96038e-10	9.67166e-09
Ercc6l	1.57191	4.86244	8.75917e-10	1.05373e-08
Esx1	0.882623	7.03095	0.000394152	0.00158838
Etd	0.438142	1.15591	0.156707	0.294109
F630028O10Rik	3.80752	-2.65248	0.0180724	0.0470119
F8	1.00508	3.25454	0.000125019	0.000560922
F8a	0.851813	1.84779	0.00268485	0.00878161
F9	1.5176	-3.08272	1	1
Fam120c	0.84727	3.08707	0.00133346	0.0047325
Fam122b	0.236975	3.79696	0.355298	0.57146
Fam199x	0.582672	4.66257	0.0208198	0.0532063
Fam3a	1.29121	2.50366	2.44556e-06	1.5622e-05
Fam46d	1.34916	4.19021	1.69723e-07	1.35274e-06
Fam47c	0.257639	-0.005708	0.522582	0.757209
Fam50a	0.562105	4.15514	0.0269459	0.0666915
Fancb	1.67699	-0.585213	0.000210933	0.000901977
Fate1	3.07969	-2.85009	0.13042	0.252497
Fgd1	1.41983	3.43101	7.35985e-08	6.26909e-07
Fgf13	0.929828	2.43508	0.000639841	0.00244838
Fgf16	0.742758	-2.08768	0.360697	0.577342
Fhl1	0.73541	3.57651	0.00447786	0.0139092
Figf	2.97855	1.77938	2.19307e-20	1.70022e-18
Firre	0.303199	4.28096	0.23136	0.407093
Flna	1.54878	6.44042	9.74306e-10	1.16502e-08
Fmr1	1.16132	8.85943	3.30682e-06	2.0601e-05
Fmr1nb	0.780852	6.73376	0.0017022	0.00585659
Fmr1os	1.37955	0.0702001	0.000190451	0.000823623
Fnd3c2	5.12548e-15	-3.16916	1	1
Fndc3c1	2.51451	1.95639	1.7823e-16	6.40083e-15
Foxo4	1.15032	4.67298	6.08956e-06	3.59123e-05
Foxp3	1.44412	0.033123	0.000131835	0.000588903
Foxr2	1.58389	-2.47119	0.122025	0.240088
Frmd7	1.8982	0.385058	1.47259e-07	1.18687e-06
Frmpd3	1.06343	-1.24797	0.0468084	0.107013
Frmpd4	3.81439	-2.64905	0.0180724	0.0470119
Fthl17	1.24009	-0.0612089	0.00114555	0.00412921
Ftsj1	0.897342	3.17715	0.000623173	0.00238872
Ftx	1.61259	2.09739	1.58023e-08	1.51873e-07
Fundc1	1.10655	2.81309	3.63222e-05	0.000184183
Fundc2	1.41337	3.59068	7.35911e-08	6.26909e-07
G530011O06Rik	1.73177	0.268206	1.92974e-06	1.26073e-05
G6pdx	1.09894	3.34715	2.76388e-05	0.000143274
Gabra3	0.584232	-2.92191	1	1
Gabre	2.15956	1.91617	3.5678e-13	7.40896e-12
Gabrq	2.15341	1.5287	4.17579e-12	7.3312e-11
Gata1	1.26596	1.25912	3.47809e-05	0.000177112
Gdi1	0.807541	5.21344	0.00130607	0.00464271
Gdpd2	0.569321	0.99949	0.0653742	0.142711
Gemin8	0.832057	2.21226	0.00250385	0.00828992
Gja6	0.255903	-0.0398558	0.512682	0.747743
Gjb1	2.92252	-1.89119	0.000320605	0.00131367
Gla	1.28212	3.31147	1.20133e-06	8.17436e-06
Glod5	3.36836	-2.09198	0.000545845	0.0021232
Glra2	2.24099	-3.00083	0.503601	0.73736
Glra4	1.92498	-1.88736	0.0177186	0.0464727
Gm10057	5.12548e-15	-3.16916	1	1
Gm10058	5.12548e-15	-3.16916	1	1
Gm10147	5.12548e-15	-3.16916	1	1
Gm10230	5.12548e-15	-3.16916	1	1
Gm10439	1.26193	2.29565	5.39505e-06	3.20332e-05
Gm10486	5.12548e-15	-3.16916	1	1
Gm10487	5.12548e-15	-3.16916	1	1
Gm10488	5.12548e-15	-3.16916	1	1
Gm10921	5.12548e-15	-3.16916	1	1
Gm10922	5.12548e-15	-3.16916	1	1
Gm1140	5.12548e-15	-3.16916	1	1
Gm1141	0.865593	4.26168	0.000675246	0.00257619
Gm14345	5.12548e-15	-3.16916	1	1
Gm14346	5.12548e-15	-3.16916	1	1
Gm14347	5.12548e-15	-3.16916	1	1
Gm14351	5.12548e-15	-3.16916	1	1
Gm14374	5.12548e-15	-3.16916	1	1
Gm14379	1.61546	-1.11765	0.00251846	0.00832251
Gm14458	1.95561	-0.904116	8.45206e-05	0.000394134
Gm14459	1.51853	-3.08228	1	1
Gm14475	5.12548e-15	-3.16916	1	1
Gm14476	5.12548e-15	-3.16916	1	1
Gm14477	5.12548e-15	-3.16916	1	1
Gm14478	5.12548e-15	-3.16916	1	1
Gm14483	5.12548e-15	-3.16916	1	1
Gm14484	5.12548e-15	-3.16916	1	1
Gm14499	1.01004	-0.497923	0.0156477	0.0416857
Gm14501	5.12548e-15	-3.16916	1	1
Gm14511	5.12548e-15	-3.16916	1	1
Gm14525	5.12548e-15	-3.16916	1	1
Gm14625	2.72122	-2.92309	0.255401	0.43748
Gm14632	5.12548e-15	-3.16916	1	1
Gm14635	5.12548e-15	-3.16916	1	1
Gm14685	5.12548e-15	-3.16916	1	1
Gm14692	5.12548e-15	-3.16916	1	1
Gm14718	5.12548e-15	-3.16916	1	1
Gm14743	5.12548e-15	-3.16916	1	1
Gm14744	5.12548e-15	-3.16916	1	1
Gm14781	0.24877	-2.36091	1	1
Gm14812	1.19511	-2.58572	0.30299	0.501105
Gm14819	5.12548e-15	-3.16916	1	1
Gm14827	0.822433	0.471982	0.0160532	0.0426219
Gm14858	0.572754	-0.930937	0.224986	0.398838
Gm15008	1.51853	-3.08228	1	1
Gm15023	5.12548e-15	-3.16916	1	1
Gm15085	5.12548e-15	-3.16916	1	1
Gm15091	1.14744	0.279734	0.00124921	0.00446464
Gm15093	5.12548e-15	-3.16916	1	1
Gm15097	1.4009	1.41068	3.26056e-06	2.03335e-05
Gm15114	0.673252	-2.70916	0.694109	0.938949
Gm15127	5.12548e-15	-3.16916	1	1
Gm16404	1.51853	-3.08228	1	1
Gm16405	5.12548e-15	-3.16916	1	1
Gm16445	0.70562	-2.52804	0.521548	0.756068
Gm1720	5.12548e-15	-3.16916	1	1
Gm2012	2.76806	-2.36688	0.0150107	0.0401947
Gm2030	5.12548e-15	-3.16916	1	1
Gm21637	5.12548e-15	-3.16916	1	1
Gm21950	5.12548e-15	-3.16916	1	1
Gm21951	5.12548e-15	-3.16916	1	1
Gm22650	5.12548e-15	-3.16916	1	1
Gm2799	5.12548e-15	-3.16916	1	1
Gm2825	1.51853	-3.08228	1	1
Gm2837	5.12548e-15	-3.16916	1	1
Gm2913	5.12548e-15	-3.16916	1	1
Gm2927	5.12548e-15	-3.16916	1	1
Gm2933	5.12548e-15	-3.16916	1	1
Gm35612	0.341437	-2.46888	0.762403	1
Gm364	0.937855	8.49515	0.000162273	0.000710829
Gm3706	5.12548e-15	-3.16916	1	1
Gm3750	5.12548e-15	-3.16916	1	1
Gm38425	1.21973	0.585729	0.000225796	0.000957818
Gm41	1.158	2.20695	3.28025e-05	0.000167904
Gm4297	2.24159	-3.00054	0.503601	0.73736
Gm44	1.86571	1.85089	2.94001e-10	3.83922e-09
Gm4836	5.12548e-15	-3.16916	1	1
Gm4906	5.12548e-15	-3.16916	1	1
Gm4984	0.196524	0.509694	0.602329	0.845268
Gm5071	1.60116	0.637164	2.12976e-06	1.3785e-05
Gm5072	5.12548e-15	-3.16916	1	1
Gm5124	0.685781	1.25711	0.0224505	0.056927
Gm5126	1.76513	0.0333232	3.65238e-06	2.25126e-05
Gm5127	2.72058	-2.92341	0.255401	0.43748
Gm5128	5.12548e-15	-3.16916	1	1
Gm5132	2.24127	-3.0007	0.503601	0.73736
Gm5168	2.72153	-2.92295	0.255401	0.43748
Gm5169	0.584414	-2.92199	1	1
Gm5634	1.46582	-0.791883	0.00128763	0.00458518
Gm5635	1.17198	0.895302	0.000243167	0.00102192
Gm5640	0.179375	-2.64633	1	1
Gm5934	3.79365	-0.0601491	2.85283e-15	8.33201e-14
Gm5938	5.12548e-15	-3.16916	1	1
Gm595	0.921712	4.01783	0.000322075	0.00131903
Gm6121	5.12548e-15	-3.16916	1	1
Gm6268	1.27388	2.0662	6.32151e-06	3.71994e-05
Gm6377	2.83061	-1.62544	0.000242936	0.00102113
Gm648	0.540275	-0.13479	0.167635	0.310702
Gm6568	0.338562	2.19281	0.217059	0.386835
Gm6592	2.24376	-2.99949	0.503601	0.73736
Gm6787	0.438533	0.989778	0.154895	0.291289
Gm6880	1.57374	1.50061	1.87432e-07	1.48132e-06
Gm6890	1.58817	-0.223899	0.000121335	0.000546401
Gm6938	5.12548e-15	-3.16916	1	1
Gm7134	0.430619	-1.33971	0.487227	0.731445
Gm715	0.94303	2.85701	0.000408057	0.00163927
Gm7173	1.75465	2.20735	6.61691e-10	8.17357e-09
Gm773	1.37071	4.47606	9.44596e-08	7.88379e-07
Gm8787	2.28662	1.20747	2.82959e-12	5.09597e-11
Gm8817	5.12548e-15	-3.16916	1	1
Gm9	2.65778	1.59503	8.7833e-17	3.38858e-15
Gm9112	0.179664	0.688924	0.609493	0.853172
Gm9159	2.24007	-3.00127	0.503601	0.73736
Gmcl1l	5.12548e-15	-3.16916	1	1
Gnl3l	1.11365	3.51415	1.99663e-05	0.000106416
Gpc3	1.76042	3.19035	6.28739e-11	9.17778e-10
Gpc4	1.05781	3.81958	4.29574e-05	0.000214007
Gpkow	1.10485	5.4399	1.16777e-05	6.51396e-05
Gpm6b	1.33608	3.02603	5.97647e-07	4.30408e-06
Gpr101	2.15995	-1.24991	0.000215973	0.000920172
Gpr119	5.12548e-15	-3.16916	1	1
Gpr143	5.12548e-15	-3.16916	1	1
Gpr165	1.51946	-3.08183	1	1
Gpr173	1.88546	-2.36646	0.0760095	0.160894
Gpr34	3.44279	-0.509872	4.95712e-11	7.3951e-10
Gpr50	4.1162	2.0742	1.1644e-32	1.29254e-29
Gpr82	2.2887	-1.92847	0.00294069	0.00952575
Gprasp1	1.46357	5.32557	8.82419e-09	9.00901e-08
Gprasp2	1.24673	3.52184	1.8979e-06	1.24159e-05
Gria3	2.85657	0.346206	5.69539e-13	1.14664e-11
Gripap1	1.64284	3.2478	9.19481e-10	1.10288e-08
Grpr	2.71999	-2.92369	0.255401	0.43748
Gspt2	1.24293	3.68082	1.79357e-06	1.17966e-05
Gyk	0.8753	2.72355	0.00106063	0.00384698
H2afb2	5.12548e-15	-3.16916	1	1
H2afb3	0.875104	-1.42128	0.142725	0.271392
H2bfm	1.58298	3.22546	3.1298e-09	3.46006e-08
Haus7	0.846574	4.65907	0.000816526	0.00304666
Hccs	1.18621	6.25992	2.33665e-06	1.4993e-05
Hcfc1	1.34811	8.12294	7.81582e-08	6.61137e-07
Hdac6	0.913409	7.40873	0.000243533	0.00102328
Hdac8	1.5259	1.4807	4.12053e-07	3.05394e-06
Hdx	0.933265	-1.88817	0.246071	0.428608
Heph	2.01859	0.36846	5.45684e-08	4.75425e-07
Hmgb3	0.944922	3.30652	0.000296362	0.00122358
Hmgn5	1.36844	2.68472	5.01848e-07	3.66496e-06
Hnrnph2	0.972103	4.87391	0.000120181	0.000541802
Hprt	1.17296	6.38803	2.96683e-06	1.87072e-05
Hs6st2	0.599076	3.21054	0.0213851	0.0544914
Hsd17b10	1.11226	3.87056	1.67003e-05	9.05101e-05
Hsf3	0.727631	-0.608686	0.0840187	0.174591
Htatsf1	1.16627	6.15447	3.44886e-06	2.13768e-05
Htr2c	1.51853	-3.08228	1	1
Huwe1	0.981557	10.0233	7.89245e-05	0.000370728
Idh3g	0.946663	5.31599	0.000167472	0.000732288
Ids	1.06725	4.60236	2.67173e-05	0.000139177
Igbp1	2.38187	1.79451	1.04737e-14	2.79234e-13
Igsf1	1.02136	-0.737008	0.023626	0.0595614
Ikbkg	0.699057	3.9334	0.00627293	0.0187275
Il13ra1	1.62037	3.15777	1.61745e-09	1.86495e-08
Il13ra2	1.5176	-3.08272	1	1
Il1rapl1	2.24191	-3.00038	0.503601	0.73736
Il1rapl2	2.24007	-3.00127	0.503601	0.73736
Il2rg	1.02902	0.306116	0.00332273	0.010628
Iqsec2	1.62991	2.67087	3.22506e-09	3.54772e-08
Irak1	1.13643	4.53104	8.1564e-06	4.69118e-05
Irs4	1.35613	1.51344	4.84639e-06	2.90367e-05
Itgb1bp2	0.446041	-1.61818	0.517285	0.752928
Itm2a	2.12644	1.92325	1.21211e-12	2.31258e-11
Jade3	1.35755	7.53311	6.56503e-08	5.63927e-07
Jpx	0.563851	-1.15308	0.262875	0.447862
Kantr	0.807571	1.4799	0.00563526	0.0170278
Kcnd1	1.47453	-0.40588	0.000446221	0.00177392
Kcne1l	1.65654	-1.0917	0.00137191	0.00484504
Kctd12b	1.74279	-0.546399	9.79831e-05	0.00045148
Kdm5c	1.27019	5.82761	4.77679e-07	3.49892e-06
Kdm6a	1.32191	6.54375	1.50732e-07	1.21446e-06
Kif4	0.875646	6.14911	0.000456592	0.00180978
Kir3dl1	5.12548e-15	-3.16916	1	1
Kir3dl2	5.12548e-15	-3.16916	1	1
Kis2	5.12548e-15	-3.16916	1	1
Klf8	1.37212	4.64418	8.0237e-08	6.77547e-07
Klhl13	1.89709	2.78437	7.6046e-12	1.28877e-10
Klhl15	1.10194	4.62679	1.45766e-05	7.98687e-05
Klhl4	0.0347807	-1.49636	1	1
L1cam	1.95074	0.220256	2.10487e-07	1.64279e-06
Lage3	1.00495	2.02274	0.000344023	0.0014021
Lamp2	0.701097	7.38235	0.00472229	0.0145923
Lancl3	1.1294	0.784052	0.000452216	0.0017957
Las1l	1.24624	6.18162	7.33326e-07	5.17588e-06
Ldoc1	1.42083	-2.77901	0.383906	0.604481
Lhfpl1	5.12548e-15	-3.16916	1	1
LOC100504039	5.12548e-15	-3.16916	1	1
Lonrf3	1.20613	7.21738	1.47799e-06	9.88066e-06
Lpar4	2.99898	-2.27007	0.00495431	0.0152379
Lrch2	1.64143	4.61552	2.12864e-10	2.84998e-09
Luzp4	0.353317	-2.2175	0.80045	1
Magea1	5.12548e-15	-3.16916	1	1
Magea10	1.33113	4.26289	2.3444e-07	1.81581e-06
Magea2	1.46018	0.757174	9.33934e-06	5.31027e-05
Magea3	1.43839	2.61223	1.5702e-07	1.26014e-06
Magea4	0.847894	3.75337	0.000992927	0.00362347
Magea5	1.42727	3.45202	6.39777e-08	5.51695e-07
Magea6	1.46139	2.76686	7.95649e-08	6.72105e-07
Magea8	1.39734	3.78919	8.63607e-08	7.25994e-07
Mageb1	2.13109	-1.78576	0.00215374	0.00724071
Mageb16	1.73205	0.107315	5.54995e-06	3.29209e-05
Mageb18	1.83191	2.64245	4.56763e-11	6.8686e-10
Mageb2	5.12548e-15	-3.16916	1	1
Mageb4	1.46875	3.91489	1.79274e-08	1.70818e-07
Maged1	1.12595	7.74918	6.57999e-06	3.8581e-05
Maged2	1.57236	4.1671	1.47006e-09	1.70548e-08
Magee1	1.84073	2.85947	2.30405e-11	3.6115e-10
Magee2	2.06305	-1.82138	0.00332223	0.010628
Magef1	0.0625485	0.983061	0.858978	1
Magix	3.52898	-2.00963	0.000183412	0.000795436
Magt1	0.495141	3.94455	0.0524451	0.118097
Mamld1	1.93997	1.0506	2.62052e-09	2.93558e-08
Maoa	1.50054	6.13378	3.15141e-09	3.47766e-08
Maob	3.23313	1.34727	1.62675e-20	1.29403e-18
Map3k15	0.507934	4.60982	0.0438373	0.10133
Map7d2	0.676923	6.52409	0.00648906	0.0193137
Mbnl3	0.764678	5.29996	0.00230074	0.0076902
Mbtps2	0.658186	4.03651	0.00983653	0.027758
Mcf2	1.15932	0.459168	0.000785736	0.00294076
Mcts1	0.441732	1.34194	0.13571	0.260671
Mecp2	1.45692	5.52232	9.69232e-09	9.77276e-08
Med12	0.822345	8.16831	0.00092548	0.00340481
Med14	1.06655	5.03223	2.44905e-05	0.000128454
Mid1	1.47986	1.87314	2.87335e-07	2.19213e-06
Mid1ip1	1.57525	2.65912	9.53927e-09	9.65168e-08
Mid2	0.552127	3.11531	0.034793	0.0828802
Mir105	5.12548e-15	-3.16916	1	1
Mir106a	5.12548e-15	-3.16916	1	1
Mir1264	5.12548e-15	-3.16916	1	1
Mir1298	5.12548e-15	-3.16916	1	1
Mir188	5.12548e-15	-3.16916	1	1
Mir18b	5.12548e-15	-3.16916	1	1
Mir1912	5.12548e-15	-3.16916	1	1
Mir19b-2	5.12548e-15	-3.16916	1	1
Mir201	5.12548e-15	-3.16916	1	1
Mir20b	5.12548e-15	-3.16916	1	1
Mir2137	1.51853	-3.08228	1	1
Mir221	5.12548e-15	-3.16916	1	1
Mir222	5.12548e-15	-3.16916	1	1
Mir223	5.12548e-15	-3.16916	1	1
Mir224	5.12548e-15	-3.16916	1	1
Mir3110	5.12548e-15	-3.16916	1	1
Mir3112	5.12548e-15	-3.16916	1	1
Mir3113	0.493183	0.785215	0.125389	0.245834
Mir322	5.12548e-15	-3.16916	1	1
Mir3475	5.12548e-15	-3.16916	1	1
Mir351	5.12548e-15	-3.16916	1	1
Mir361	5.12548e-15	-3.16916	1	1
Mir362	5.12548e-15	-3.16916	1	1
Mir3620	5.12548e-15	-3.16916	1	1
Mir363	2.24191	-3.00039	0.503601	0.73736
Mir374b	5.12548e-15	-3.16916	1	1
Mir374c	5.12548e-15	-3.16916	1	1
Mir384	5.12548e-15	-3.16916	1	1
Mir421	1.42521	-2.77783	0.383906	0.604481
Mir448	5.12548e-15	-3.16916	1	1
Mir450-1	5.12548e-15	-3.16916	1	1
Mir450-2	5.12548e-15	-3.16916	1	1
Mir450b	1.51946	-3.08183	1	1
Mir452	5.12548e-15	-3.16916	1	1
Mir463	5.12548e-15	-3.16916	1	1
Mir465b-2	5.12548e-15	-3.16916	1	1
Mir465c-2	5.12548e-15	-3.16916	1	1
Mir465d	1.51853	-3.08228	1	1
Mir470	5.12548e-15	-3.16916	1	1
Mir471	1.5182	-3.08243	1	1
Mir500	1.5182	-3.08243	1	1
Mir501	5.12548e-15	-3.16916	1	1
Mir503	5.12548e-15	-3.16916	1	1
Mir504	5.12548e-15	-3.16916	1	1
Mir509	5.12548e-15	-3.16916	1	1
Mir5116	5.12548e-15	-3.16916	1	1
Mir532	5.12548e-15	-3.16916	1	1
Mir542	5.12548e-15	-3.16916	1	1
Mir547	5.12548e-15	-3.16916	1	1
Mir5617	5.12548e-15	-3.16916	1	1
Mir6382	5.12548e-15	-3.16916	1	1
Mir6383	5.12548e-15	-3.16916	1	1
Mir6384	5.12548e-15	-3.16916	1	1
Mir652	5.12548e-15	-3.16916	1	1
Mir669m-2	5.12548e-15	-3.16916	1	1
Mir672	5.12548e-15	-3.16916	1	1
Mir676	5.12548e-15	-3.16916	1	1
Mir7092	0.583071	-2.92087	1	1
Mir7093	5.12548e-15	-3.16916	1	1
Mir717	5.12548e-15	-3.16916	1	1
Mir718	2.24191	-3.00039	0.503601	0.73736
Mir741	1.51853	-3.08228	1	1
Mir742	1.51946	-3.08183	1	1
Mir743	2.85743	-1.14204	2.1683e-06	1.40048e-05
Mir743b	4.29606	-2.47476	0.00499622	0.0153071
Mir764	5.12548e-15	-3.16916	1	1
Mir7646	5.12548e-15	-3.16916	1	1
Mir767	5.12548e-15	-3.16916	1	1
Mir7673	1.61464	-0.166209	4.13955e-05	0.000206901
Mir871	5.12548e-15	-3.16916	1	1
Mir878	5.12548e-15	-3.16916	1	1
Mir880	5.12548e-15	-3.16916	1	1
Mir881	1.51946	-3.08183	1	1
Mir883a	2.72304	-2.92221	0.255401	0.43748
Mir883b	3.29372	-2.13107	0.00094496	0.00346422
Mir92-2	5.12548e-15	-3.16916	1	1
Mir98	5.12548e-15	-3.16916	1	1
Mirlet7f-2	5.12548e-15	-3.16916	1	1
Mmgt1	1.10697	5.24333	1.16353e-05	6.49178e-05
Morc4	1.80565	4.14276	5.96533e-12	1.02303e-10
Morf4l2	1.58931	4.97961	5.53348e-10	6.93345e-09
Mospd1	1.52727	0.867843	2.78035e-06	1.75995e-05
Mospd2	1.62992	1.19136	2.04251e-07	1.60077e-06
Mpp1	2.58406	2.05332	1.73959e-17	7.69613e-16
Msl3	1.25326	2.58147	3.8616e-06	2.36945e-05
Msn	2.15041	4.12979	6.7784e-16	2.18384e-14
Mtcp1	0.900898	1.08391	0.00334607	0.0106956
Mtm1	0.968912	3.09116	0.000249418	0.00104621
Mtmr1	0.979895	5.49322	9.64312e-05	0.000445001
Mum1l1	1.47921	6.92289	4.63139e-09	4.96284e-08
Mycs	1.70923	-2.7112	0.228804	0.403293
Naa10	0.753618	1.96737	0.00755762	0.0220008
Nap1l2	0.339932	-2.46899	0.762403	1
Nap1l3	1.27816	0.980761	4.64513e-05	0.000229494
Ndp	2.24159	-3.00054	0.503601	0.73736
Ndufa1	0.285112	6.31241	0.250356	0.434786
Ngfrap1	1.31365	4.45123	3.14133e-07	2.378e-06
Nhs	2.57975	0.739511	7.26065e-13	1.43109e-11
Nhsl2	1.43409	3.94804	3.46895e-08	3.13644e-07
Nkap	0.883893	4.06575	0.000546763	0.00212586
Nkrf	1.32594	4.76012	2.00652e-07	1.57509e-06
Nlgn3	1.59193	0.933465	8.05908e-07	5.63851e-06
Nono	1.15624	4.4479	5.88962e-06	3.48005e-05
Nox1	3.00694	-1.25673	3.25235e-06	2.02875e-05
Nr0b1	0.639469	2.0594	0.0210266	0.0536676
Nrk	2.25138	5.04809	1.0933e-17	4.96273e-16
Nsdhl	1.1314	3.76025	1.28903e-05	7.14467e-05
Nudt10	0.611815	0.263213	0.0878682	0.181373
Nudt11	1.18231	2.10637	2.64061e-05	0.000137644
Nup62cl	0.714078	4.04231	0.00517442	0.0157798
Nxf2	1.29052	7.47857	2.69135e-07	2.06222e-06
Nxf3	0.770118	5.30081	0.00213704	0.00719248
Nxf7	3.44651	-1.22927	3.78304e-07	2.82352e-06
Nxt2	1.53006	5.7828	1.71439e-09	1.96652e-08
Nyx	1.3107	0.516149	0.000116656	0.000527275
Obp1a	5.12548e-15	-3.16916	1	1
Ocrl	1.02605	4.66378	5.24978e-05	0.000256667
Ofd1	1.02517	6.50129	4.15119e-05	0.000207436
Ogt	1.0838	6.5112	1.50352e-05	8.21418e-05
Olfr1320	5.12548e-15	-3.16916	1	1
Olfr1321	5.12548e-15	-3.16916	1	1
Olfr1322	5.12548e-15	-3.16916	1	1
Olfr1323	5.12548e-15	-3.16916	1	1
Olfr1325	5.12548e-15	-3.16916	1	1
Ophn1	0.911922	3.97884	0.000381151	0.00154031
Opn1mw	1.38941	-2.13003	0.0937472	0.191838
Otc	2.72063	-2.92338	0.255401	0.43748
Otud5	0.934087	6.65509	0.000181743	0.0007896
Otud6a	1.62173	3.90428	5.94543e-10	7.39274e-09
P2ry10	4.43055	-2.41898	0.00141525	0.00496936
P2ry4	0.997927	-1.20255	0.0533722	0.119941
Pak3	1.6335	1.47129	7.45154e-08	6.33614e-07
Pbdc1	1.08299	5.30185	1.75477e-05	9.46823e-05
Pbsn	5.12548e-15	-3.16916	1	1
Pcdh11x	0.669993	-2.71075	0.694109	0.938949
Pcdh19	1.96085	1.0878	1.53489e-09	1.77473e-08
Pcsk1n	0.720193	4.89453	0.00421879	0.0131849
Pcyt1b	1.02604	0.643795	0.00174702	0.00599717
Pdha1	1.59414	3.72957	1.33941e-09	1.56431e-08
Pdk3	0.740586	6.12029	0.00297714	0.00963488
Pdzd11	0.728718	2.9512	0.00580812	0.0174852
Pdzd4	1.79979	2.85396	5.0293e-11	7.4982e-10
Pet2	0.990158	7.09011	7.2198e-05	0.000341894
Pfkfb1	1.14228	0.627658	0.000584328	0.00225468
Pgk1	0.724272	0.691844	0.025471	0.0637323
Pgr15l	2.64369	-0.131412	1.13485e-09	1.34274e-08
Pgrmc1	1.59644	7.29765	2.7988e-10	3.67865e-09
Phex	1.5739	-1.59095	0.0148174	0.0398299
Phf6	1.19774	4.44632	2.73512e-06	1.73402e-05
Phf8	0.865217	6.64587	0.000518347	0.00203317
Phka1	0.76772	6.09329	0.0020888	0.00704468
Phka2	0.388793	6.06015	0.11772	0.23331
Piga	1.23889	5.28877	9.81382e-07	6.7786e-06
Pih1h3b	0.792837	1.25313	0.00846719	0.0243497
Pim2	1.43754	3.42206	5.26042e-08	4.5913e-07
Pin4	1.10083	-2.08494	0.167477	0.310457
Pir	1.48077	0.584403	1.12821e-05	6.31493e-05
Pja1	1.48873	5.16349	5.31582e-09	5.63445e-08
Plac1	0.541331	-1.21913	0.371814	0.591535
Platr21	0.892013	0.0666355	0.0153372	0.0409522
Plp1	0.230727	2.82815	0.385642	0.606697
Plp2	0.793736	0.864261	0.0115197	0.0319249
Pls3	1.61959	3.8556	7.04605e-10	8.65551e-09
Plxna3	1.89852	4.06915	6.27691e-13	1.25133e-11
Plxnb3	2.61007	-0.812651	4.74749e-07	3.48164e-06
Pnck	1.5119	0.5296	1.43263e-05	7.86561e-05
Pnma3	1.48703	-1.50906	0.0190611	0.0491989
Pnma5	1.13039	5.30632	7.53781e-06	4.359e-05
Pof1b	2.63408	-2.4204	0.0261014	0.0648973
Pola1	1.19635	3.82302	3.82978e-06	2.35229e-05
Porcn	1.4604	1.0187	4.43592e-06	2.68118e-05
Pou3f4	5.12548e-15	-3.16916	1	1
Ppp1r3f	0.572017	4.13895	0.0243028	0.0610974
Ppp1r3fos	1.07109	1.16769	0.000421966	0.00168876
Pqbp1	1.08658	3.99873	2.46015e-05	0.000129009
Praf2	0.998804	0.786624	0.0018764	0.00638827
Prame	1.53441	2.19797	4.97913e-08	4.36166e-07
Pramel3	1.56577	2.44709	1.72925e-08	1.6509e-07
Prdx4	0.304712	7.41198	0.217703	0.387898
Prickle3	2.16006	0.586141	1.13547e-09	1.34282e-08
Prkx	1.14776	3.91099	9.05229e-06	5.16268e-05
Prps1	1.10451	5.50413	1.16099e-05	6.47909e-05
Prps2	1.69713	1.33711	4.64287e-08	4.09327e-07
Prr32	0.532294	-1.50058	0.365459	0.582868
Prrg1	0.554673	-0.385131	0.175515	0.323418
Prrg3	2.34467	2.31932	9.97197e-16	3.11024e-14
Psmd10	1.00862	4.04252	8.52828e-05	0.00039693
Rab33a	1.3292	-0.12217	0.00071772	0.00272165
Rab39b	2.01689	-0.67835	1.26168e-05	7.00577e-05
Rab9	1.0056	3.79325	9.96061e-05	0.000458267
Rab9b	0.815272	0.691389	0.0124859	0.0341761
Rai2	0.952643	-0.568726	0.0247065	0.0620099
Rap2c	0.926657	4.96497	0.000239112	0.00100748
Rbbp7	1.32991	6.98688	1.22454e-07	1.00418e-06
Rbm10	1.46228	2.81915	7.02103e-08	6.01194e-07
Rbm3	1.30585	1.77557	6.96333e-06	4.0527e-05
Rbm3os	1.45621	0.118334	7.77207e-05	0.000365284
Rbm41	1.23972	3.22972	2.68378e-06	1.70368e-05
Rbmx	1.61721	4.79174	3.11393e-10	4.05359e-09
Rbmx2	0.925038	4.84455	0.000249923	0.00104797
Renbp	2.93538	1.03171	8.96314e-17	3.4448e-15
Reps2	1.23734	3.84252	1.86903e-06	1.22369e-05
Rgag1	3.36514	-2.78126	0.0670489	0.144967
Rgag4	0.985235	1.61711	0.000693309	0.00263728
Rgn	3.98743	-2.59159	0.0180724	0.0470119
Rhox1	0.91519	2.93035	0.000565642	0.00219193
Rhox10	1.61653	0.645954	1.8353e-06	1.20257e-05
Rhox11	0.975281	0.377171	0.00417533	0.0130606
Rhox12	1.14727	-1.92613	0.16382	0.304742
Rhox13	1.03567	5.88855	3.66312e-05	0.000185403
Rhox2a	0.877823	-0.108122	0.0195601	0.0503613
Rhox2b	1.10747	0.194867	0.00207232	0.00699296
Rhox2c	1.27594	-0.430836	0.00195608	0.00663004
Rhox2d	1.71317	1.2346	4.41586e-08	3.91433e-07
Rhox2e	5.12548e-15	-3.16916	1	1
Rhox2f	0.707477	0.447929	0.0370943	0.0875584
Rhox2g	0.955298	-0.127295	0.0121398	0.0333467
Rhox2h	1.54106	0.244503	1.96339e-05	0.0001048
Rhox3a	5.12548e-15	-3.16916	1	1
Rhox3e	5.12548e-15	-3.16916	1	1
Rhox3f	1.80955	-1.094	0.000726672	0.0027509
Rhox3g	5.12548e-15	-3.16916	1	1
Rhox3h	0.464949	-1.52915	0.443248	0.679209
Rhox4a	5.12548e-15	-3.16916	1	1
Rhox4b	5.12548e-15	-3.16916	1	1
Rhox4c	2.72058	-2.92341	0.255401	0.43748
Rhox4e	2.72121	-2.9231	0.255401	0.43748
Rhox4f	5.12548e-15	-3.16916	1	1
Rhox5	0.332464	1.50086	0.2656	0.451624
Rhox6	0.615666	-0.498693	0.149211	0.281946
Rhox7a	0.663981	-0.785372	0.159511	0.298432
Rhox8	0.333692	1.63901	0.25477	0.43748
Rhox9	2.37363	-1.11613	2.47675e-05	0.000129796
Ribc1	1.11121	3.73363	1.79735e-05	9.66169e-05
Ripply1	1.51946	-3.08183	1	1
Rlim	1.4655	6.13638	7.04057e-09	7.31339e-08
Rnf113a1	1.66439	0.262018	4.28991e-06	2.60283e-05
Rnf128	0.973399	4.4629	0.000128664	0.0005759
Rnf138rt1	0.200853	0.282146	0.589441	0.831729
Rp2h	0.700882	3.08069	0.00764119	0.0222229
Rpgr	0.335726	5.62763	0.177762	0.327139
Rpl10	0.811877	1.32219	0.00636426	0.0189724
Rpl36a	1.47909	-1.39938	0.012851	0.0350379
Rps4x	1.9692	1.79672	4.36838e-11	6.5852e-10
Rps6ka3	0.761667	5.81552	0.00230066	0.0076902
Rps6ka6	0.853312	6.88528	0.000611084	0.00234643
Rragb	1.25111	2.46304	5.26334e-06	3.13349e-05
Rs1	1.0696	-1.41829	0.0595339	0.131644
S100g	1.5176	-3.08272	1	1
Samt1	5.12548e-15	-3.16916	1	1
Samt2	1.51853	-3.08228	1	1
Samt4	0.251576	-2.36335	1	1
Sash3	2.16355	-1.40208	0.000586025	0.00226087
Sat1	1.73986	2.06545	1.70275e-09	1.955e-08
Scml2	1.28714	8.92662	2.74684e-07	2.10152e-06
Sh2d1b1	2.71881	-2.92427	0.255401	0.43748
Sh3bgrl	2.11964	3.01222	1.98122e-14	5.05046e-13
Sh3kbp1	0.781885	3.77168	0.00234803	0.00783351
Shroom2	0.779616	4.37166	0.00212801	0.00716406
Shroom4	1.65464	3.81382	3.14089e-10	4.08433e-09
Siah1b	0.991537	5.51616	7.96621e-05	0.000373977
Slc10a3	0.568749	3.02719	0.0299712	0.0729666
Slc16a2	2.37045	2.04024	2.54252e-15	7.46284e-14
Slc25a14	1.00815	3.58008	0.000103868	0.000476259
Slc25a43	2.11853	-1.59291	0.00250984	0.00830302
Slc25a5	1.40646	2.98703	1.6732e-07	1.3349e-06
Slc25a53	1.52007	1.45555	4.16905e-07	3.08522e-06
Slc35a2	0.710084	4.54207	0.00497375	0.0152881
Slc38a5	2.216	2.016	9.05642e-14	2.05928e-12
Slc6a14	0.43694	-0.589402	0.369935	0.589006
Slc6a8	2.04393	4.40057	8.55109e-15	2.31258e-13
Slc7a3	2.92831	0.65396	4.67586e-15	1.31554e-13
Slc9a6	0.950014	5.98786	0.000147968	0.000654979
Slc9a7	0.938433	1.08382	0.00243872	0.00809404
SlcUbl4a	0.357377	-1.6486	0.620767	0.866025
Slitrk2	1.42221	-2.77929	0.383906	0.604481
Slitrk4	5.12548e-15	-3.16916	1	1
Slxl1	5.12548e-15	-3.16916	1	1
Smarca1	1.99459	2.70954	9.22296e-13	1.79184e-11
Smc1a	0.878101	5.51124	0.000463942	0.00183718
Smim10l2a	1.08878	1.36407	0.000299852	0.0012359
Smim9	0.419512	-2.08203	0.825604	1
Smpx	0.360746	1.26359	0.241087	0.421837
Sms	0.582208	2.14746	0.0351975	0.0837367
Snora35	5.12548e-15	-3.16916	1	1
Snora69	5.12548e-15	-3.16916	1	1
Snord61	1.51853	-3.08228	1	1
Snx12	1.03856	5.38106	3.71897e-05	0.000187879
Sox3	0.956207	5.07793	0.00014911	0.000659318
Spin2c	1.65166	-1.30258	0.003609	0.0114439
Spin4	1.34658	0.642284	5.17635e-05	0.000253482
Spry3	5.12548e-15	-3.16916	1	1
Srpk3	2.52024	-1.56639	0.000156893	0.00069073
Srpr	0.341779	5.7885	0.169693	0.313942
Srpx2	2.66988	0.461203	3.18693e-12	5.69751e-11
Ssr4	0.243936	5.0725	0.329987	0.537241
Ssx9	1.51853	-3.08228	1	1
Ssxb2	1.1951	-2.58653	0.30299	0.501105
Ssxb3	0.311223	-2.77622	1	1
Ssxb9	5.12548e-15	-3.16916	1	1
Stag2	1.35975	6.51147	6.81517e-08	5.84386e-07
Stard8	2.13177	3.03564	1.33857e-14	3.50367e-13
Stk26	1.3897	0.0716702	0.000190451	0.000823623
Suv39h1	1.14471	7.32481	4.72898e-06	2.8389e-05
Syap1	0.69086	6.09207	0.00556781	0.0168386
Syn1	0.955642	1.72548	0.000806085	0.00301092
Syp	1.94313	2.6336	3.46634e-12	6.16543e-11
Sytl4	1.06165	1.70043	0.000261597	0.00109111
Sytl5	0.445119	-0.882282	0.342614	0.554288
Tab3	0.944645	6.24693	0.000157779	0.000694007
Taf1	0.85081	7.62236	0.000620311	0.00237849
Taf7l	1.41316	9.10115	1.84245e-08	1.75212e-07
Taf9b	1.32648	6.92508	1.32322e-07	1.07571e-06
Taz	0.618448	3.92129	0.0156448	0.0416857
Tbc1d25	1.25504	4.05614	1.14637e-06	7.83091e-06
Tbc1d8b	1.01315	5.71238	5.4476e-05	0.000265382
Tbl1x	0.937362	4.8189	0.000208616	0.000893008
Tbx22	2.06098	0.251573	4.50532e-08	3.98063e-07
Tceal1	1.04313	0.571908	0.00175007	0.00600511
Tceal3	1.69534	-1.27683	0.00261135	0.00858532
Tceal5	3.61037	-2.71193	0.0346978	0.0826767
Tceal6	1.88975	-2.36589	0.0760095	0.160894
Tceal8	1.56308	2.26417	2.84032e-08	2.60863e-07
Tceanc	1.16444	3.56139	7.94917e-06	4.5817e-05
Tenm1	3.81526	-2.64861	0.0180724	0.0470119
Tex11	1.06101	7.7528	2.11263e-05	0.000111963
Tex13	1.18816	6.48614	2.20301e-06	1.42139e-05
Tex16	1.16366	7.06455	3.36012e-06	2.09224e-05
Tex28	0.362349	-0.205416	0.349042	0.562766
Tfe3	1.23936	3.96843	1.63956e-06	1.08597e-05
Tgif2lx1	5.12548e-15	-3.16916	1	1
Tgif2lx2	5.12548e-15	-3.16916	1	1
Thoc2	0.79041	6.96192	0.00148332	0.00518675
Timm17b	0.640595	5.13046	0.0106304	0.0297406
Timm8a1	0.772612	-1.04886	0.132286	0.255785
Timp1	1.35448	-0.599304	0.00229311	0.00766915
Tktl1	1.81958	7.64941	8.79857e-13	1.71896e-11
Tlr13	1.44932	-1.11877	0.00585453	0.0176119
Tlr7	1.92024	-0.733366	4.09655e-05	0.000204878
Tlr8	2.11214	-1.60096	0.00250984	0.00830302
Tmem164	2.32588	3.24403	4.65321e-17	1.91306e-15
Tmem27	1.5182	-3.08243	1	1
Tmem28	1.00942	1.4885	0.000588248	0.00226909
Tmem29	0.82059	2.97471	0.00194652	0.00660315
Tmem35	2.00135	2.82966	5.89111e-13	1.1802e-11
Tmem47	1.25737	2.65439	3.54882e-06	2.19462e-05
Tmlhe	5.12548e-15	-3.16916	1	1
Tmsb15b1	1.64833	-0.680316	0.000261813	0.00109183
Tmsb15b2	0.868658	-2.17255	0.327065	0.533586
Tmsb15l	5.12548e-15	-3.16916	1	1
Tmsb4x	1.74759	4.94896	1.1579e-11	1.90162e-10
Tnmd	5.12548e-15	-3.16916	1	1
Trap1a	0.674147	5.03449	0.00727474	0.0213121
Trappc2	0.455584	1.85377	0.109636	0.219497
Trex2	3.364	-2.78183	0.0670489	0.144967
Trmt2b	0.93392	2.21441	0.000716859	0.00271965
Tro	1.38231	5.96802	4.53052e-08	4.00144e-07
Trpc5	2.45319	-2.12989	0.00649855	0.0193161
Trpc5os	0.806335	1.73993	0.00473906	0.0146386
Tsc22d3	1.38633	7.55337	3.51781e-08	3.17826e-07
Tsga8	0.424128	3.23029	0.103795	0.20952
Tsix	1.74232	-2.41896	0.122025	0.240088
Tspan7	2.19063	1.96805	1.98137e-13	4.25193e-12
Tspyl2	1.28955	5.55619	3.39606e-07	2.56052e-06
Tsr2	0.835688	4.9852	0.00090545	0.00334018
Tsx	0.0732972	2.31561	0.794189	1
Txlng	1.3271	4.95735	1.82779e-07	1.44595e-06
Uba1	0.969359	7.85801	9.90871e-05	0.000456137
Ube2a	1.71301	5.10337	2.53441e-11	3.94976e-10
Ubl4a	1.00958	2.43536	0.000216236	0.000920944
Ubqln2	1.26651	4.78352	6.53511e-07	4.66922e-06
Upf3b	1.06837	3.90511	3.39094e-05	0.000173062
Uprt	0.713714	-1.34294	0.20939	0.374974
Usp11	1.19335	5.56278	2.23978e-06	1.44435e-05
Usp26	1.7958	8.01288	1.61809e-12	3.03265e-11
Usp27x	1.35292	2.71931	6.21547e-07	4.46042e-06
Usp51	1.52204	0.766829	4.62208e-06	2.78088e-05
Usp9x	1.22154	8.73222	1.0351e-06	7.12863e-06
Utp14a	0.983414	3.9274	0.00012989	0.000580873
Uxt	0.844999	1.43353	0.00439788	0.0136868
Vamp7	5.12548e-15	-3.16916	1	1
Vbp1	1.36263	5.89302	6.99425e-08	5.99111e-07
Vgll1	1.94968	-2.64898	0.13445	0.258695
Vma21	0.691705	3.66162	0.00726379	0.0212901
Vmn2r121	5.12548e-15	-3.16916	1	1
Vsig4	1.50057	-1.62619	0.0288815	0.0706374
Was	2.21006	-1.37757	0.000161919	0.000709532
Wbp5	1.63497	4.02615	4.00601e-10	5.14087e-09
Wdr13	0.898948	3.88076	0.000475673	0.00187998
Wdr44	1.31163	5.53782	2.17444e-07	1.69438e-06
Wdr45	1.14281	3.5432	1.18061e-05	6.57955e-05
Wnk3	1.8064	4.59932	3.74715e-12	6.61672e-11
Xiap	0.999012	5.59423	6.98922e-05	0.000331941
Xist	1.06316	4.77767	2.73953e-05	0.000142163
Xk	1.42379	4.57641	2.77383e-08	2.55333e-07
Xkrx	1.91496	-1.14754	0.000505491	0.00198658
Xlr	1.33128	3.09887	5.50082e-07	3.98977e-06
Xlr3a	1.00104	0.785072	0.0018764	0.00638827
Xlr3b	0.921909	-0.376584	0.019772	0.0508264
Xlr3c	0.87431	2.26058	0.0014922	0.00521332
Xlr4a	1.10606	3.34119	2.36644e-05	0.000124442
Xlr4b	1.25693	1.16136	4.04401e-05	0.00020254
Xlr4c	1.33888	2.01098	2.38512e-06	1.52839e-05
Xlr5a	1.38395	0.515059	4.87545e-05	0.000240095
Xlr5b	1.34602	0.546497	6.62056e-05	0.000315844
Xlr5c	0.935317	0.331307	0.006389	0.0190345
Yipf6	0.669185	5.38681	0.00750556	0.021857
Yy2	1.37006	4.75536	8.10431e-08	6.83646e-07
Zbtb33	1.20961	4.80269	1.95666e-06	1.27627e-05
Zc3h12b	1.57855	0.533561	4.57626e-06	2.75603e-05
Zc4h2	2.05131	0.197959	8.74261e-08	7.34193e-07
Zcchc12	2.2963	1.60899	1.37713e-13	3.0298e-12
Zcchc16	2.96686	-1.06374	6.79521e-07	4.82682e-06
Zcchc18	1.2424	0.717076	0.00014801	0.000655036
Zcchc5	2.88819	-2.31752	0.00862395	0.0247277
Zdhhc15	1.19089	1.86111	3.36492e-05	0.000171878
Zdhhc9	0.947311	4.85603	0.00017778	0.000773346
Zf12	5.12548e-15	-3.16916	1	1
Zfp182	1.15076	1.82133	5.63611e-05	0.000273576
Zfp185	1.2916	3.8529	6.50592e-07	4.65245e-06
Zfp275	1.24096	3.54669	2.07375e-06	1.34618e-05
Zfp280c	1.00414	3.5963	0.000111588	0.000507656
Zfp300	1.94949	-2.64731	0.13445	0.258695
Zfp36l3	2.70204	-0.385009	4.41252e-09	4.73454e-08
Zfp449	1.12257	1.7204	9.65973e-05	0.000445684
Zfp712	0.321324	2.6406	0.227447	0.402382
Zfp92	1.29136	-0.824758	0.00683889	0.0202043
Zfx	1.37699	6.08561	4.97945e-08	4.36166e-07
Zic3	1.2437	-1.42012	0.0386281	0.0907143
Zmat1	1.00064	4.53969	8.15609e-05	0.000381524
Zmym3	1.15355	7.07393	4.06381e-06	2.48106e-05
Zrsr2	1.18041	6.25404	2.61023e-06	1.66088e-05
Zxda	1.41374	0.237101	9.69015e-05	0.000447002
Zxdb	1.21953	1.65264	2.8107e-05	0.000145516

## Sheet: X chromosome_down
Table S2. (B) X chromosome genes of RNA-seq. List of down-regulated genes in Larp7 cKO spermatocytes (0 < logFC).
Gene symbol	logFC	logCPM	PValue	FDR
1600025M17Rik	-0.883632	-2.1655	0.360697	0.577342
1700010D01Rik	-0.861231	0.997274	0.00531474	0.0161613
1700012L04Rik	-0.479082	-2.52427	1	1
1700020N15Rik	-1.53734	-0.709774	0.000583071	0.00225054
1700084M14Rik	-1.08715	0.351111	0.00163027	0.00564482
1700111N16Rik	-0.16899	-2.84633	1	1
4921511C20Rik	-1.12465	-0.944538	0.0150805	0.0403584
4930415L06Rik	-0.0184686	-2.21549	1	1
4930480E11Rik	-0.860303	-1.76994	0.206801	0.370799
4930513O06Rik	-0.739688	-1.5782	0.264525	0.45014
4930515L19Rik	-1.3203	-2.64218	0.464691	0.703766
4930519F16Rik	-0.0565875	-2.03779	1	1
4930524N10Rik	-0.363563	-1.46526	0.657126	0.901067
4930557A04Rik	-1.60497	-0.39729	0.000111721	0.000507905
4930567H17Rik	-0.839523	-2.58156	0.734193	0.979018
4932411N23Rik	-2.03125	-0.814577	2.73584e-05	0.000142012
4932429P05Rik	-0.416858	-0.457426	0.321429	0.526537
4933400A11Rik	-1.50777	0.0957505	4.42547e-05	0.000219887
4933401B06Rik	-0.351742	-1.3064	0.500199	0.73736
4933436I01Rik	-0.138272	0.103422	0.720006	0.965954
5430427O19Rik	-1.38617	-2.84433	0.630344	0.871779
9530027J09Rik	-0.433176	-1.84359	0.573309	0.812818
A230072E10Rik	-0.649543	-0.638874	0.142987	0.271805
Actrt1	-1.02774	0.191292	0.00393419	0.0123826
Akap14	-0.00227438	-0.304824	1	1
Akap4	-3.00962	6.44965	1.84149e-29	9.7763e-27
Alas2	-1.12479	1.11591	0.000255954	0.00107068
Apoo	-0.0429433	-0.259938	0.941119	1
Arl13a	-1.3868	-0.192919	0.000345833	0.001409
Asb12	-0.958692	-1.03324	0.0479393	0.109138
Btg1-ps1	-0.55081	-2.64297	1	1
Btg1-ps2	-1.33675	-1.76524	0.0448184	0.103285
Cldn34a	-1.08441	-2.52063	0.521548	0.756068
Cldn34b2	-0.203833	-2.0792	0.825604	1
Cldn34b3	-0.939537	-2.03414	0.195289	0.353582
Cldn34b4	-0.26726	-0.859259	0.60623	0.849627
Cpxcr1	-1.43035	0.396265	3.91143e-05	0.000196343
Ctag2	-0.97002	1.19032	0.00127233	0.00453799
Cylc1	-0.799135	1.74378	0.00507677	0.0155246
Cypt14	-0.931942	-2.41301	0.564405	0.803272
Cypt15	-0.633424	-1.35643	0.272389	0.460777
Cypt2	-0.578866	0.73797	0.0749254	0.159421
Cypt3	-0.732435	1.10322	0.0163486	0.0433072
Dusp21	-0.8983	-1.30357	0.108267	0.217022
Efhd1	-2.0672	7.2532	8.24778e-16	2.59895e-14
Fam122c	-0.192401	0.142811	0.59661	0.839904
Gab3	-0.134958	-1.38621	1	1
Gm10069	-1.23564	4.8905	1.13146e-06	7.73554e-06
Gm14474	-3.55705	-2.77395	0.0670489	0.144967
Gm14482	-1.65944	-3.08047	1	1
Gm14634	-0.278147	0.521272	0.424198	0.655654
Gm14725	-2.2577	-2.35556	0.028807	0.0704834
Gm14920	-1.65944	-3.08047	1	1
Gm15104	-0.651323	-0.172397	0.0886244	0.18278
Gm15107	-1.02496	-2.70887	0.694109	0.938949
Gm1993	-0.662242	-2.77505	1	1
Gm2863	-1.65944	-3.08047	1	1
Gm362	-0.242746	0.690029	0.470724	0.711447
Gm3763	-2.40986	-2.99762	0.503601	0.73736
Gm382	-0.287362	-0.300235	0.450137	0.687737
Gm4907	-0.507291	0.373497	0.135668	0.260645
Gm5166	-0.502176	-2.07979	0.507611	0.741603
Gm5382	-1.74777	-0.46332	3.73784e-05	0.000188599
Gm5925	-1.65768	-3.08123	1	1
Gm5935	-2.41178	-2.99679	0.503601	0.73736
Gm5936	-1.38359	-2.84545	0.630344	0.871779
Gm5941	-1.12371	0.641244	0.000507569	0.0019941
Gm614	-3.12055	0.0821028	1.95703e-13	4.20709e-12
Gm6760	-2.43104	1.42694	1.23922e-14	3.26461e-13
Gm6812	-1.82369	-0.942376	0.000227506	0.000963733
Gm7073	-0.217297	-0.306815	0.594706	0.837997
Gm732	-0.719806	-0.402944	0.0764254	0.161658
Gpr174	-1.6575	-3.0813	1	1
Gucy2f	-0.041982	-1.46796	1	1
Hypm	-2.36138	1.30645	1.4396e-13	3.15872e-12
Klhl34	-0.0664555	-1.3101	1	1
LOC101055749	-1.5917	-0.568164	0.000215206	0.000918159
Mageb16-ps1	-1.6575	-3.0813	1	1
Mageb5	-0.434567	-2.41236	1	1
Mir465	-1.65944	-3.08047	1	1
Mir505	-0.141239	-2.99874	1	1
Mir5132	-0.890524	-2.92139	1	1
Mir7091	-0.138967	-2.99942	1	1
Mtap7d3	-0.149477	1.50825	0.607663	0.851098
Ndufa11	-0.230326	5.44705	0.355775	0.572056
Olfr1324	-0.890632	-2.9205	1	1
Pabpc5	-1.38488	-2.84543	0.630344	0.871779
Ppef1	-0.160713	1.62414	0.582119	0.8233
Ppp1r2-ps7	-2.6364	0.392984	1.5457e-12	2.90589e-11
Ppp1r2-ps9	-1.14794	0.292948	0.00105038	0.0038115
Ptchd1	-0.755463	-1.99517	0.296002	0.492618
Rhox3c	-0.186507	-2.58287	1	1
Rhox4d	-2.89923	-2.91984	0.255401	0.43748
Rhox4g	-0.168019	-2.84506	1	1
Rpl39	-0.0135306	2.10729	0.985989	1
Samt3	-0.861024	-1.76961	0.206801	0.370799
Satl1	-1.52207	1.25454	5.87243e-07	4.23415e-06
Serpina7	-0.503805	-2.07982	0.507611	0.741603
Slx	-0.893249	-2.91937	1	1
Snora70	-0.207415	-1.12322	0.717004	0.962614
Sowahd	-0.487203	0.0592203	0.195764	0.354366
Spaca5	-0.984131	-1.32688	0.0769333	0.162497
Spin2d	-0.889412	-2.92103	1	1
Ssxb1	-0.203923	-1.84511	0.851289	1
Ssxb10	-1.65944	-3.08047	1	1
Ssxb5	-0.656989	-2.77506	1	1
Ssxb6	-1.95003	-2.46258	0.0760095	0.160894
Ssxb8	-0.892313	-2.91893	1	1
Tceal7	-0.123328	-1.49614	1	1
Tcp11x2	-0.721921	0.748511	0.0231857	0.0585723
Tex13a	-2.09256	0.735879	6.21868e-10	7.70504e-09
Tmem255a	-0.0288212	2.23219	0.93546	1
Tmsb15a	-0.025471	0.0411676	1	1
Tspan6	-0.455321	3.34175	0.0796708	0.166667
Ube2dnl1	-0.509559	-1.13722	0.326353	0.533102
Ube2dnl2	-0.277537	-1.43884	0.771083	1
Vsig1	-0.189967	3.00973	0.471621	0.71267
Xpnpep1	-0.222442	5.40607	0.372678	0.59264
Zcchc13	-0.752868	1.02412	0.0143714	0.038755

## Sheet: Y chromosome_up
Table S2. (C) Y chromosome genes of RNA-seq. List of up-regulated genes in Larp7 cKO spermatocytes (0 > logFC).
Gene symbol	logFC	logCPM	PValue	FDR
Ddx3y	1.22628	6.1686	1.09e-06	7.47e-06
Eif2s3y	0.864226	6.74708	0.000523396	0.00205133
Gm20815	5.13e-15	-3.16916	1	1
Gm21693	0.583036	-2.92169	1	1
Gm21708	5.13e-15	-3.16916	1	1
Kdm5d	1.16438	3.33318	9.63e-06	5.47e-05
Rbmy	1.51946	-3.08183	1	1
Uba1y	1.13959	6.84999	5.34e-06	3.17e-05
Usp9y	0.81059	6.89294	0.00112412	0.00405675
Uty	1.23272	4.57098	1.35e-06	9.1e-06
Zfy1	1.10987	4.45303	1.33e-05	7.35e-05
Zfy2	1.20378	4.80949	2.16e-06	1.39e-05

## Sheet: Y chromosome_down
S2 Table. (D) Y chromosome genes of RNA-seq. List of down-regulated genes in Larp7 cKO spermatocytes (0 < logFC).
Gene symbol	logFC	logCPM	PValue	FDR
Gm20865	-2.41178	-2.99679	0.503601	0.73736
Gm20871	-0.167033	-2.84775	1	1
Tspy-ps	-0.190836	-2.36164	1	1
