# Supplementary material for: LARP7 is required for sex chromosome silencing during meiosis in mice
Source: PLoS One. 2024 Dec 5;19(12):e0314329. doi: 10.1371/journal.pone.0314329 (PMC11620648; doi:10.1371/journal.pone.0314329)
Supplement: S3 Table — (XLSX) [file pone.0314329.s007.xlsx]

## Sheet: Gene list_2FC_up_3956genes
Table S3. (A) Upregulated genes in Larp7 cKO spermatocyte. Up-regulated genes in spermatocyte (more than 2-Fold-Changes) were listed.
Gene symbol	logFC	logCPM	PValue	FDR
Hsd3b6	3.58245	4.29909	5.23e-36	1.16e-32
Pycard	3.82573	2.89972	1.2e-34	1.95e-31
Trim72	3.54862	3.77711	2.73e-34	3.7e-31
Gpr50	4.1162	2.0742	1.16e-32	1.29e-29
Col15a1	3.218	4.28846	1.42e-30	8.85e-28
Htra1	3.31307	3.64168	1.45e-30	8.85e-28
Bhmt	3.60407	2.26737	3.42e-29	1.74e-26
Klk1b21	4.81853	1.00204	3e-28	1.32e-25
Ctss	4.26577	1.23059	1.55e-27	5.81e-25
Csf1	3.10527	3.42691	3.44e-27	1.17e-24
Lyz2	3.1479	3.11723	5.12e-27	1.69e-24
Des	3.44499	2.16296	9.04e-27	2.83e-24
Ces1d	3.21039	2.81443	1.04e-26	3.16e-24
F13a1	3.22188	2.69588	1.63e-26	4.9e-24
Vcam1	2.86269	5.25134	2.38e-26	6.45e-24
Dcn	2.79955	6.96242	3.42e-26	8.96e-24
Itgam	4.062	1.21893	3.45e-26	8.96e-24
Pdgfra	2.85309	5.12761	3.95e-26	1e-23
Tubb2a	3.33636	2.25305	5.82e-26	1.45e-23
Cbr2	3.83513	1.44487	6.02e-26	1.49e-23
Id3	2.97026	3.63395	6.32e-26	1.54e-23
Sparcl1	2.77004	6.27439	1.3e-25	3.01e-23
Cxcl12	2.88046	4.13956	1.74e-25	3.98e-23
Lamc3	2.74352	5.6826	4.75e-25	1.02e-22
Bzw2	3.0287	2.9047	6.54e-25	1.38e-22
Nobox	3.37288	1.90589	7.58e-25	1.58e-22
Cp	2.87759	3.72066	8.17e-25	1.69e-22
Apoe	2.71056	6.77698	8.47e-25	1.72e-22
Gm6537	3.18091	2.27332	1.19e-24	2.38e-22
Lamb1	2.70188	6.24409	1.43e-24	2.82e-22
Tgfbi	2.77873	4.50721	1.61e-24	3.15e-22
Klk1b24	4.09486	0.98304	1.96e-24	3.74e-22
Fmo1	3.20451	2.19623	2.05e-24	3.89e-22
Tmprss11a	4.91454	0.493033	3.05e-24	5.59e-22
Fcgrt	2.89925	3.21913	3.72e-24	6.73e-22
Laptm5	3.28857	1.90177	4.27e-24	7.56e-22
Col6a3	2.98087	2.79242	4.63e-24	8.08e-22
Hpgd	3.18133	2.14049	4.78e-24	8.28e-22
C1s1	2.77825	4.0632	5.14e-24	8.78e-22
Tspan11	4.0047	0.994534	6.89e-24	1.12e-21
Osr2	2.76855	4.111	7.01e-24	1.13e-21
Csf1r	2.90035	3.06514	8.39e-24	1.32e-21
Fzd5	2.73634	4.30283	1.11e-23	1.7e-21
Lama2	2.64042	6.31513	1.16e-23	1.77e-21
Tet2	2.89103	3.07798	1.37e-23	2.07e-21
Agt	2.63187	5.70562	2.37e-23	3.43e-21
Nedd9	3.01205	2.47625	2.66e-23	3.75e-21
Adamts5	2.64547	5.42162	2.81e-23	3.95e-21
Stab1	2.81179	3.32628	3.47e-23	4.84e-21
C1qc	3.16532	2.03148	3.66e-23	5e-21
Rian	3.06035	2.23989	4.37e-23	5.87e-21
Rarres2	3.32083	1.61155	5.84e-23	7.63e-21
Cd74	2.99086	2.42811	6.02e-23	7.77e-21
Ecm1	2.62599	5.22723	6.88e-23	8.84e-21
Meg3	2.71444	3.75733	1.14e-22	1.41e-20
Adamts1	2.69883	3.73652	1.72e-22	2.08e-20
Akr1cl	2.59825	5.11235	2.09e-22	2.49e-20
Efemp1	2.75715	3.25383	2.45e-22	2.89e-20
Lad1	2.96634	2.26292	2.9e-22	3.34e-20
Socs3	2.63353	4.26404	3.19e-22	3.61e-20
Klk1b27	4.42729	0.48437	3.36e-22	3.78e-20
Dab2	2.86829	2.60668	4.49e-22	4.92e-20
Itih5	2.6112	4.31141	5.11e-22	5.55e-20
C1qa	2.89124	2.45648	6.09e-22	6.49e-20
Tcf21	2.84054	2.64304	6.13e-22	6.51e-20
Col4a1	2.56145	5.11094	6.6e-22	6.98e-20
Ephx1	2.55578	5.09352	8.77e-22	9.19e-20
Dgkk	2.80429	2.71401	9.67e-22	1.01e-19
Lama4	2.836	2.56428	9.87e-22	1.03e-19
Col1a2	2.50235	6.08477	1.37e-21	1.4e-19
Defb15	4.01846	0.692184	1.52e-21	1.55e-19
Evc	3.28109	1.46116	1.83e-21	1.8e-19
Cyp27a1	2.68791	3.22902	1.85e-21	1.82e-19
Ccdc80	2.91348	2.19619	1.98e-21	1.92e-19
Sepp1	2.49431	5.72791	2.17e-21	2.09e-19
Col4a2	2.5188	4.94949	3.16e-21	2.9e-19
Gabbr1	2.50005	5.29521	3.78e-21	3.45e-19
Itga5	2.74825	2.70741	4.04e-21	3.64e-19
H2-Aa	3.34992	1.24462	4.79e-21	4.19e-19
Avpr1a	2.92059	2.04863	5.03e-21	4.39e-19
Bcor	2.61161	3.39066	8.98e-21	7.51e-19
Abcc8	2.58022	3.57789	9.83e-21	8.16e-19
Calcrl	3.03272	1.74525	9.95e-21	8.24e-19
Maf	2.79416	2.36506	1.19e-20	9.71e-19
H19	2.50026	4.36196	1.54e-20	1.23e-18
Fmo2	2.90786	2.01547	1.6e-20	1.28e-18
Maob	3.23313	1.34727	1.63e-20	1.29e-18
Cd163l1	7.70619	-0.217171	1.97e-20	1.54e-18
Egfr	2.67989	2.78916	1.98e-20	1.55e-18
Figf	2.97855	1.77938	2.19e-20	1.7e-18
Armcx6	3.31952	1.22521	2.31e-20	1.77e-18
Arx	3.08233	1.5543	2.4e-20	1.83e-18
Nrp1	2.61771	3.02874	3.22e-20	2.41e-18
Serpina3n	2.88566	1.99571	3.29e-20	2.45e-18
Myc	3.37025	1.0962	3.33e-20	2.47e-18
Myof	2.6876	2.63749	3.45e-20	2.55e-18
Ggt5	2.93768	1.80293	4e-20	2.93e-18
Igfbp7	2.42784	5.1458	4.57e-20	3.32e-18
Id1	2.66759	2.64138	4.72e-20	3.42e-18
Gsn	2.37441	8.19089	5.44e-20	3.89e-18
Itih2	2.84938	1.98157	5.68e-20	4.06e-18
Nav1	2.46233	4.28312	5.89e-20	4.19e-18
Apoc1	2.65998	2.62851	7.17e-20	5.01e-18
Ptn	4.3704	0.252424	7.45e-20	5.18e-18
Lrp1	2.37207	6.7281	7.63e-20	5.29e-18
Bin1	2.60665	2.8157	1.09e-19	7.35e-18
Fgl2	2.37775	5.47978	1.1e-19	7.44e-18
Olfml2b	2.53917	3.22206	1.16e-19	7.83e-18
Tril	3.60239	0.735459	1.32e-19	8.79e-18
Capn1	2.9724	1.63077	1.42e-19	9.37e-18
Acan	2.52779	3.25488	1.45e-19	9.54e-18
Ccnb3	2.3442	7.91176	1.48e-19	9.67e-18
Duox2	2.64634	2.53625	1.49e-19	9.69e-18
Prlr	2.45641	3.92355	1.69e-19	1.09e-17
Ephb3	2.68838	2.33985	1.71e-19	1.1e-17
Ndrg2	2.51606	3.28962	2.1e-19	1.33e-17
Mmp2	2.5345	3.08962	2.16e-19	1.36e-17
Rrad	2.76674	2.04992	2.24e-19	1.41e-17
Fxyd1	2.52968	3.12147	2.37e-19	1.49e-17
C3	2.48545	3.43942	2.41e-19	1.51e-17
Cd163	3.63944	0.671869	2.53e-19	1.58e-17
Abi3bp	2.66771	2.41041	2.72e-19	1.68e-17
Kcnh4	2.77928	1.98353	2.81e-19	1.73e-17
Nfkbiz	2.59407	2.77969	2.82e-19	1.73e-17
Osr1	2.94548	1.5858	3.48e-19	2.11e-17
Ltbp4	2.32443	6.67942	3.55e-19	2.15e-17
Igfbp6	2.37082	4.87815	3.59e-19	2.17e-17
Cd200	2.61902	2.54394	3.65e-19	2.19e-17
Cd34	2.38586	4.44871	4.43e-19	2.64e-17
Slc24a2	2.83406	1.76616	4.95e-19	2.93e-17
Col6a1	2.37741	4.50388	5.13e-19	3e-17
Prelp	2.52924	2.91437	5.19e-19	3.03e-17
Eda2r	3.3396	0.877521	5.66e-19	3.3e-17
Anpep	2.40739	3.92622	6.02e-19	3.49e-17
Ahnak	2.31665	5.70153	6.73e-19	3.88e-17
Id2	2.58968	2.53177	8.25e-19	4.68e-17
Rtn4rl1	2.50407	2.95308	9.49e-19	5.33e-17
Gfpt2	2.50835	2.92852	9.64e-19	5.4e-17
Tmem176b	2.45731	3.28398	9.98e-19	5.56e-17
Ifitm3	2.6241	2.34826	1.02e-18	5.68e-17
Ppap2b	2.3331	4.92005	1.1e-18	6.07e-17
Junb	2.29759	5.55791	1.33e-18	7.2e-17
Cybb	3.84709	0.431871	1.5e-18	8.08e-17
Cxcl1	2.60302	2.38483	1.51e-18	8.12e-17
Cfh	2.71622	1.9778	1.7e-18	9e-17
Dclk3	3.03636	1.25248	2e-18	1.04e-16
Xdh	2.51902	2.71617	2.02e-18	1.05e-16
Chrna4	2.83601	1.56906	2.26e-18	1.17e-16
Cd248	2.41692	3.35506	2.37e-18	1.22e-16
Plek	3.15897	1.02541	2.42e-18	1.24e-16
Anxa5	2.37638	3.72012	2.69e-18	1.36e-16
Col1a1	2.27405	5.45528	2.92e-18	1.48e-16
Cx3cr1	2.84988	1.55923	3.2e-18	1.6e-16
Gas1	2.55107	2.47319	3.22e-18	1.61e-16
Plau	2.54933	2.42807	3.41e-18	1.7e-16
Brinp2	2.99733	1.26068	4.04e-18	1.99e-16
Scd1	2.41113	3.2537	4.56e-18	2.24e-16
Rem1	3.65338	0.488302	4.73e-18	2.32e-16
S100a10	2.45954	2.83745	4.76e-18	2.33e-16
Tyrobp	3.94298	0.233816	4.84e-18	2.36e-16
Atf3	2.33725	3.95667	4.86e-18	2.36e-16
Fbn1	2.29993	4.46579	5.21e-18	2.52e-16
Gbp7	3.44521	0.690117	5.36e-18	2.58e-16
Ctsc	3.0371	1.11957	5.5e-18	2.64e-16
Ddr2	2.50958	2.53995	5.71e-18	2.73e-16
Rgs2	2.33461	3.86058	6.02e-18	2.86e-16
Egr1	2.23429	6.5939	6.17e-18	2.93e-16
Fos	2.23199	6.65443	6.54e-18	3.09e-16
Steap3	2.39267	3.17258	7.77e-18	3.63e-16
Cldn5	2.6869	1.88815	7.79e-18	3.63e-16
Fhl2	2.41855	2.94981	9.29e-18	4.31e-16
P4ha2	2.35899	3.41365	9.98e-18	4.6e-16
Esam	3.30017	0.786127	1.03e-17	4.73e-16
2023-09-11	2.30914	3.95137	1.04e-17	4.76e-16
Il10ra	3.19417	0.88452	1.06e-17	4.81e-16
Acss3	3.19189	0.890429	1.06e-17	4.81e-16
Nrk	2.25138	5.04809	1.09e-17	4.96e-16
Ces2g	2.95173	1.17874	1.3e-17	5.87e-16
Adgrf5	2.94448	1.1737	1.51e-17	6.72e-16
Thbd	2.30374	3.82745	1.52e-17	6.74e-16
Hspa1a	2.45018	2.64093	1.6e-17	7.09e-16
Mpp1	2.58406	2.05332	1.74e-17	7.7e-16
Hdac7	2.53368	2.23216	1.85e-17	8.17e-16
Hmha1	2.74801	1.52573	2.04e-17	8.96e-16
Tnfrsf1b	2.95242	1.13715	2.08e-17	9.1e-16
Hmcn1	2.39692	2.90395	2.11e-17	9.22e-16
Adamts15	3.07316	0.960567	2.41e-17	1.04e-15
Tshz2	2.33719	3.30105	2.5e-17	1.08e-15
Cyp26b1	2.19924	5.65594	2.58e-17	1.11e-15
Atp2a3	2.72803	1.53774	2.8e-17	1.2e-15
Mgp	2.30523	3.58212	2.99e-17	1.28e-15
Tnf	3.33906	0.596381	3.16e-17	1.34e-15
Acsbg1	2.18535	6.06547	3.34e-17	1.42e-15
Lgi4	2.68188	1.64223	3.47e-17	1.46e-15
Eln	2.42313	2.61996	3.6e-17	1.52e-15
G0s2	3.18202	0.815701	3.69e-17	1.55e-15
Lama1	2.43757	2.54133	4.02e-17	1.68e-15
Slfn5	2.50129	2.24406	4.13e-17	1.72e-15
Fcgr2b	2.98117	1.03305	4.24e-17	1.76e-15
Nfatc4	2.45297	2.42058	4.24e-17	1.76e-15
Tmem164	2.32588	3.24403	4.65e-17	1.91e-15
Abcc2	3.42776	0.499967	4.68e-17	1.92e-15
Col5a2	2.97495	1.02377	4.97e-17	2.03e-15
Slc40a1	2.71295	1.49863	5.27e-17	2.15e-15
Serpinh1	2.29095	3.46518	5.45e-17	2.21e-15
Gstm1	2.17334	5.73988	5.53e-17	2.24e-15
Tmem176a	2.4665	2.36905	5.54e-17	2.24e-15
Tfpi	2.62793	1.71604	5.88e-17	2.36e-15
Tmem63a	2.52262	2.08512	5.99e-17	2.4e-15
Cav1	2.3951	2.66298	6.54e-17	2.58e-15
Cyth4	3.19492	0.763306	6.55e-17	2.58e-15
Fcrls	3.53891	0.398693	7e-17	2.75e-15
Icos	7.19163	-0.648842	7.32e-17	2.87e-15
C1qtnf1	2.67799	1.56312	7.77e-17	3.03e-15
Irf8	2.40954	2.54257	7.85e-17	3.06e-15
Wfdc2	3.21844	0.716132	8.13e-17	3.16e-15
Gm9	2.65778	1.59503	8.78e-17	3.39e-15
Trf	2.45996	2.27847	8.87e-17	3.42e-15
Renbp	2.93538	1.03171	8.96e-17	3.44e-15
Aldh2	2.15096	6.19825	8.97e-17	3.44e-15
Il1rap	2.39796	2.57337	9.26e-17	3.55e-15
Pdgfrb	2.36357	2.7292	9.57e-17	3.65e-15
Notch1	2.21278	4.20686	9.9e-17	3.77e-15
Acvrl1	2.53459	1.93447	1.01e-16	3.85e-15
Cebpd	2.27135	3.43343	1.02e-16	3.86e-15
Cdkn1c	2.1865	4.68725	1.05e-16	3.96e-15
Ern2	2.53553	1.91877	1.07e-16	4.01e-15
Arap1	2.2967	3.20232	1.08e-16	4.06e-15
Aoc3	2.32965	2.91782	1.12e-16	4.18e-15
Mgst1	2.32752	2.93694	1.18e-16	4.39e-15
Mvp	2.32744	2.90716	1.21e-16	4.48e-15
Sulf2	2.18222	4.70614	1.21e-16	4.48e-15
Itpripl2	2.32916	2.88873	1.35e-16	4.95e-15
Kcp	2.27832	3.25983	1.37e-16	5.03e-15
Upk3a	2.86296	1.10139	1.41e-16	5.17e-15
Adam23	2.26535	3.3622	1.41e-16	5.17e-15
Ogn	2.21177	4.02287	1.43e-16	5.22e-15
Cc2d2a	2.79835	1.24888	1.51e-16	5.49e-15
Fndc3c1	2.51451	1.95639	1.78e-16	6.4e-15
Aldh1a1	2.12543	6.3472	1.85e-16	6.62e-15
Sv2a	2.36805	2.57047	1.98e-16	7.06e-15
Kitl	2.28835	3.04831	2.1e-16	7.42e-15
Slco1a4	3.73898	0.205741	2.12e-16	7.47e-15
Fosb	2.11244	7.44212	2.15e-16	7.55e-15
Lhcgr	2.4175	2.33069	2.2e-16	7.71e-15
Wisp1	3.90203	0.0366091	2.25e-16	7.88e-15
F2r	2.70388	1.37038	2.27e-16	7.95e-15
Prrx1	2.95709	0.918006	2.4e-16	8.39e-15
Spn	4.70901	-0.262311	2.51e-16	8.74e-15
Plxdc2	2.29518	2.94295	2.54e-16	8.81e-15
Epha1	2.4848	1.94841	2.54e-16	8.81e-15
Tgfbr2	2.29315	2.9057	2.85e-16	9.86e-15
Prdm1	2.67169	1.40566	2.89e-16	9.98e-15
Cdh1	2.30098	2.82937	3e-16	1.03e-14
Insl3	2.13869	5.07237	3.08e-16	1.05e-14
Nynrin	2.58839	1.66338	3.15e-16	1.07e-14
Ifitm2	2.64421	1.49892	3.31e-16	1.12e-14
Eps8l1	4.41396	-0.193821	3.33e-16	1.13e-14
Slc6a1	2.72483	1.29052	3.65e-16	1.23e-14
Cyp17a1	2.09821	6.53437	3.96e-16	1.33e-14
Grhl3	2.32417	2.60003	4.46e-16	1.49e-14
Aldh1a3	2.36901	2.36298	4.53e-16	1.51e-14
Serpinf1	2.19426	3.72482	4.65e-16	1.55e-14
Mafb	2.45529	2.02283	4.79e-16	1.58e-14
Cox7a1	2.57435	1.59917	4.81e-16	1.59e-14
Rhoj	2.61843	1.50516	4.93e-16	1.62e-14
Tgfbr3	2.17364	3.95148	4.93e-16	1.62e-14
Sphk1	2.56679	1.61718	5e-16	1.64e-14
Antxr2	2.32561	2.53308	5.39e-16	1.77e-14
Lcp1	2.41826	2.09811	5.51e-16	1.8e-14
Rnd1	2.34809	2.37673	5.75e-16	1.88e-14
Cped1	2.27154	2.86945	5.99e-16	1.96e-14
Cd93	2.43528	2.05688	6.07e-16	1.98e-14
Thbs4	2.42419	2.05685	6.07e-16	1.98e-14
Plac8	2.84077	0.997983	6.57e-16	2.13e-14
Msn	2.15041	4.12979	6.78e-16	2.18e-14
Lsp1	2.65268	1.39469	7.28e-16	2.33e-14
Ly6e	2.19442	3.51162	7.43e-16	2.37e-14
Tgm1	2.14218	4.18309	7.45e-16	2.37e-14
Myo1e	2.35771	2.36666	7.51e-16	2.39e-14
Myh11	2.29306	2.68449	7.76e-16	2.46e-14
Ptges	2.70392	1.19667	8.05e-16	2.55e-14
Kdr	2.62866	1.42996	8.93e-16	2.8e-14
Dapk1	2.43294	1.96416	9.66e-16	3.02e-14
Prrg3	2.34467	2.31932	9.97e-16	3.11e-14
Mamdc2	2.75542	1.09557	9.97e-16	3.11e-14
Bcam	2.11017	4.59401	1.04e-15	3.24e-14
Tgm2	2.21815	3.1328	1.08e-15	3.35e-14
Lbh	2.54918	1.60973	1.11e-15	3.43e-14
Serpinb1a	2.5326	1.62489	1.14e-15	3.52e-14
Prss35	2.14454	3.90084	1.15e-15	3.54e-14
Igf1	2.14122	3.92789	1.15e-15	3.55e-14
Itpr1	2.05982	6.43836	1.24e-15	3.8e-14
Hmgcs2	2.07364	5.39582	1.28e-15	3.92e-14
Zim1	3.15529	0.520079	1.28e-15	3.92e-14
Ier2	2.11284	4.39013	1.33e-15	4.03e-14
Acacb	2.2734	2.61899	1.43e-15	4.32e-14
Ier3	2.27824	2.59828	1.57e-15	4.76e-14
Ugt1a7c	2.47476	1.70112	1.59e-15	4.8e-14
Klk8	2.99485	0.725919	1.63e-15	4.92e-14
Arap3	2.21948	2.93795	1.65e-15	4.96e-14
Angptl4	2.27299	2.54996	1.91e-15	5.71e-14
Slc8a1	2.52878	1.5399	1.99e-15	5.95e-14
Col5a1	2.04815	5.71363	2.21e-15	6.55e-14
Bche	2.8126	0.933612	2.24e-15	6.64e-14
Islr	2.27715	2.45521	2.27e-15	6.71e-14
Slc16a2	2.37045	2.04024	2.54e-15	7.46e-14
Gm5934	3.79365	-0.0601491	2.85e-15	8.33e-14
C1qb	2.41603	1.86243	2.86e-15	8.33e-14
Rnase4	2.30283	2.32837	2.91e-15	8.48e-14
Lbp	2.20969	2.87146	3.08e-15	8.94e-14
Atp1a1	2.02573	6.60529	3.22e-15	9.32e-14
Gprc5c	3.00969	0.604077	3.27e-15	9.46e-14
Aox1	2.35444	2.01819	3.51e-15	1.01e-13
Anxa1	2.24938	2.59233	3.55e-15	1.02e-13
Lgals9	2.88298	0.73847	3.69e-15	1.06e-13
Ndn	2.13935	3.37456	3.93e-15	1.12e-13
Icam1	2.07759	4.31739	3.94e-15	1.12e-13
Zeb2	2.23533	2.59763	4e-15	1.14e-13
Ptrf	2.09664	3.92432	4.3e-15	1.22e-13
Kirrel	2.28767	2.28676	4.34e-15	1.23e-13
C1ra	2.30237	2.24393	4.59e-15	1.29e-13
Slc7a3	2.92831	0.65396	4.68e-15	1.32e-13
Serping1	2.02765	5.16469	5.33e-15	1.49e-13
Nccrp1	2.69864	1.00364	5.97e-15	1.66e-13
Twist1	2.39016	1.83877	5.99e-15	1.67e-13
Tcaf2	2.64065	1.1541	6.09e-15	1.69e-13
Adra2b	3.13272	0.417545	6.34e-15	1.76e-13
Mylip	2.07174	4.02838	6.45e-15	1.78e-13
Cyp11a1	2.01336	5.54437	6.75e-15	1.86e-13
Rcan2	2.55376	1.34418	7.2e-15	1.97e-13
Timp2	1.99523	6.61069	7.76e-15	2.12e-13
Pcdhgc3	2.20357	2.62455	8.37e-15	2.27e-13
Slc6a8	2.04393	4.40057	8.55e-15	2.31e-13
Slc4a3	2.24234	2.39587	8.65e-15	2.34e-13
Fzd7	2.17587	2.74703	9.08e-15	2.44e-13
Nr4a1	2.00291	5.38294	9.56e-15	2.57e-13
Rnaset2b	2.75079	0.885825	9.98e-15	2.67e-13
Gucy1a3	2.21973	2.43737	1.04e-14	2.77e-13
Igbp1	2.38187	1.79451	1.05e-14	2.79e-13
Tmem132a	2.11789	3.22202	1.12e-14	2.98e-13
Pde1b	2.17554	2.7112	1.13e-14	2.99e-13
Dlk1	2.14814	2.88196	1.16e-14	3.07e-13
Elmsan1	2.09358	3.4142	1.21e-14	3.21e-13
Ltbp1	2.07019	3.71862	1.22e-14	3.22e-13
Hoxd13	2.89249	0.627216	1.23e-14	3.24e-13
Gpx3	2.09139	3.4125	1.25e-14	3.29e-13
Stard8	2.13177	3.03564	1.34e-14	3.5e-13
Vim	1.99171	5.34782	1.35e-14	3.52e-13
Vwa5a	2.26051	2.16702	1.38e-14	3.6e-13
Arhgdib	2.37946	1.72673	1.4e-14	3.65e-13
Rasgef1b	2.15013	2.82734	1.44e-14	3.74e-13
Epha4	2.75358	0.780834	1.52e-14	3.93e-13
Ankmy2	2.46301	1.4215	1.57e-14	4.06e-13
Cited2	2.08	3.40454	1.69e-14	4.35e-13
Rcn3	2.08995	3.333	1.73e-14	4.44e-13
Slc45a3	2.21069	2.38417	1.76e-14	4.52e-13
Fabp3	2.13928	2.89247	1.91e-14	4.89e-13
Sh3bgrl	2.11964	3.01222	1.98e-14	5.05e-13
Adm	3.45145	0.096849	2.05e-14	5.2e-13
Tnfrsf23	3.44729	0.0959897	2.05e-14	5.2e-13
Fetub	3.32134	0.0997168	2.05e-14	5.2e-13
Tfcp2l1	1.95667	7.01126	2.14e-14	5.43e-13
Gbp3	2.43479	1.51546	2.21e-14	5.6e-13
Scara5	2.04088	3.82363	2.23e-14	5.63e-13
Nin	2.36612	1.72506	2.3e-14	5.78e-13
Fam129a	2.04862	3.70022	2.33e-14	5.85e-13
Gsta3	2.17461	2.52683	2.43e-14	6.09e-13
Tns2	2.05444	3.57555	2.5e-14	6.25e-13
Bgn	1.99384	4.68603	2.54e-14	6.33e-13
Cspg4	2.34923	1.70962	2.55e-14	6.35e-13
Ddx3x	1.95532	6.34426	2.56e-14	6.35e-13
Gli1	2.36015	1.69343	2.57e-14	6.38e-13
Unc93b1	2.28417	2.00531	2.57e-14	6.38e-13
Adamts7	2.17095	2.46209	2.73e-14	6.75e-13
Arhgap42	2.69772	0.87878	2.78e-14	6.86e-13
Igf2	1.96507	5.18687	2.99e-14	7.31e-13
Col9a2	3.38923	0.0365413	2.99e-14	7.31e-13
Cd53	4.00448	-0.278018	3.1e-14	7.58e-13
Casp3	2.01197	4.03898	3.28e-14	8e-13
Ppic	2.66882	0.949287	3.37e-14	8.22e-13
Ccdc8	2.64386	0.976564	3.39e-14	8.26e-13
Ntn1	2.11312	2.8408	3.64e-14	8.86e-13
Apln	2.07206	3.18203	3.79e-14	9.2e-13
Sbspon	2.67972	0.864338	3.88e-14	9.41e-13
Hsd17b11	2.19109	2.32051	4.02e-14	9.71e-13
Tap2	2.42551	1.42792	4.05e-14	9.77e-13
Cd36	2.1128	2.7902	4.06e-14	9.78e-13
Tpp1	2.19688	2.30886	4.35e-14	1.05e-12
Pde2a	2.07184	3.12925	4.37e-14	1.05e-12
Anxa6	2.16247	2.4382	4.52e-14	1.08e-12
Svep1	2.56178	1.0915	4.58e-14	1.09e-12
Slc7a8	1.95018	5.18071	4.64e-14	1.1e-12
Myh14	2.05131	3.2683	4.82e-14	1.15e-12
Tcaf1	2.33687	1.64157	4.85e-14	1.15e-12
Slc9a3r2	2.18267	2.31496	4.92e-14	1.17e-12
Col11a1	2.38854	1.47307	4.95e-14	1.17e-12
Tubb6	2.09655	2.8383	5.05e-14	1.19e-12
Samd9l	2.52663	1.13268	5.23e-14	1.23e-12
Serpina3c	2.20132	2.19123	5.35e-14	1.26e-12
Bmf	2.06417	3.0938	5.56e-14	1.3e-12
Mrc1	2.07224	3.01145	5.8e-14	1.36e-12
Ankrd34b	2.36619	1.52212	5.96e-14	1.39e-12
Pltp	1.98731	3.95473	6.83e-14	1.59e-12
Dpep1	1.99226	3.90376	6.98e-14	1.62e-12
Gstt1	3.24788	0.1502	7.17e-14	1.66e-12
Cdh5	2.06887	2.98099	7.17e-14	1.66e-12
Epas1	1.96765	4.3368	7.44e-14	1.72e-12
Pbx1	2.16078	2.3203	7.67e-14	1.77e-12
Ntrk2	2.10637	2.6476	7.77e-14	1.79e-12
Dhrs7	2.15406	2.35541	8.24e-14	1.89e-12
Atp12a	2.17848	2.17692	8.3e-14	1.9e-12
Gbp2	2.57315	1.02275	8.43e-14	1.93e-12
Lamc1	1.92272	5.40257	8.77e-14	2e-12
Kcna3	2.64217	0.837357	8.99e-14	2.05e-12
Slc38a5	2.216	2.016	9.06e-14	2.06e-12
Vstm4	2.15273	2.31337	1e-13	2.27e-12
Amer1	2.32324	1.5885	1.05e-13	2.37e-12
S100a4	3.76744	-0.263326	1.06e-13	2.38e-12
Tpm2	2.13809	2.42132	1.07e-13	2.4e-12
Serpina5	1.95975	4.19969	1.11e-13	2.48e-12
2510009E07Rik	2.31075	1.5991	1.14e-13	2.55e-12
Slit3	1.93186	4.87842	1.16e-13	2.58e-12
Trib2	2.3113	1.56739	1.19e-13	2.65e-12
Tnfrsf1a	2.06987	2.78599	1.21e-13	2.68e-12
Clec3b	2.00307	3.44188	1.21e-13	2.68e-12
Zcchc12	2.2963	1.60899	1.38e-13	3.03e-12
Ano6	2.0413	3.01501	1.39e-13	3.06e-12
Pmp22	2.03537	3.01583	1.39e-13	3.06e-12
Kcnj2	3.30846	-0.0245435	1.52e-13	3.33e-12
Abca6	2.42422	1.26406	1.55e-13	3.38e-12
Plk2	1.89793	5.60111	1.61e-13	3.5e-12
Fam49a	2.02335	3.09503	1.67e-13	3.63e-12
Slco2b1	2.21302	1.87317	1.71e-13	3.71e-12
Thbs2	2.38825	1.28688	1.72e-13	3.73e-12
Pik3r1	1.96198	3.82801	1.74e-13	3.76e-12
Olfm1	2.19301	1.97052	1.82e-13	3.94e-12
Lmod1	2.47885	1.08749	1.9e-13	4.08e-12
Hsf4	2.9052	0.386147	1.9e-13	4.09e-12
Sgk1	1.99023	3.36978	1.97e-13	4.23e-12
Tspan7	2.19063	1.96805	1.98e-13	4.25e-12
Rims4	2.57307	0.870303	2.01e-13	4.31e-12
Nid1	1.91469	4.70516	2.09e-13	4.47e-12
Loxl2	2.17166	2.01505	2.12e-13	4.52e-12
Cmah	6.75814	-0.993632	2.17e-13	4.64e-12
Ppp1r3c	2.14708	2.13575	2.22e-13	4.73e-12
Bpifb5	2.39812	1.25436	2.29e-13	4.86e-12
Klhl14	2.75564	0.58971	2.34e-13	4.97e-12
Olfr90	5.40528	-0.736964	2.35e-13	4.98e-12
Il4ra	2.08054	2.52483	2.4e-13	5.08e-12
Nedd4l	2.03723	2.81666	2.55e-13	5.39e-12
Esr1	2.21683	1.83528	2.57e-13	5.43e-12
Pros1	1.93873	3.92386	2.72e-13	5.73e-12
Loxl3	1.97704	3.33626	2.82e-13	5.93e-12
Zfp36	1.87099	5.52824	3.44e-13	7.18e-12
Eng	2.07197	2.46517	3.45e-13	7.19e-12
Kcnk3	2.58432	0.794598	3.5e-13	7.3e-12
Gabre	2.15956	1.91617	3.57e-13	7.41e-12
Gpt2	1.90911	4.34464	3.59e-13	7.45e-12
Icosl	2.31191	1.4619	3.63e-13	7.52e-12
Abca1	1.85894	6.32469	3.7e-13	7.65e-12
Rcn1	2.03296	2.68166	3.73e-13	7.73e-12
Cdkn1a	1.92774	3.82732	3.91e-13	8.07e-12
Dpyd	2.32971	1.40614	4.03e-13	8.3e-12
Sardh	2.16772	1.96946	4.3e-13	8.81e-12
1700080O16Rik	1.87319	4.92143	4.32e-13	8.85e-12
Mgat4a	1.95662	3.35441	4.55e-13	9.31e-12
Ppl	2.35694	1.27066	4.63e-13	9.45e-12
Tagln2	1.95379	3.3755	4.7e-13	9.57e-12
Tspan18	2.07898	2.27469	4.95e-13	1e-11
Timp3	1.93748	3.54439	5.1e-13	1.03e-11
Gria3	2.85657	0.346206	5.7e-13	1.15e-11
Speg	2.36662	1.22152	5.71e-13	1.15e-11
Mmp14	1.94368	3.41792	5.75e-13	1.15e-11
Wnt6	1.93837	3.48518	5.76e-13	1.15e-11
Tmem35	2.00135	2.82966	5.89e-13	1.18e-11
Duox1	1.98696	2.92238	6.03e-13	1.21e-11
Adcyap1r1	2.14059	1.9468	6.19e-13	1.24e-11
Coro1a	2.17019	1.78231	6.26e-13	1.25e-11
Plxna3	1.89852	4.06915	6.28e-13	1.25e-11
Erbb3	2.0811	2.22615	6.36e-13	1.27e-11
Oaf	2.36501	1.25987	6.81e-13	1.35e-11
Pag1	1.94225	3.29114	7.02e-13	1.39e-11
Abcb1a	2.15813	1.83075	7.13e-13	1.41e-11
Lrrc15	2.87819	0.292771	7.19e-13	1.42e-11
Ndrg1	1.8734	4.48808	7.22e-13	1.42e-11
Nhs	2.57975	0.739511	7.26e-13	1.43e-11
Armcx4	1.97189	2.87904	8.14e-13	1.6e-11
Hsd3b1	1.89652	3.94276	8.16e-13	1.6e-11
Rgs4	2.58468	0.646266	8.18e-13	1.6e-11
Tktl1	1.81958	7.64941	8.8e-13	1.72e-11
Tns3	1.86114	4.63432	8.82e-13	1.72e-11
Rell1	2.36425	1.12929	8.94e-13	1.74e-11
Cth	2.31744	1.28772	9.11e-13	1.77e-11
Smarca1	1.99459	2.70954	9.22e-13	1.79e-11
Igfbp3	1.98724	2.77716	9.36e-13	1.82e-11
Esrrb	2.17461	1.68237	9.57e-13	1.85e-11
Cav2	2.50143	0.810816	1.06e-12	2.05e-11
Mical1	2.14591	1.80177	1.06e-12	2.05e-11
Plekhh3	2.27064	1.40858	1.07e-12	2.05e-11
Zmiz1	1.86479	4.30789	1.09e-12	2.1e-11
Ckb	1.99101	2.66952	1.1e-12	2.11e-11
Lrrc17	2.34691	1.20424	1.1e-12	2.12e-11
Aldh1b1	2.11168	1.97193	1.13e-12	2.17e-11
Arhgap24	2.51348	0.826124	1.2e-12	2.29e-11
Itm2a	2.12644	1.92325	1.21e-12	2.31e-11
Cd24a	2.1852	1.65917	1.22e-12	2.32e-11
Card10	1.87089	4.07691	1.23e-12	2.35e-11
Sult1a1	2.13335	1.8612	1.24e-12	2.37e-11
Il2rb	4.29359	-0.600819	1.34e-12	2.54e-11
Siglec1	1.95532	2.88648	1.34e-12	2.55e-11
Arhgef9	2.77314	0.352391	1.34e-12	2.55e-11
Efnb1	1.87739	3.89473	1.35e-12	2.56e-11
A430105I19Rik	2.3222	1.21241	1.37e-12	2.58e-11
Tead1	1.87988	3.85406	1.38e-12	2.6e-11
Pon3	2.23048	1.50169	1.41e-12	2.66e-11
Pcdhgb6	3.50028	-0.293125	1.51e-12	2.85e-11
Pank1	1.86364	4.05123	1.56e-12	2.93e-11
Usp26	1.7958	8.01288	1.62e-12	3.03e-11
B3gnt5	2.80023	0.306744	1.73e-12	3.24e-11
Itga6	1.82014	4.9447	1.76e-12	3.29e-11
5930403L14Rik	2.47844	0.79059	1.76e-12	3.29e-11
Fkbp11	2.16532	1.58684	1.8e-12	3.35e-11
Acta2	1.99884	2.51834	1.8e-12	3.35e-11
Mbnl1	1.8618	3.96317	1.82e-12	3.38e-11
Alox8	2.93426	0.175684	1.89e-12	3.51e-11
Ldb2	2.69269	0.413648	1.91e-12	3.54e-11
6530402F18Rik	3.03914	0.0825372	1.95e-12	3.61e-11
Ms4a4d	2.5739	0.645964	1.96e-12	3.63e-11
Arntl2	2.38805	0.943554	2.01e-12	3.72e-11
Ugt1a6a	2.6665	0.51504	2.02e-12	3.72e-11
Ifnar2	2.17846	1.59811	2.1e-12	3.88e-11
Col3a1	1.81193	5.00135	2.14e-12	3.94e-11
Bhlhe40	1.90666	3.21373	2.21e-12	4.07e-11
Scara3	2.83151	0.258276	2.25e-12	4.14e-11
Mrvi1	2.40861	0.889458	2.27e-12	4.17e-11
Blvrb	2.08913	1.91433	2.28e-12	4.18e-11
Col5a3	2.0455	2.08442	2.3e-12	4.22e-11
Fgfr2	2.11493	1.85183	2.4e-12	4.38e-11
Pcsk5	2.12604	1.77501	2.43e-12	4.42e-11
Mmd2	1.8353	4.30011	2.43e-12	4.43e-11
AI504432	2.15614	1.63845	2.45e-12	4.46e-11
Stat6	2.03006	2.21474	2.48e-12	4.52e-11
Htra3	1.83868	4.15969	2.68e-12	4.85e-11
Nupr1	2.79021	0.286445	2.71e-12	4.91e-11
Itga3	1.85917	3.70308	2.74e-12	4.95e-11
Fam20c	2.1163	1.75905	2.79e-12	5.03e-11
Gm8787	2.28662	1.20747	2.83e-12	5.1e-11
Ccr2	4.63161	-0.739071	2.84e-12	5.1e-11
Clec4n	4.62895	-0.740441	2.84e-12	5.1e-11
Ctso	2.00352	2.33745	2.89e-12	5.19e-11
Smpdl3b	2.09691	1.79693	2.9e-12	5.2e-11
Vegfa	1.96622	2.551	2.94e-12	5.27e-11
Serpine2	1.82163	4.42726	3.01e-12	5.4e-11
Slc25a15	2.00774	2.23664	3.12e-12	5.59e-11
Trim12c	2.67601	0.464862	3.19e-12	5.7e-11
Srpx2	2.66988	0.461203	3.19e-12	5.7e-11
Emp1	1.95292	2.58615	3.3e-12	5.9e-11
Ccl2	3.05724	0.00520243	3.31e-12	5.9e-11
Vtn	2.35333	1.01755	3.32e-12	5.92e-11
Syp	1.94313	2.6336	3.47e-12	6.17e-11
Celsr1	1.94125	2.68936	3.52e-12	6.26e-11
Col4a6	2.35781	0.994743	3.55e-12	6.3e-11
Sirpa	2.03244	2.11169	3.55e-12	6.31e-11
Acaa2	1.83117	4.02627	3.64e-12	6.45e-11
Fzd1	2.14779	1.59356	3.69e-12	6.54e-11
Ptpn14	1.8435	3.75141	3.71e-12	6.55e-11
Slc1a5	1.83981	3.84328	3.74e-12	6.61e-11
Wnk3	1.8064	4.59932	3.75e-12	6.62e-11
Plagl1	2.09996	1.7357	3.89e-12	6.85e-11
Gabrq	2.15341	1.5287	4.18e-12	7.33e-11
Abcg4	2.18107	1.39929	4.33e-12	7.58e-11
Capg	1.91086	2.85191	4.34e-12	7.6e-11
Crabp2	2.51981	0.643049	4.6e-12	8.04e-11
Cald1	1.85397	3.48204	4.74e-12	8.26e-11
Cacna1b	1.773	5.36353	4.91e-12	8.56e-11
Scd2	1.76746	5.80631	4.92e-12	8.56e-11
Adamts2	1.84726	3.52771	4.94e-12	8.6e-11
Pdlim2	2.17038	1.44381	5.06e-12	8.79e-11
Hck	2.00164	2.1025	5.14e-12	8.92e-11
Ptch1	1.89702	2.8831	5.26e-12	9.11e-11
Pear1	1.87967	3.09266	5.27e-12	9.11e-11
Lipg	1.86415	3.32299	5.62e-12	9.69e-11
Ptprb	1.95714	2.42032	5.67e-12	9.76e-11
Morc4	1.80565	4.14276	5.97e-12	1.02e-10
Lmx1a	3.71858	-0.500934	6.03e-12	1.03e-10
Nfib	1.87086	3.08277	6.31e-12	1.08e-10
Crispld2	1.81924	3.81475	6.36e-12	1.09e-10
Fam111a	2.54097	0.566219	6.44e-12	1.1e-10
Pald1	1.81393	3.83785	6.79e-12	1.16e-10
Ampd3	2.13551	1.52336	7.45e-12	1.27e-10
Irgm1	2.22952	1.19772	7.51e-12	1.27e-10
Klhl13	1.89709	2.78437	7.6e-12	1.29e-10
Lrrk1	2.18612	1.30658	8.06e-12	1.36e-10
Esyt1	1.84601	3.2799	8.29e-12	1.4e-10
Pygm	1.85712	3.09266	8.71e-12	1.46e-10
Ifi35	2.46356	0.652672	8.79e-12	1.48e-10
Acot11	2.08124	1.66648	8.99e-12	1.51e-10
Rap1gap2	2.14977	1.40277	9.52e-12	1.59e-10
Phlda1	1.9411	2.31767	9.59e-12	1.6e-10
Prickle2	1.98365	2.07175	9.8e-12	1.63e-10
Slit2	1.73563	6.26228	9.84e-12	1.64e-10
C1qtnf6	2.1251	1.5014	9.85e-12	1.64e-10
Abca8b	2.59538	0.454648	9.98e-12	1.66e-10
Pou5f1	2.05018	1.74259	1.01e-11	1.67e-10
Efnb2	1.77531	4.32184	1.01e-11	1.67e-10
Dlc1	1.76435	4.65011	1.04e-11	1.73e-10
5830411N06Rik	5.03426	-1.02489	1.06e-11	1.75e-10
Calhm2	2.8966	0.0622395	1.1e-11	1.81e-10
Pcp4l1	1.96347	2.20324	1.1e-11	1.81e-10
Pcdh17	1.76147	4.62296	1.14e-11	1.88e-10
Tmsb4x	1.74759	4.94896	1.16e-11	1.9e-10
Bcl6	2.11387	1.47924	1.17e-11	1.93e-10
Fbln2	2.0258	1.8047	1.18e-11	1.93e-10
Rasl12	2.27107	1.05711	1.2e-11	1.96e-10
Hivep2	1.78469	4.01398	1.21e-11	1.97e-10
Syde1	2.37873	0.797654	1.24e-11	2.02e-10
Vgf	2.01375	1.86134	1.25e-11	2.03e-10
Gstm2	1.77006	4.32092	1.27e-11	2.07e-10
Man1a	1.82336	3.26317	1.28e-11	2.08e-10
Matn2	1.96618	2.1024	1.35e-11	2.19e-10
Pgm1	3.09346	-0.194226	1.39e-11	2.25e-10
Hspb8	3.09052	-0.19623	1.39e-11	2.25e-10
Mfsd2b	1.85936	2.84283	1.45e-11	2.35e-10
Plxnd1	1.72924	5.48072	1.45e-11	2.35e-10
Pdlim4	2.04564	1.69	1.46e-11	2.36e-10
Nostrin	3.87959	-0.624389	1.48e-11	2.39e-10
Ildr2	1.99438	1.93764	1.5e-11	2.41e-10
Klhdc7a	2.93026	0.000321524	1.51e-11	2.43e-10
Pcdh7	2.1642	1.25039	1.53e-11	2.47e-10
Olfml3	1.90641	2.42713	1.63e-11	2.6e-10
Aebp1	1.75117	4.4334	1.77e-11	2.82e-10
Aim2	4.14756	-0.709732	1.78e-11	2.83e-10
Ugt3a2	3.49052	-0.472033	1.82e-11	2.89e-10
Gucy2e	3.07501	-0.209854	1.85e-11	2.94e-10
Kctd12	1.78767	3.65224	1.86e-11	2.95e-10
Sparc	1.70411	7.04896	1.96e-11	3.1e-10
Mfap4	2.20215	1.18377	1.96e-11	3.11e-10
Kcne4	2.41253	0.651596	1.97e-11	3.12e-10
Dse	1.98641	1.90775	1.98e-11	3.13e-10
Btbd11	2.04026	1.65292	2.02e-11	3.18e-10
Ptpn3	1.92352	2.25741	2.07e-11	3.25e-10
Sepn1	1.84282	2.7892	2.21e-11	3.47e-10
Magee1	1.84073	2.85947	2.3e-11	3.61e-10
Adamts10	1.77328	3.65915	2.35e-11	3.68e-10
Gm29683	3.64288	-0.561644	2.38e-11	3.73e-10
Hes1	1.85952	2.64298	2.4e-11	3.75e-10
Btg2	1.71232	5.23137	2.47e-11	3.86e-10
Slc25a34	2.56945	0.383149	2.48e-11	3.87e-10
Ly6a	2.02984	1.65775	2.52e-11	3.94e-10
Phldb2	2.05863	1.56003	2.53e-11	3.95e-10
Ube2a	1.71301	5.10337	2.53e-11	3.95e-10
Card14	3.47858	-0.485502	2.54e-11	3.95e-10
Nefm	1.9314	2.07022	2.57e-11	3.99e-10
Dnajc12	1.76692	3.695	2.59e-11	4.02e-10
Gdf10	3.23508	-0.346619	2.61e-11	4.06e-10
Pak6	2.40566	0.611293	2.61e-11	4.06e-10
C2	1.73224	4.49453	2.62e-11	4.06e-10
Tmc8	1.81537	3.01549	2.7e-11	4.17e-10
Kank1	1.79987	3.1925	2.8e-11	4.32e-10
Fzd8	2.12026	1.2834	2.84e-11	4.39e-10
Klf15	2.17005	1.13069	3.05e-11	4.7e-10
Fam43a	2.12271	1.31271	3.05e-11	4.7e-10
Bmp1	1.75178	3.82196	3.07e-11	4.72e-10
Wls	2.08811	1.38311	3.11e-11	4.77e-10
Cyp1b1	2.04345	1.56759	3.19e-11	4.91e-10
Dock4	1.72374	4.51207	3.25e-11	4.99e-10
4632428N05Rik	1.82637	2.84359	3.26e-11	5e-10
Apba2	1.99097	1.69151	3.29e-11	5.04e-10
Rhoc	1.81339	2.95529	3.42e-11	5.23e-10
Amy1	1.73974	4.00074	3.43e-11	5.23e-10
Lama3	1.85896	2.54021	3.48e-11	5.31e-10
Sod3	1.75617	3.66582	3.58e-11	5.45e-10
Fbln5	1.82423	2.81593	3.59e-11	5.47e-10
Vmn2r19	3.32007	-0.438287	3.6e-11	5.47e-10
Tnfrsf21	2.07413	1.45569	3.61e-11	5.49e-10
Dab1	1.8612	2.46446	3.67e-11	5.56e-10
Mmp23	2.56016	0.306858	3.79e-11	5.75e-10
Utf1	2.33998	0.68357	3.88e-11	5.87e-10
Vwa1	1.85291	2.53468	4.1e-11	6.21e-10
Depdc7	1.80747	2.88299	4.17e-11	6.3e-10
AI607873	2.59153	0.266861	4.24e-11	6.4e-10
Cebpa	1.87912	2.322	4.28e-11	6.45e-10
Rps4x	1.9692	1.79672	4.37e-11	6.59e-10
Pde3a	2.24427	0.880823	4.39e-11	6.61e-10
Irgm2	2.38512	0.588355	4.53e-11	6.81e-10
Mageb18	1.83191	2.64245	4.57e-11	6.87e-10
Atp1a3	2.04285	1.46406	4.61e-11	6.93e-10
Ccl3	3.09771	-0.313003	4.69e-11	7.04e-10
Sspn	2.03642	1.48312	4.73e-11	7.1e-10
Flnb	1.67633	5.95882	4.76e-11	7.14e-10
Col18a1	1.75937	3.41058	4.83e-11	7.23e-10
Alx3	2.27115	0.775961	4.91e-11	7.35e-10
Rgs5	2.10863	1.22831	4.92e-11	7.36e-10
Gpr34	3.44279	-0.509872	4.96e-11	7.4e-10
Hnmt	3.43684	-0.516012	4.96e-11	7.4e-10
4930426D05Rik	3.43507	-0.518705	4.96e-11	7.4e-10
Pdzd4	1.79979	2.85396	5.03e-11	7.5e-10
H6pd	1.7634	3.28569	5.14e-11	7.66e-10
Myzap	1.92562	1.97449	5.28e-11	7.85e-10
Axl	1.71214	4.22948	5.36e-11	7.96e-10
Gadd45a	1.71291	4.20159	5.46e-11	8.12e-10
Eepd1	1.80806	2.74153	5.5e-11	8.17e-10
Nod2	2.93917	-0.202037	5.54e-11	8.2e-10
Pah	2.93847	-0.203047	5.54e-11	8.2e-10
Zbtb8b	1.98823	1.64742	5.59e-11	8.26e-10
Wnt2b	2.03062	1.4588	5.73e-11	8.45e-10
Unc5b	1.69871	4.56877	5.74e-11	8.46e-10
Fam163b	2.35402	0.607296	5.81e-11	8.54e-10
Procr	2.53167	0.287508	5.86e-11	8.6e-10
Col27a1	1.90836	2.05345	5.91e-11	8.67e-10
Mpp3	1.86336	2.30247	6.17e-11	9.04e-10
Etv5	1.76979	3.14434	6.18e-11	9.05e-10
Klf4	1.6603	6.6627	6.26e-11	9.14e-10
Gpc3	1.76042	3.19035	6.29e-11	9.18e-10
Itgb2	2.09859	1.21833	6.33e-11	9.23e-10
Sema5a	1.92079	1.93393	6.41e-11	9.32e-10
S100a6	1.86651	2.25729	6.66e-11	9.64e-10
Serpinb6b	3.17568	-0.399344	6.67e-11	9.65e-10
Adam12	2.11166	1.18137	6.77e-11	9.79e-10
Scamp5	1.73518	3.57087	6.83e-11	9.87e-10
Arhgef16	2.10587	1.19566	6.97e-11	1.01e-09
Slc4a11	1.74656	3.33008	7.12e-11	1.03e-09
Tlr2	2.75081	-0.0565561	7.24e-11	1.04e-09
Adamts12	2.74526	0.0299982	7.49e-11	1.08e-09
Actn1	1.78778	2.84637	7.54e-11	1.08e-09
Parva	1.93387	1.81653	7.75e-11	1.11e-09
Slc7a11	2.03211	1.43424	7.77e-11	1.12e-09
Pdlim3	1.98395	1.5949	7.81e-11	1.12e-09
Cmbl	2.23348	0.83436	7.83e-11	1.12e-09
Lgals3bp	1.82584	2.50552	7.86e-11	1.13e-09
Srgap1	1.67199	4.81093	8.07e-11	1.15e-09
1700013H16Rik	1.64964	6.67193	8.11e-11	1.16e-09
Cyba	1.81101	2.59016	8.14e-11	1.16e-09
Lyn	2.54948	0.238184	8.26e-11	1.18e-09
Adgre1	2.46088	0.409344	8.26e-11	1.18e-09
Pkd2	1.79953	2.69038	8.54e-11	1.22e-09
Nfatc1	1.84832	2.29919	8.55e-11	1.22e-09
9230104L09Rik	3.07254	-0.331248	8.61e-11	1.22e-09
Rdm1	1.74218	3.31047	8.81e-11	1.25e-09
Mest	1.91602	1.85793	8.91e-11	1.26e-09
Wfdc12	2.26734	0.749577	9.49e-11	1.34e-09
Nbl1	1.74964	3.13134	9.56e-11	1.35e-09
Lmcd1	3.40534	-0.54102	9.73e-11	1.37e-09
Tie1	2.27634	0.674817	9.78e-11	1.38e-09
Mal	2.25282	0.77495	9.91e-11	1.39e-09
Extl1	2.37988	0.499694	1.01e-10	1.42e-09
Mgarp	1.71837	3.56813	1.04e-10	1.46e-09
Ddx26b	1.64401	5.94055	1.08e-10	1.5e-09
Adamts9	1.99018	1.51089	1.08e-10	1.5e-09
Fcgr1	4.28441	-1.00492	1.08e-10	1.51e-09
Impdh1	1.70941	3.66441	1.09e-10	1.52e-09
Irf1	1.69028	4.02921	1.1e-10	1.53e-09
2810474O19Rik	1.63697	6.64784	1.11e-10	1.55e-09
Ntn4	1.98181	1.55441	1.13e-10	1.57e-09
Ftl1	1.64925	5.34423	1.13e-10	1.57e-09
4933403O08Rik	1.78105	2.74126	1.15e-10	1.59e-09
Cnn3	1.68341	4.17612	1.16e-10	1.61e-09
Arhgap15	3.05403	-0.34669	1.17e-10	1.62e-09
Tnfrsf19	2.84199	-0.172994	1.18e-10	1.63e-09
Sorcs2	1.793	2.57866	1.24e-10	1.71e-09
Ikzf1	1.8592	2.11738	1.25e-10	1.72e-09
Barx2	3.14891	-0.416285	1.25e-10	1.73e-09
Neurl3	3.1454	-0.416991	1.25e-10	1.73e-09
Nod1	2.2464	0.72131	1.27e-10	1.75e-09
Col6a6	2.42052	0.429041	1.32e-10	1.82e-09
Glrx	3.2568	-0.478278	1.32e-10	1.82e-09
Hpgds	3.38666	-0.554575	1.37e-10	1.88e-09
Cnrip1	3.55329	-0.633494	1.37e-10	1.88e-09
Aldh3a1	3.54081	-0.64187	1.37e-10	1.88e-09
AI661453	1.78104	2.64878	1.37e-10	1.88e-09
Fosl2	1.6766	4.10792	1.38e-10	1.9e-09
Nrp2	1.87422	1.98287	1.4e-10	1.92e-09
Acot1	2.391	0.45988	1.41e-10	1.92e-09
Mthfd1l	1.82812	2.28242	1.42e-10	1.94e-09
Sp9	2.0892	1.13637	1.44e-10	1.96e-09
Dusp1	1.64631	4.9318	1.44e-10	1.96e-09
Kcnj10	2.03596	1.27927	1.48e-10	2.02e-09
Ror1	3.04611	-0.358779	1.59e-10	2.16e-09
Nacad	1.77566	2.55488	1.6e-10	2.17e-09
Vangl1	2.03359	1.24373	1.62e-10	2.2e-09
Creb3l1	1.71351	3.28725	1.63e-10	2.21e-09
Cttnbp2	2.31473	0.540154	1.65e-10	2.24e-09
S1pr1	2.23626	0.680436	1.71e-10	2.32e-09
En1	3.12785	-0.431868	1.72e-10	2.32e-09
Ar	1.85417	2.01706	1.81e-10	2.45e-09
Bpifb6	3.71152	-0.75527	1.9e-10	2.56e-09
Abca9	1.85732	2.00312	1.94e-10	2.61e-09
Sh3tc1	3.08655	-0.316781	1.95e-10	2.62e-09
Spns2	1.66073	4.16902	1.96e-10	2.63e-09
Fam46a	1.84023	2.09154	2.04e-10	2.73e-09
Lrch2	1.64143	4.61552	2.13e-10	2.85e-09
Pdzrn3	1.76568	2.60736	2.13e-10	2.85e-09
Rnf122	2.44756	0.338122	2.15e-10	2.88e-09
Cpe	1.63324	4.77537	2.17e-10	2.9e-09
Lrrn1	2.2432	0.645121	2.33e-10	3.11e-09
Ang4	2.44094	0.26739	2.34e-10	3.12e-09
Cgnl1	1.66204	3.96404	2.37e-10	3.15e-09
Abcg1	1.71953	2.95292	2.39e-10	3.17e-09
Map3k8	2.07177	1.09527	2.39e-10	3.17e-09
Actn2	1.70462	3.16162	2.43e-10	3.22e-09
Fam198b	1.81728	2.20442	2.46e-10	3.26e-09
Pcdh1	2.03723	1.13881	2.47e-10	3.27e-09
Zfp503	2.01792	1.19185	2.57e-10	3.41e-09
Ifit2	2.67225	-0.02274	2.64e-10	3.49e-09
P2ry13	3.33727	-0.59316	2.71e-10	3.58e-09
Stx1b	1.90031	1.64682	2.71e-10	3.58e-09
Arhgap31	1.72326	2.89348	2.78e-10	3.66e-09
Syt15	3.51523	-0.663125	2.79e-10	3.66e-09
Cxcl2	3.49802	-0.67451	2.79e-10	3.66e-09
Pgrmc1	1.59644	7.29765	2.8e-10	3.68e-09
Prss8	1.9791	1.35506	2.88e-10	3.77e-09
Cxcl10	2.02447	1.16713	2.88e-10	3.78e-09
Ccdc3	1.87414	1.80517	2.89e-10	3.79e-09
Cyp2j6	3.00803	-0.382638	2.94e-10	3.84e-09
Fras1	1.7393	2.68129	2.94e-10	3.84e-09
Gm44	1.86571	1.85089	2.94e-10	3.84e-09
Zfp791	2.21254	0.706181	3.04e-10	3.96e-09
Met	1.64515	4.07867	3.05e-10	3.98e-09
Rbmx	1.61721	4.79174	3.11e-10	4.05e-09
Pdlim1	2.16884	0.738946	3.12e-10	4.06e-09
Shroom4	1.65464	3.81382	3.14e-10	4.08e-09
Hif3a	1.97594	1.33431	3.2e-10	4.15e-09
Plekhg3	1.68964	3.23582	3.23e-10	4.2e-09
Gm8909	1.8343	1.9315	3.54e-10	4.58e-09
A4galt	2.89966	-0.226029	3.62e-10	4.69e-09
Rassf10	2.77519	-0.226827	3.62e-10	4.69e-09
Lmtk3	1.66591	3.43857	3.66e-10	4.73e-09
Ptchd2	1.65185	3.72685	3.7e-10	4.78e-09
Acvr1	1.9468	1.42606	3.72e-10	4.8e-09
Nfkbia	1.70854	2.86099	3.9e-10	5.03e-09
Slc25a22	1.7821	2.2165	3.93e-10	5.05e-09
Cnksr1	2.07616	1.01818	3.94e-10	5.06e-09
Ccr5	3.483	-0.679068	3.98e-10	5.11e-09
Wbp5	1.63497	4.02615	4.01e-10	5.14e-09
Elovl4	2.11797	0.869236	4.13e-10	5.29e-09
Lrrc32	2.11687	0.865465	4.13e-10	5.29e-09
Arl4d	1.66624	3.37472	4.15e-10	5.31e-09
Ccdc141	1.82835	1.95594	4.15e-10	5.31e-09
Aqp2	1.81997	2.0183	4.17e-10	5.33e-09
E130309D14Rik	2.28104	0.50449	4.2e-10	5.36e-09
E030003E18Rik	1.92525	1.47996	4.22e-10	5.39e-09
Klf6	1.62322	4.27948	4.36e-10	5.56e-09
St6galnac4	1.9679	1.3047	4.49e-10	5.72e-09
Wnt5a	2.14517	0.796113	4.59e-10	5.84e-09
Itga9	1.74291	2.51259	4.63e-10	5.89e-09
Gpx1	1.64538	3.67858	4.64e-10	5.89e-09
Ecm2	1.65324	3.54862	4.64e-10	5.9e-09
D430041D05Rik	1.75234	2.35001	4.72e-10	5.99e-09
Zfp948	1.71974	2.62135	4.81e-10	6.09e-09
Nap1l5	2.09719	0.881939	4.87e-10	6.16e-09
Ddah2	1.73889	2.4758	4.92e-10	6.22e-09
Tlr3	2.39853	0.306471	4.96e-10	6.26e-09
Myh6	1.67818	3.0789	4.99e-10	6.31e-09
Plcxd2	1.78004	2.21286	5.1e-10	6.43e-09
Gadd45g	1.70316	2.76815	5.14e-10	6.49e-09
Rasl11a	1.91693	1.47149	5.2e-10	6.54e-09
Slc25a12	1.87973	1.63541	5.27e-10	6.62e-09
Tmem229b	1.84057	1.78545	5.27e-10	6.63e-09
Snhg18	2.34388	0.368626	5.38e-10	6.75e-09
Slc32a1	3.30408	-0.622854	5.38e-10	6.75e-09
Morf4l2	1.58931	4.97961	5.53e-10	6.93e-09
Slc6a6	1.61594	4.18287	5.57e-10	6.97e-09
Olfr461	2.63612	-0.0602438	5.66e-10	7.07e-09
Fgf1	3.45517	-0.708462	5.7e-10	7.12e-09
Adh1	2.07125	0.941408	5.83e-10	7.26e-09
Slc1a4	1.77733	2.13861	5.89e-10	7.33e-09
Adhfe1	2.47257	0.121846	5.94e-10	7.39e-09
Otud6a	1.62173	3.90428	5.95e-10	7.39e-09
Cyp2c55	3.0522	-0.492896	6.18e-10	7.67e-09
Ppara	1.96359	1.29095	6.36e-10	7.87e-09
Fabp5	2.75117	-0.239959	6.39e-10	7.9e-09
Gm7173	1.75465	2.20735	6.62e-10	8.17e-09
Ptgs1	2.67149	-0.109675	6.71e-10	8.28e-09
Syt2	2.05515	0.939165	6.74e-10	8.31e-09
Col4a5	1.65305	3.26197	6.84e-10	8.43e-09
Ackr3	1.84338	1.71642	6.9e-10	8.49e-09
Aff2	2.44522	0.223996	6.95e-10	8.55e-09
Dlx3	2.28555	0.422756	7e-10	8.61e-09
Pkia	2.17277	0.677217	7.03e-10	8.64e-09
Pls3	1.61959	3.8556	7.05e-10	8.66e-09
Hexb	1.75861	2.18729	7.11e-10	8.72e-09
Nrep	1.94011	1.27725	7.14e-10	8.75e-09
Fgfr1	1.59059	4.61842	7.17e-10	8.78e-09
6720489N17Rik	2.78428	-0.211794	7.19e-10	8.8e-09
D330045A20Rik	1.58882	4.65158	7.22e-10	8.84e-09
Kcnc3	1.68543	2.80288	7.25e-10	8.87e-09
Prkcg	2.25126	0.480276	7.37e-10	9.02e-09
Zmat4	2.23536	0.517095	7.54e-10	9.19e-09
Psmb9	2.38171	0.291086	7.54e-10	9.19e-09
Heg1	1.60981	3.97605	7.64e-10	9.3e-09
Slc24a4	2.04308	0.933485	7.78e-10	9.47e-09
Cd68	1.87174	1.54265	7.8e-10	9.48e-09
Eras	1.99094	1.05305	7.96e-10	9.67e-09
Gk5	1.67444	2.87062	7.97e-10	9.67e-09
Metrnl	2.17857	0.599302	7.97e-10	9.67e-09
Ptprc	2.18177	0.645874	8.21e-10	9.94e-09
Bace2	2.39715	0.186306	8.29e-10	1e-08
D830031N03Rik	1.56146	5.71249	8.35e-10	1.01e-08
Adam19	1.74691	2.24058	8.43e-10	1.02e-08
Arhgap6	3.04986	-0.494792	8.53e-10	1.03e-08
Tnfrsf25	3.03618	-0.500621	8.53e-10	1.03e-08
Sdc2	1.68805	2.71537	8.66e-10	1.04e-08
Tnfrsf12a	1.73233	2.30598	8.7e-10	1.05e-08
Ccrl2	2.86724	-0.365921	8.75e-10	1.05e-08
Ercc6l	1.57191	4.86244	8.76e-10	1.05e-08
Folr1	1.82362	1.76799	8.84e-10	1.06e-08
Prkch	1.91038	1.36458	8.92e-10	1.07e-08
Apcdd1	1.65628	3.06314	9.01e-10	1.08e-08
Nfil3	2.012	1.06506	9.11e-10	1.09e-08
Pcdh8	1.6486	3.14459	9.19e-10	1.1e-08
Gripap1	1.64284	3.2478	9.19e-10	1.1e-08
Tspan15	1.62927	3.39753	9.42e-10	1.13e-08
Mr1	2.16488	0.591928	9.51e-10	1.14e-08
Fcer1g	3.13794	-0.574101	9.66e-10	1.16e-08
Dennd1c	3.13649	-0.580375	9.66e-10	1.16e-08
Disp2	1.76072	2.08647	9.69e-10	1.16e-08
Flna	1.54878	6.44042	9.74e-10	1.17e-08
Birc3	1.86499	1.45304	9.75e-10	1.17e-08
Cd86	4.74011	-1.24235	9.87e-10	1.18e-08
Ebp	1.8394	1.63934	1.01e-09	1.21e-08
Sema6d	1.59076	4.1102	1.02e-09	1.21e-08
Cacnb2	2.38162	0.172142	1.04e-09	1.24e-08
Gsto1	1.66511	2.8453	1.04e-09	1.24e-08
Plcd1	1.59551	3.94019	1.08e-09	1.28e-08
Robo4	2.24973	0.495407	1.09e-09	1.3e-08
Dgki	1.78619	1.85033	1.09e-09	1.3e-08
Dok1	1.64569	3.02844	1.11e-09	1.31e-08
Olfml1	2.38667	0.244218	1.11e-09	1.32e-08
Hk2	1.57077	4.6173	1.12e-09	1.32e-08
Foxd2os	1.88448	1.32513	1.12e-09	1.33e-08
Pgr15l	2.64369	-0.131412	1.13e-09	1.34e-08
Prickle3	2.16006	0.586141	1.14e-09	1.34e-08
Cd3g	4.26558	-1.01858	1.15e-09	1.36e-08
Dmd	1.60759	3.61124	1.17e-09	1.38e-08
Gimap6	2.84181	-0.388293	1.18e-09	1.4e-08
Gcnt4	1.73502	2.18498	1.19e-09	1.41e-08
Abcb1b	2.03286	0.93444	1.2e-09	1.41e-08
Mertk	1.74905	2.07052	1.2e-09	1.42e-08
Atp1b2	1.53682	6.79702	1.23e-09	1.45e-08
Igfbp4	1.5769	4.3152	1.24e-09	1.46e-08
Tnfaip6	2.4638	0.120272	1.25e-09	1.47e-08
Dll4	1.90767	1.30585	1.27e-09	1.48e-08
2023-09-08	1.57285	4.3378	1.27e-09	1.49e-08
Aldh1l1	1.61938	3.39763	1.29e-09	1.51e-08
Fam13a	2.37753	0.163307	1.3e-09	1.52e-08
Il17rd	1.64576	2.89746	1.33e-09	1.55e-08
Pdha1	1.59414	3.72957	1.34e-09	1.56e-08
Irf2	2.0205	0.891854	1.39e-09	1.62e-08
Rab15	2.28813	0.269204	1.42e-09	1.65e-08
Sh2d3c	1.6136	3.31879	1.43e-09	1.66e-08
Aldh4a1	1.59192	3.74782	1.44e-09	1.68e-08
Zfp36l1	1.54427	5.22729	1.45e-09	1.68e-08
Adgra3	1.74992	1.99812	1.46e-09	1.69e-08
Maged2	1.57236	4.1671	1.47e-09	1.71e-08
Bcl2l11	1.59126	3.69384	1.49e-09	1.72e-08
Spry2	1.74933	2.03218	1.52e-09	1.76e-08
Areg	3.23801	-0.672531	1.53e-09	1.77e-08
Pcdh19	1.96085	1.0878	1.53e-09	1.77e-08
Zcchc24	1.58877	3.77459	1.54e-09	1.77e-08
Cd44	2.81897	-0.402844	1.61e-09	1.85e-08
Il13ra1	1.62037	3.15777	1.62e-09	1.86e-08
Scn4a	2.14135	0.571578	1.62e-09	1.87e-08
She	2.36333	0.154502	1.62e-09	1.87e-08
Gcnt1	2.10096	0.699683	1.64e-09	1.89e-08
Mbnl2	1.60647	3.38635	1.64e-09	1.89e-08
Tshz1	1.65157	2.75125	1.65e-09	1.89e-08
Serpini1	1.54833	4.65632	1.67e-09	1.92e-08
Sat1	1.73986	2.06545	1.7e-09	1.95e-08
Ets2	1.70172	2.28257	1.7e-09	1.96e-08
Nxt2	1.53006	5.7828	1.71e-09	1.97e-08
Thra	1.66837	2.61004	1.72e-09	1.98e-08
Myh7	1.95144	1.10249	1.74e-09	1.99e-08
Ptprk	1.61825	3.12001	1.74e-09	1.99e-08
Pramef12	1.56104	4.31212	1.74e-09	1.99e-08
Peak1	1.51948	6.96344	1.82e-09	2.08e-08
Sybu	2.45446	0.0389512	1.84e-09	2.1e-08
Pm20d1	2.4484	0.030115	1.84e-09	2.1e-08
Elk3	2.01434	0.919771	1.85e-09	2.11e-08
Tec	1.79719	1.6825	1.85e-09	2.11e-08
Cpxm1	1.55434	4.36882	1.9e-09	2.16e-08
Glb1l2	1.70449	2.27889	1.93e-09	2.19e-08
Pck2	1.61413	3.06706	1.98e-09	2.24e-08
Ece1	1.52296	5.6942	2.07e-09	2.35e-08
Abca4	1.82426	1.53345	2.07e-09	2.35e-08
Nfia	1.71086	2.18475	2.12e-09	2.4e-08
Lpcat1	1.77786	1.71263	2.15e-09	2.43e-08
Asah2	1.75928	1.80559	2.15e-09	2.43e-08
Nptx1	1.85583	1.33013	2.18e-09	2.46e-08
Gatsl3	1.62238	2.94647	2.18e-09	2.46e-08
Slc38a2	1.5291	5.02642	2.2e-09	2.49e-08
Jun	1.51395	6.42746	2.21e-09	2.5e-08
Pld1	2.02892	0.809404	2.21e-09	2.5e-08
Pygl	1.64341	2.68802	2.3e-09	2.59e-08
Podn	2.12601	0.606953	2.3e-09	2.59e-08
Scn1b	2.1846	0.472205	2.3e-09	2.59e-08
Ptgds	1.52655	5.12841	2.33e-09	2.62e-08
Ifi203	2.73342	-0.358398	2.43e-09	2.73e-08
Cyr61	1.60208	3.11862	2.45e-09	2.75e-08
Arg2	1.88841	1.24439	2.59e-09	2.9e-08
Mamld1	1.93997	1.0506	2.62e-09	2.94e-08
Tmem45a	2.56086	-0.109099	2.65e-09	2.97e-08
Dusp6	1.70086	2.15214	2.66e-09	2.97e-08
Arhgef26	1.56138	3.78522	2.67e-09	2.99e-08
Selenbp1	1.624	2.79805	2.72e-09	3.04e-08
Pf4	3.83664	-0.950357	2.75e-09	3.06e-08
Plscr4	2.10024	0.581905	2.75e-09	3.06e-08
Tpm1	1.55237	3.96433	2.77e-09	3.09e-08
Snca	2.47152	-0.0253187	2.88e-09	3.21e-08
Podxl	1.56132	3.71878	2.93e-09	3.25e-08
Ednrb	2.78384	-0.432944	2.96e-09	3.28e-08
Fam65c	1.84353	1.33443	3e-09	3.32e-08
Sult1e1	1.76829	1.71179	3.01e-09	3.34e-08
H2bfm	1.58298	3.22546	3.13e-09	3.46e-08
Slfn2	6.08597	-1.48953	3.14e-09	3.47e-08
Amotl2	1.61973	2.75482	3.14e-09	3.47e-08
Maoa	1.50054	6.13378	3.15e-09	3.48e-08
Gabra4	1.79231	1.58511	3.16e-09	3.48e-08
Egr2	1.75309	1.74794	3.16e-09	3.48e-08
Thy1	1.9487	0.966216	3.16e-09	3.48e-08
Tgfb1i1	2.04531	0.67668	3.17e-09	3.49e-08
Mybpc3	1.94807	0.944584	3.2e-09	3.52e-08
Iqsec2	1.62991	2.67087	3.23e-09	3.55e-08
Reep3	1.57112	3.42305	3.25e-09	3.56e-08
Man1c1	1.58938	3.09924	3.29e-09	3.6e-08
Lyl1	2.13604	0.481839	3.34e-09	3.65e-08
Hoxd9	1.69986	2.01587	3.34e-09	3.65e-08
Cmya5	2.23413	0.330333	3.36e-09	3.68e-08
Pml	1.75604	1.75444	3.39e-09	3.71e-08
Ctsh	1.67472	2.23409	3.47e-09	3.79e-08
Gng11	3.34666	-0.789246	3.5e-09	3.83e-08
Tnxb	1.60873	2.82171	3.51e-09	3.84e-08
Tmc6	1.60179	2.92023	3.56e-09	3.88e-08
S1pr3	1.61332	2.80975	3.57e-09	3.89e-08
Gch1	1.75923	1.7065	3.59e-09	3.91e-08
Mmrn2	2.04062	0.689987	3.7e-09	4.02e-08
Pld4	2.03396	0.667678	3.74e-09	4.07e-08
Sv2c	1.96967	0.911879	3.74e-09	4.07e-08
Dmrt2	2.05512	0.615008	3.83e-09	4.15e-08
Trem2	3.54142	-0.87901	3.87e-09	4.2e-08
C1qtnf7	2.37918	0.0415299	3.88e-09	4.21e-08
Ncan	1.63937	2.50432	3.89e-09	4.21e-08
Ghr	1.83172	1.38473	3.91e-09	4.23e-08
Grb14	1.80739	1.44403	4.07e-09	4.39e-08
Smtn	1.52995	4.10991	4.09e-09	4.42e-08
Fbxl7	2.2923	0.221149	4.1e-09	4.43e-08
Mpeg1	1.61067	2.74449	4.11e-09	4.43e-08
Ripk4	1.54597	3.70728	4.16e-09	4.48e-08
Sema6b	1.62407	2.61148	4.21e-09	4.53e-08
Zfp462	1.51885	4.37075	4.24e-09	4.56e-08
Ptgfrn	1.5469	3.65587	4.33e-09	4.65e-08
Zfp36l3	2.70204	-0.385009	4.41e-09	4.73e-08
Mum1l1	1.47921	6.92289	4.63e-09	4.96e-08
Arhgap10	1.5266	4.04043	4.68e-09	5.01e-08
Hey2	1.97535	0.799673	4.71e-09	5.04e-08
Wfs1	1.54818	3.48671	4.85e-09	5.19e-08
Coro2b	1.92365	0.929024	4.89e-09	5.22e-08
Mmp17	1.56071	3.24618	4.94e-09	5.28e-08
Hlf	1.55288	3.36149	4.98e-09	5.31e-08
Sema3g	2.3315	0.0694274	4.98e-09	5.31e-08
Trim21	1.82874	1.2551	5.05e-09	5.38e-08
Spats2l	1.90882	1.02422	5.09e-09	5.41e-08
Frmd4b	1.80221	1.48958	5.14e-09	5.46e-08
Dkk3	1.84429	1.23594	5.15e-09	5.47e-08
Lcn2	1.50759	4.47197	5.21e-09	5.53e-08
Pja1	1.48873	5.16349	5.32e-09	5.63e-08
Tead2	1.52851	3.83556	5.33e-09	5.65e-08
Lfng	1.70726	1.85699	5.53e-09	5.85e-08
Alox12b	1.72893	1.68046	5.68e-09	6e-08
Cxcr4	1.8396	1.23188	5.79e-09	6.12e-08
Nqo1	2.106	0.464565	5.81e-09	6.13e-08
Amigo2	1.66879	2.05455	5.82e-09	6.14e-08
Lima1	1.51	4.23934	5.83e-09	6.15e-08
Ggta1	1.93517	0.88029	5.87e-09	6.19e-08
Gng2	2.39148	-0.0165124	6.16e-09	6.47e-08
Spon2	2.38497	-0.0145089	6.16e-09	6.47e-08
Trim30d	4.13446	-1.11126	6.17e-09	6.48e-08
Stra8	1.46389	7.70211	6.19e-09	6.49e-08
Wdr72	3.13941	-0.746299	6.24e-09	6.54e-08
Slc44a4	2.19465	0.246685	6.26e-09	6.56e-08
P2ry12	2.29397	0.171986	6.31e-09	6.61e-08
Gm5485	2.62274	-0.341201	6.37e-09	6.67e-08
Adcy1	1.55281	3.18711	6.59e-09	6.88e-08
Gabrb3	1.64696	2.20454	6.6e-09	6.88e-08
B3gnt2	1.65984	2.09416	6.62e-09	6.9e-08
Prdm16	1.53367	3.50555	6.68e-09	6.97e-08
Tnfaip3	1.5754	2.83827	6.75e-09	7.03e-08
Gstp1	1.72657	1.6595	6.92e-09	7.2e-08
Elovl5	1.47793	5.10948	6.92e-09	7.2e-08
Osbpl5	1.89958	0.974095	6.96e-09	7.24e-08
Rlim	1.4655	6.13638	7.04e-09	7.31e-08
Chst15	1.65796	2.04631	7.18e-09	7.45e-08
Dusp9	1.47667	5.04754	7.18e-09	7.45e-08
Cacna1g	1.73298	1.63114	7.2e-09	7.47e-08
Srgap3	1.57197	2.84007	7.26e-09	7.52e-08
Dpysl2	1.84062	1.1428	7.3e-09	7.56e-08
Cyp2c65	3.28621	-0.83329	7.31e-09	7.57e-08
Hpx	2.2057	0.262625	7.64e-09	7.89e-08
Sh3pxd2b	1.67068	1.92858	7.65e-09	7.9e-08
Doc2b	1.61774	2.36968	7.72e-09	7.96e-08
Foxg1	2.25271	0.189809	7.79e-09	8.03e-08
Mrgpre	2.371	-0.02941	7.86e-09	8.09e-08
Arhgap18	1.63513	2.19952	7.98e-09	8.21e-08
Cdc42ep2	1.92288	0.844784	8.04e-09	8.27e-08
Klf3	1.75116	1.50129	8.1e-09	8.33e-08
Irs1	1.99001	0.684888	8.18e-09	8.4e-08
Sema7a	1.50819	3.80768	8.26e-09	8.48e-08
Itih3	1.7901	1.26725	8.59e-09	8.79e-08
Osbpl3	1.75644	1.45704	8.68e-09	8.88e-08
Nacc2	1.5254	3.40814	8.76e-09	8.96e-08
Iffo2	1.48033	4.5601	8.77e-09	8.96e-08
Gprasp1	1.46357	5.32557	8.82e-09	9.01e-08
Aldh1a7	1.67412	1.96115	8.88e-09	9.06e-08
B630019K06Rik	1.79261	1.30775	8.93e-09	9.09e-08
Cd302	1.60668	2.39916	8.98e-09	9.14e-08
Arnt2	1.67613	1.87199	9.07e-09	9.23e-08
Sspo	1.62497	2.23965	9.29e-09	9.44e-08
Lvrn	1.74976	1.46693	9.38e-09	9.52e-08
Cd59a	1.65642	1.97135	9.38e-09	9.52e-08
Gprc5b	1.52559	3.34731	9.4e-09	9.54e-08
Psrc1	1.69266	1.76378	9.47e-09	9.59e-08
Cpm	2.16505	0.227142	9.53e-09	9.65e-08
Mid1ip1	1.57525	2.65912	9.54e-09	9.65e-08
Ehhadh	2.51559	-0.222549	9.54e-09	9.65e-08
Hmox1	1.4985	3.87134	9.55e-09	9.65e-08
Casp8	1.9232	0.819467	9.57e-09	9.67e-08
Mef2c	1.80032	1.26231	9.63e-09	9.72e-08
Mecp2	1.45692	5.52232	9.69e-09	9.77e-08
Tek	1.80136	1.24236	9.88e-09	9.95e-08
Cntn2	2.71234	-0.491107	1.01e-08	1.02e-07
Hspg2	1.44292	7.38348	1.02e-08	1.02e-07
Padi3	1.50305	3.73474	1.02e-08	1.03e-07
Elovl6	1.69652	1.70307	1.06e-08	1.06e-07
Cers6	1.50978	3.48374	1.07e-08	1.07e-07
Lin28a	1.45798	5.08475	1.08e-08	1.08e-07
A230050P20Rik	2.12382	0.342613	1.08e-08	1.09e-07
Stx11	1.82662	1.10451	1.09e-08	1.09e-07
Plekha2	1.97169	0.701361	1.1e-08	1.1e-07
Dhrs3	1.80141	1.17574	1.1e-08	1.1e-07
Map3k13	1.64508	1.99226	1.1e-08	1.1e-07
Csrnp2	1.44401	6.24035	1.12e-08	1.12e-07
Gpd1l	1.61243	2.28715	1.12e-08	1.12e-07
Tppp	1.54251	2.97037	1.13e-08	1.12e-07
Igfbp5	1.83729	1.06772	1.15e-08	1.15e-07
Sprn	2.18723	0.249255	1.15e-08	1.15e-07
Sec24d	1.4873	3.96085	1.16e-08	1.15e-07
Stard5	1.57017	2.60306	1.17e-08	1.16e-07
Bcl2	2.15985	0.223313	1.18e-08	1.17e-07
Abcd4	1.76847	1.3297	1.18e-08	1.17e-07
Wnt11	2.51813	-0.320599	1.19e-08	1.18e-07
Akr1b10	2.09138	0.459595	1.19e-08	1.18e-07
Ucp2	1.45985	4.70176	1.21e-08	1.19e-07
Gas6	1.45011	5.24049	1.22e-08	1.2e-07
Magel2	3.47679	-0.92852	1.23e-08	1.21e-07
Klk10	3.46863	-0.931817	1.23e-08	1.21e-07
Bmp4	1.97661	0.596277	1.23e-08	1.21e-07
Pla1a	2.51504	-0.228568	1.25e-08	1.23e-07
Pnpla3	1.90194	0.827625	1.25e-08	1.23e-07
Tmem55a	1.61777	2.15008	1.26e-08	1.23e-07
9330159F19Rik	2.46842	-0.180374	1.27e-08	1.24e-07
Auts2	1.44397	5.60067	1.27e-08	1.24e-07
Tcf7l1	1.49926	3.52751	1.27e-08	1.25e-07
Rasgef1a	2.34112	-0.130232	1.28e-08	1.25e-07
Tchh	1.51042	3.35153	1.29e-08	1.27e-07
Fam102a	1.44156	5.70086	1.31e-08	1.28e-07
Cryab	2.00353	0.545004	1.31e-08	1.28e-07
Ngb	1.83355	1.06031	1.31e-08	1.28e-07
P3h3	1.56735	2.54846	1.31e-08	1.28e-07
Lynx1	1.54351	2.83051	1.32e-08	1.29e-07
Ext1	1.47585	4.04631	1.35e-08	1.32e-07
Mgat3	2.13738	0.311472	1.35e-08	1.32e-07
Fbxo41	1.53144	3.01047	1.36e-08	1.32e-07
Glmp	1.66456	1.84616	1.37e-08	1.34e-07
Wfdc17	3.69907	-1.04716	1.38e-08	1.34e-07
Eps8	1.53934	2.87488	1.39e-08	1.35e-07
Irs2	1.62769	2.06735	1.4e-08	1.36e-07
Sptb	1.46069	4.50592	1.41e-08	1.37e-07
Unc45a	1.44141	5.36696	1.43e-08	1.39e-07
Adamtsl4	1.54042	2.7958	1.43e-08	1.39e-07
Ntrk3	1.56388	2.52671	1.44e-08	1.4e-07
Sox13	1.52718	2.9663	1.45e-08	1.41e-07
Tcf23	1.99843	0.585889	1.46e-08	1.41e-07
Rbp1	1.53146	2.94703	1.47e-08	1.42e-07
Col23a1	1.77591	1.26231	1.48e-08	1.43e-07
Aph1b	1.48621	3.69985	1.49e-08	1.44e-07
Inhba	3.2543	-0.858049	1.54e-08	1.48e-07
Gbp4	3.23843	-0.867661	1.54e-08	1.48e-07
Fbxo32	1.57373	2.46959	1.56e-08	1.5e-07
Lum	2.08711	0.360923	1.56e-08	1.5e-07
Csrp1	1.44874	4.64453	1.57e-08	1.51e-07
Ftx	1.61259	2.09739	1.58e-08	1.52e-07
Pnpla1	2.11116	0.330623	1.61e-08	1.54e-07
Plk3	1.5979	2.2221	1.62e-08	1.55e-07
Csgalnact1	2.32574	-0.061972	1.63e-08	1.56e-07
Fignl2	2.49813	-0.244527	1.63e-08	1.56e-07
Cxx1c	2.49172	-0.245962	1.63e-08	1.56e-07
Ugt1a6b	2.49112	-0.246916	1.63e-08	1.56e-07
Sypl2	2.40718	-0.233022	1.63e-08	1.56e-07
Foxo6	1.55239	2.60986	1.64e-08	1.57e-07
Tbc1d9	1.59621	2.24092	1.72e-08	1.65e-07
Pramel3	1.56577	2.44709	1.73e-08	1.65e-07
Dysf	1.56633	2.41928	1.76e-08	1.68e-07
Mt3	1.93928	0.682487	1.78e-08	1.69e-07
Mageb4	1.46875	3.91489	1.79e-08	1.71e-07
Nr5a1	1.47948	3.67276	1.81e-08	1.73e-07
Tmem158	1.74415	1.31548	1.82e-08	1.74e-07
Taf7l	1.41316	9.10115	1.84e-08	1.75e-07
Mme	1.6074	2.07402	1.89e-08	1.79e-07
Lipa	1.60052	2.10061	1.89e-08	1.8e-07
S100a11	1.84292	0.894901	1.95e-08	1.85e-07
Ephx2	2.09648	0.325999	1.95e-08	1.85e-07
Heyl	2.08345	0.321171	1.95e-08	1.85e-07
Hadh	1.46356	3.95772	1.96e-08	1.86e-07
Kcnk1	2.21933	0.0537309	1.98e-08	1.87e-07
Clec14a	2.6047	-0.456713	1.98e-08	1.87e-07
Ctsk	1.81502	1.02663	1.99e-08	1.88e-07
Chrdl1	1.56809	2.38715	1.99e-08	1.88e-07
Maff	1.65565	1.73518	2.01e-08	1.9e-07
Marveld1	1.6542	1.76999	2.02e-08	1.9e-07
Glul	1.41324	7.04183	2.02e-08	1.91e-07
Akap13	1.41032	7.84421	2.04e-08	1.93e-07
Ngef	2.02379	0.440228	2.06e-08	1.94e-07
Ethe1	1.89672	0.764428	2.1e-08	1.98e-07
Pcyox1	1.43275	4.76587	2.13e-08	2e-07
Myo10	1.41881	5.76563	2.13e-08	2e-07
Nfatc2	1.55258	2.43281	2.18e-08	2.04e-07
Psen2	1.53041	2.66381	2.21e-08	2.07e-07
Zfp2	1.77055	1.1506	2.26e-08	2.12e-07
Loxl4	1.53831	2.61553	2.29e-08	2.14e-07
Dnmt3l	2.05363	0.344312	2.3e-08	2.15e-07
Trim47	1.63034	1.86793	2.32e-08	2.17e-07
Gja1	1.4979	3.10734	2.34e-08	2.19e-07
Cacng7	1.52045	2.71783	2.37e-08	2.21e-07
Aff1	1.46476	3.64387	2.38e-08	2.22e-07
Exoc3l	1.47676	3.40865	2.41e-08	2.24e-07
Egln3	1.61816	1.9073	2.44e-08	2.27e-07
Sgpl1	1.40267	7.45752	2.47e-08	2.3e-07
Sec14l2	1.50344	2.93472	2.48e-08	2.3e-07
Lefty1	5.92348	-1.60058	2.54e-08	2.36e-07
Osbpl7	1.52987	2.63988	2.55e-08	2.37e-07
Idh2	1.55304	2.43185	2.65e-08	2.46e-07
Sh3bp2	1.46134	3.61087	2.66e-08	2.46e-07
P2ry1	2.04446	0.372771	2.68e-08	2.48e-07
Mansc4	3.4197	-0.968899	2.68e-08	2.48e-07
Itga8	3.40327	-0.978628	2.68e-08	2.48e-07
Tubb2a-ps2	3.39768	-0.98432	2.68e-08	2.48e-07
Rfx3	1.40935	5.60432	2.71e-08	2.51e-07
Pdxk	1.4636	3.56085	2.72e-08	2.51e-07
Hoxd4	2.33316	-0.122451	2.72e-08	2.51e-07
Ahrr	1.97108	0.484282	2.74e-08	2.53e-07
Clec2d	2.63423	-0.426452	2.75e-08	2.53e-07
C3ar1	2.37764	-0.167262	2.76e-08	2.54e-07
Vldlr	1.90088	0.684307	2.76e-08	2.54e-07
Xk	1.42379	4.57641	2.77e-08	2.55e-07
Mmp15	2.41039	-0.220815	2.79e-08	2.57e-07
Mmp28	4.47375	-1.4305	2.81e-08	2.59e-07
Sh3bp4	1.51516	2.77233	2.82e-08	2.59e-07
Nppc	2.1335	0.147848	2.84e-08	2.61e-07
Tceal8	1.56308	2.26417	2.84e-08	2.61e-07
Shisa2	1.56716	2.24069	2.85e-08	2.62e-07
Osmr	1.82034	0.905209	2.86e-08	2.62e-07
Pea15a	1.45897	3.5995	2.87e-08	2.63e-07
Otx1	1.57314	2.07655	2.89e-08	2.64e-07
Spon1	1.51176	2.83333	2.89e-08	2.65e-07
Ccnd2	1.42908	4.41346	2.9e-08	2.65e-07
Klhdc8a	1.76481	1.18346	2.9e-08	2.65e-07
Ace2	2.9133	-0.737098	2.92e-08	2.67e-07
Mpst	1.87452	0.816745	2.92e-08	2.67e-07
Olfr1372-ps1	1.66177	1.60363	2.92e-08	2.67e-07
Mxd3	1.70805	1.40855	2.94e-08	2.68e-07
Eml1	1.57818	2.0934	2.94e-08	2.68e-07
Mpp2	2.03539	0.417841	2.98e-08	2.72e-07
Dock8	1.45696	3.56697	2.99e-08	2.73e-07
4930550L24Rik	1.42748	4.43258	3e-08	2.73e-07
Prkcdbp	1.81784	0.937163	3.02e-08	2.75e-07
Ptprd	1.49377	2.99516	3.16e-08	2.87e-07
Ifi204	2.81373	-0.66101	3.18e-08	2.89e-07
Ptgr1	1.48107	3.16304	3.18e-08	2.89e-07
Txndc5	1.43029	4.18965	3.28e-08	2.98e-07
Lrrfip1	1.53285	2.45832	3.3e-08	2.99e-07
Tex15	1.38606	9.78281	3.31e-08	3.01e-07
Rhpn2	1.42695	4.26629	3.37e-08	3.05e-07
Gmpr	1.70126	1.39322	3.37e-08	3.05e-07
Hoxd10	2.71932	-0.600612	3.38e-08	3.06e-07
D17H6S56E-5	1.43673	3.94435	3.39e-08	3.07e-07
Hist1h1c	1.73789	1.16903	3.39e-08	3.07e-07
Rbpms2	1.3964	5.85835	3.41e-08	3.08e-07
Nhsl2	1.43409	3.94804	3.47e-08	3.14e-07
Lhfp	1.59943	1.87687	3.48e-08	3.14e-07
Tsc22d3	1.38633	7.55337	3.52e-08	3.18e-07
Coch	1.7402	1.14627	3.53e-08	3.19e-07
Aim1	1.44265	3.73941	3.62e-08	3.27e-07
Lor	2.4023	-0.230818	3.63e-08	3.28e-07
Itga7	1.45372	3.44917	3.63e-08	3.28e-07
Cmip	1.45307	3.45582	3.65e-08	3.29e-07
Il1r1	1.54449	2.28441	3.7e-08	3.34e-07
Gimap4	3.03745	-0.820649	3.73e-08	3.36e-07
Grb7	1.52789	2.44582	3.74e-08	3.36e-07
Kazn	1.49174	2.82008	3.75e-08	3.38e-07
Adamts6	1.43203	3.89	3.76e-08	3.38e-07
Hivep3	1.43106	3.91456	3.76e-08	3.38e-07
Spry1	1.5634	2.17533	3.79e-08	3.4e-07
S100a16	2.16157	0.0665453	3.8e-08	3.41e-07
Tacc2	1.4144	4.40342	3.95e-08	3.53e-07
Cdcp2	3.38055	-0.997949	3.97e-08	3.55e-07
Tmem86a	1.42978	3.89525	4.05e-08	3.62e-07
Rbm24	2.90331	-0.746692	4.13e-08	3.68e-07
Vwa2	1.65324	1.53207	4.13e-08	3.69e-07
Cfp	1.54615	2.20326	4.14e-08	3.69e-07
Kcnt1	1.41926	4.17569	4.15e-08	3.7e-07
St6gal1	1.6945	1.34388	4.18e-08	3.72e-07
Cacng4	1.70831	1.29605	4.21e-08	3.75e-07
Cacna2d2	1.49937	2.69778	4.21e-08	3.75e-07
Pgbd5	1.47707	2.94826	4.27e-08	3.8e-07
Bok	1.52471	2.41545	4.28e-08	3.81e-07
Plin1	2.00496	0.406341	4.31e-08	3.83e-07
Gstk1	1.62881	1.67385	4.33e-08	3.85e-07
Aloxe3	1.79612	0.939783	4.35e-08	3.86e-07
B2m	1.39386	5.05294	4.4e-08	3.91e-07
Pxmp4	1.48098	2.89014	4.41e-08	3.91e-07
Rhox2d	1.71317	1.2346	4.42e-08	3.91e-07
Gyltl1b	1.47089	3.01518	4.42e-08	3.92e-07
Stxbp5l	1.38199	6.14319	4.43e-08	3.92e-07
Kcnip3	1.47664	2.93268	4.47e-08	3.96e-07
Il17rb	1.73725	1.13888	4.48e-08	3.97e-07
Acbd4	1.58806	1.857	4.5e-08	3.98e-07
Tbx22	2.06098	0.251573	4.51e-08	3.98e-07
Echdc3	2.05891	0.254624	4.51e-08	3.98e-07
Tro	1.38231	5.96802	4.53e-08	4e-07
Amot	1.48715	2.79201	4.54e-08	4.01e-07
Cpz	1.92005	0.561279	4.58e-08	4.04e-07
Prps2	1.69713	1.33711	4.64e-08	4.09e-07
Tnfrsf22	2.68088	-0.623517	4.67e-08	4.11e-07
Prss23	1.63744	1.61495	4.69e-08	4.13e-07
Notch3	1.48397	2.78132	4.7e-08	4.13e-07
Inf2	1.39589	4.71751	4.76e-08	4.19e-07
Nanos3	1.80389	0.839584	4.77e-08	4.19e-07
Gbp9	2.62024	-0.551998	4.83e-08	4.24e-07
Ttc39aos1	2.33234	-0.287891	4.83e-08	4.24e-07
Neil1	1.66248	1.43286	4.83e-08	4.24e-07
Tgfb2	1.95936	0.43231	4.93e-08	4.32e-07
Sstr5	2.48461	-0.440859	4.95e-08	4.34e-07
Prame	1.53441	2.19797	4.98e-08	4.36e-07
Zfx	1.37699	6.08561	4.98e-08	4.36e-07
Adamts3	1.67643	1.31032	5.03e-08	4.4e-07
Tbc1d2b	1.40981	4.16464	5.12e-08	4.48e-07
Nptx2	1.36896	7.30333	5.21e-08	4.55e-07
Pim2	1.43754	3.42206	5.26e-08	4.59e-07
Syne2	1.37446	5.99565	5.37e-08	4.68e-07
Emp2	1.51534	2.385	5.37e-08	4.69e-07
Apobr	1.7583	1.01062	5.39e-08	4.7e-07
Heph	2.01859	0.36846	5.46e-08	4.75e-07
Col13a1	1.88562	0.630963	5.48e-08	4.77e-07
Myo1f	1.85934	0.640784	5.48e-08	4.77e-07
Bhlhe41	1.44838	3.20435	5.49e-08	4.78e-07
2610002M06Rik	1.41321	3.94556	5.56e-08	4.84e-07
Ehd3	1.47372	2.78654	5.59e-08	4.86e-07
Pstpip1	1.86073	0.675466	5.8e-08	5.04e-07
Tnfaip8	1.62891	1.53072	5.8e-08	5.04e-07
Car8	2.87546	-0.77097	5.84e-08	5.07e-07
Gsdmd	1.77097	1.00411	6.13e-08	5.31e-07
Abtb2	1.37282	5.46368	6.14e-08	5.31e-07
Gusb	1.46181	2.91682	6.16e-08	5.33e-07
Grip2	2.37632	-0.253286	6.17e-08	5.34e-07
Slc35f2	1.447	3.15652	6.19e-08	5.35e-07
Cd6	2.76726	-0.702703	6.21e-08	5.37e-07
Six5	1.43401	3.35134	6.25e-08	5.4e-07
Aif1l	1.45668	2.92988	6.33e-08	5.46e-07
Magea5	1.42727	3.45202	6.4e-08	5.52e-07
Apod	2.1046	0.136655	6.42e-08	5.53e-07
Bicc1	1.48401	2.57986	6.52e-08	5.61e-07
Smad3	1.45572	2.91867	6.54e-08	5.62e-07
Jade3	1.35755	7.53311	6.57e-08	5.64e-07
Nfam1	2.46388	-0.455899	6.66e-08	5.72e-07
Adra2c	1.67972	1.26624	6.8e-08	5.83e-07
Stag2	1.35975	6.51147	6.82e-08	5.84e-07
Popdc3	3.13662	-0.940228	6.89e-08	5.9e-07
Vbp1	1.36263	5.89302	6.99e-08	5.99e-07
Rbm10	1.46228	2.81915	7.02e-08	6.01e-07
Adamts14	1.58145	1.74406	7.03e-08	6.02e-07
Helb	1.49918	2.38981	7.09e-08	6.07e-07
Tbx3	1.68176	1.25016	7.1e-08	6.08e-07
Phlda3	1.43658	3.13944	7.12e-08	6.09e-07
Zfp703	1.55645	1.97117	7.13e-08	6.09e-07
Cdc42ep1	1.46055	2.81291	7.15e-08	6.11e-07
Chrm1	1.89112	0.496491	7.16e-08	6.12e-07
Slc22a23	1.59283	1.71174	7.19e-08	6.13e-07
Cbln1	1.45253	2.94854	7.29e-08	6.22e-07
Fundc2	1.41337	3.59068	7.36e-08	6.27e-07
Fgd1	1.41983	3.43101	7.36e-08	6.27e-07
Fam196a	1.58427	1.70176	7.45e-08	6.34e-07
Pak3	1.6335	1.47129	7.45e-08	6.34e-07
Ltbp3	1.41926	3.39776	7.46e-08	6.34e-07
Emb	1.51255	2.20589	7.51e-08	6.37e-07
Gabrr1	4.39555	-1.48369	7.53e-08	6.39e-07
B3gnt3	4.38328	-1.48979	7.53e-08	6.39e-07
Slc16a4	1.58538	1.66447	7.62e-08	6.46e-07
Rxra	1.36528	5.2364	7.68e-08	6.51e-07
Foxi3	2.30967	-0.218449	7.76e-08	6.57e-07
Abcd2	2.01865	0.268931	7.79e-08	6.59e-07
Hcfc1	1.34811	8.12294	7.82e-08	6.61e-07
Cxcr6	2.14415	-0.00795978	7.88e-08	6.66e-07
B4galnt3	1.45898	2.75784	7.92e-08	6.7e-07
Magea6	1.46139	2.76686	7.96e-08	6.72e-07
Klf8	1.37212	4.64418	8.02e-08	6.78e-07
Ror2	2.34883	-0.266671	8.05e-08	6.8e-07
Yy2	1.37006	4.75536	8.1e-08	6.84e-07
Clic5	1.72974	1.03031	8.16e-08	6.88e-07
Tnnt1	1.71539	1.02603	8.16e-08	6.88e-07
Sema3f	1.40908	3.51962	8.34e-08	7.02e-07
Itih4	1.73935	0.97561	8.36e-08	7.04e-07
Erg	1.46209	2.71183	8.5e-08	7.15e-07
Anp32e	1.35376	5.81956	8.55e-08	7.2e-07
Magea8	1.39734	3.78919	8.64e-08	7.26e-07
C1rl	2.2087	-0.0896043	8.72e-08	7.33e-07
Kctd6	1.36714	4.70106	8.72e-08	7.33e-07
Zc4h2	2.05131	0.197959	8.74e-08	7.34e-07
Rasgrp3	2.13932	0.0529062	8.88e-08	7.45e-07
Trim56	2.08756	0.0690737	8.88e-08	7.45e-07
Arid5a	1.36729	4.66924	8.89e-08	7.45e-07
Gucy1b3	1.98255	0.287343	8.94e-08	7.5e-07
Psmb8	2.44668	-0.468823	8.96e-08	7.51e-07
Ctsb	1.3464	6.30403	9.29e-08	7.77e-07
Plekhg1	1.50596	2.20762	9.3e-08	7.78e-07
Galnt14	1.62351	1.42247	9.31e-08	7.78e-07
Thrsp	2.16361	0.0191303	9.4e-08	7.85e-07
Cdhr1	2.10489	0.0240395	9.4e-08	7.85e-07
Gm773	1.37071	4.47606	9.45e-08	7.88e-07
Scnn1a	1.6559	1.2051	9.75e-08	8.13e-07
Papl	1.84298	0.630782	9.86e-08	8.21e-07
Rasa4	1.43479	2.87177	1.01e-07	8.38e-07
Pld2	1.62256	1.44291	1.04e-07	8.64e-07
Fndc4	1.53035	1.93173	1.04e-07	8.65e-07
Elf4	1.36051	4.60035	1.04e-07	8.66e-07
Parp14	1.51433	2.08187	1.05e-07	8.71e-07
Vgll3	1.65978	1.24606	1.06e-07	8.76e-07
Errfi1	1.33727	6.78259	1.07e-07	8.84e-07
Hic1	1.49716	2.17627	1.08e-07	8.91e-07
Clic1	1.40157	3.44354	1.08e-07	8.92e-07
Ctla2a	3.57097	-1.14271	1.08e-07	8.92e-07
Glipr2	1.58552	1.54808	1.08e-07	8.95e-07
Lrp2	1.48007	2.36068	1.09e-07	9e-07
Hddc2	1.4587	2.53568	1.1e-07	9.07e-07
Cplx3	2.96797	-0.871023	1.11e-07	9.13e-07
Abcc4	1.37502	4.03221	1.11e-07	9.18e-07
Lrig3	1.68041	1.11779	1.11e-07	9.18e-07
Tox3	1.45447	2.588	1.13e-07	9.35e-07
Nox4	2.42932	-0.380122	1.14e-07	9.36e-07
Rasl11b	1.43639	2.77052	1.14e-07	9.38e-07
Nuak2	1.51632	2.00107	1.14e-07	9.38e-07
Shisa5	1.43401	2.8519	1.15e-07	9.47e-07
B230217C12Rik	2.20306	-0.153797	1.17e-07	9.64e-07
Lrcol1	2.82216	-0.809579	1.18e-07	9.66e-07
Snhg4	1.58972	1.51741	1.18e-07	9.66e-07
Kcnk5	1.45997	2.51507	1.18e-07	9.66e-07
Csdc2	1.47727	2.32833	1.21e-07	9.91e-07
Rbbp7	1.32991	6.98688	1.22e-07	1e-06
Vipr2	2.49179	-0.538822	1.23e-07	1.01e-06
Olfr558	4.35319	-1.51292	1.24e-07	1.01e-06
Klk1b22	4.32201	-1.53301	1.24e-07	1.01e-06
Slc5a3	1.3308	6.41502	1.27e-07	1.04e-06
Spata13	1.36714	4.04318	1.27e-07	1.04e-06
Krt84	5.73935	-1.72153	1.27e-07	1.04e-06
Sh3pxd2a	1.34304	5.06958	1.28e-07	1.04e-06
Scarb2	1.59757	1.49179	1.28e-07	1.05e-06
Ppp2r2c	1.38088	3.65974	1.3e-07	1.06e-06
Samd14	1.37675	3.7622	1.3e-07	1.06e-06
Kirrel2	2.27433	-0.246181	1.3e-07	1.06e-06
Car5b	1.65104	1.23798	1.32e-07	1.07e-06
Apold1	2.01059	0.17334	1.32e-07	1.07e-06
Taf9b	1.32648	6.92508	1.32e-07	1.08e-06
Tnfaip8l1	1.75683	0.835611	1.33e-07	1.08e-06
Irf7	1.62254	1.32625	1.35e-07	1.1e-06
Mfsd7a	3.7583	-1.37973	1.37e-07	1.11e-06
Ephx3	3.75466	-1.38083	1.37e-07	1.11e-06
Zfp366	3.75159	-1.38258	1.37e-07	1.11e-06
Lmo7	1.65266	1.1895	1.37e-07	1.11e-06
Rassf2	1.41007	3.09088	1.37e-07	1.11e-06
Afp	1.59029	1.46221	1.4e-07	1.13e-06
Atrnl1	1.42072	2.84856	1.43e-07	1.15e-06
Copz2	1.52392	1.85225	1.43e-07	1.16e-06
Piezo1	1.36138	4.07261	1.44e-07	1.16e-06
Flrt2	1.59223	1.4465	1.47e-07	1.18e-06
Klhl29	1.73144	0.897543	1.47e-07	1.19e-06
Frmd7	1.8982	0.385058	1.47e-07	1.19e-06
Kdm6a	1.32191	6.54375	1.51e-07	1.21e-06
Zfp9	1.55755	1.66261	1.52e-07	1.22e-06
Ppp1r18	1.3877	3.37775	1.53e-07	1.23e-06
Prkcb	1.39887	3.13282	1.54e-07	1.24e-06
Flrt1	1.45949	2.36768	1.55e-07	1.25e-06
Pdpn	1.57423	1.48613	1.55e-07	1.25e-06
Spry4	1.73771	0.872796	1.56e-07	1.26e-06
Myh9	1.31845	6.93955	1.56e-07	1.26e-06
Rgs7bp	2.46318	-0.452125	1.57e-07	1.26e-06
Nlrp3	2.45894	-0.45546	1.57e-07	1.26e-06
Magea3	1.43839	2.61223	1.57e-07	1.26e-06
Cul4b	1.31703	7.26915	1.57e-07	1.26e-06
Trim65	1.90264	0.352433	1.58e-07	1.26e-06
Emd	1.32823	5.42934	1.58e-07	1.27e-06
Asph	1.35199	4.20823	1.59e-07	1.27e-06
Acy3	1.66634	1.10239	1.59e-07	1.27e-06
Chac1	2.22266	-0.208146	1.6e-07	1.28e-06
Pla2g4a	1.96097	0.265695	1.61e-07	1.29e-06
Mdfic	2.07741	0.065456	1.62e-07	1.29e-06
Ism1	3.17109	-1.1476	1.64e-07	1.31e-06
Rasd1	1.56021	1.63307	1.65e-07	1.32e-06
Prkd1	1.42139	2.73649	1.66e-07	1.33e-06
Fam102b	1.32988	5.09901	1.66e-07	1.33e-06
Sorbs1	1.33221	4.92258	1.67e-07	1.33e-06
Pdk4	1.7892	0.698861	1.67e-07	1.33e-06
Slc25a5	1.40646	2.98703	1.67e-07	1.33e-06
Hcn4	2.26231	-0.25422	1.69e-07	1.35e-06
Fam46d	1.34916	4.19021	1.7e-07	1.35e-06
Ctif	1.57577	1.45423	1.7e-07	1.35e-06
Baiap2l1	1.3939	3.11343	1.7e-07	1.35e-06
Acta1	2.70213	-0.746356	1.71e-07	1.36e-06
Slc29a2	1.50422	1.96565	1.72e-07	1.37e-06
Sacs	1.33589	4.62607	1.73e-07	1.37e-06
Echs1	1.36787	3.68814	1.74e-07	1.38e-06
Lgalsl	1.37233	3.55162	1.74e-07	1.38e-06
Tmem2	1.34955	4.12842	1.76e-07	1.4e-06
Slc8b1	1.49917	1.99241	1.78e-07	1.41e-06
Adgrg1	1.39242	3.13408	1.81e-07	1.43e-06
Txlng	1.3271	4.95735	1.83e-07	1.45e-06
Fads6	1.67011	1.01638	1.87e-07	1.48e-06
Gm6880	1.57374	1.50061	1.87e-07	1.48e-06
Irf4	2.33166	-0.359501	1.89e-07	1.5e-06
Lpcat2	2.17721	-0.175524	1.93e-07	1.52e-06
Enpep	3.26962	-1.07987	1.93e-07	1.52e-06
Aco1	1.34069	4.31363	1.95e-07	1.54e-06
Pparg	1.35821	3.67577	1.97e-07	1.55e-06
Ppp1r16b	1.38684	3.16333	1.98e-07	1.56e-06
3830403N18Rik	1.39481	2.94006	1.98e-07	1.56e-06
Scube1	1.33648	4.41972	1.99e-07	1.56e-06
Tmeff2	1.95055	0.166826	1.99e-07	1.57e-06
Lpar6	2.28723	-0.401009	1.99e-07	1.57e-06
Nkrf	1.32594	4.76012	2.01e-07	1.58e-06
Naalad2	1.47985	2.09133	2.01e-07	1.58e-06
Ly6c1	1.83014	0.455344	2.04e-07	1.6e-06
Mospd2	1.62992	1.19136	2.04e-07	1.6e-06
Cd180	4.30205	-1.54419	2.04e-07	1.6e-06
S100a13	1.78845	0.62969	2.05e-07	1.6e-06
Rhd	1.38739	3.01462	2.05e-07	1.61e-06
Prokr1	1.71529	0.859993	2.06e-07	1.61e-06
Tst	1.45372	2.27596	2.06e-07	1.61e-06
AU015836	1.34835	3.9194	2.08e-07	1.63e-06
Fam149a	2.33383	-0.455643	2.09e-07	1.64e-06
Zfhx4	1.8125	0.509685	2.1e-07	1.64e-06
Nrxn2	1.34054	4.16369	2.1e-07	1.64e-06
L1cam	1.95074	0.220256	2.1e-07	1.64e-06
Ern1	1.30425	6.8596	2.11e-07	1.65e-06
Wdr44	1.31163	5.53782	2.17e-07	1.69e-06
Calb1	3.72345	-1.40453	2.18e-07	1.7e-06
Mill2	3.71706	-1.40636	2.18e-07	1.7e-06
Bcorl1	1.33402	4.26703	2.19e-07	1.7e-06
Oas1a	5.72662	-1.72856	2.2e-07	1.71e-06
BC051019	2.23217	-0.278208	2.2e-07	1.71e-06
Lgr4	1.31893	4.89909	2.21e-07	1.72e-06
Sh3d19	1.35366	3.65836	2.32e-07	1.8e-06
Pdlim5	1.30085	6.5938	2.32e-07	1.8e-06
Apbb2	1.38089	3.08908	2.33e-07	1.81e-06
Cd209f	2.27692	-0.316533	2.34e-07	1.81e-06
Magea10	1.33113	4.26289	2.34e-07	1.82e-06
Lamc2	1.77456	0.577378	2.36e-07	1.82e-06
Gpc6	1.86072	0.398045	2.36e-07	1.83e-06
Miox	2.76609	-0.846317	2.38e-07	1.84e-06
Mylk2	2.76561	-0.850418	2.38e-07	1.84e-06
Cbs	2.57717	-0.704155	2.39e-07	1.85e-06
Serpina3h	2.68089	-0.767121	2.4e-07	1.86e-06
Rap2b	1.44914	2.23254	2.4e-07	1.86e-06
Kctd17	1.35389	3.58177	2.42e-07	1.87e-06
Fzd4	1.44467	2.29685	2.42e-07	1.87e-06
Zbtb16	1.31232	5.03461	2.43e-07	1.87e-06
St8sia5	1.55579	1.51423	2.47e-07	1.9e-06
2900026A02Rik	1.36427	3.36522	2.47e-07	1.91e-06
Mixl1	3.50451	-1.19133	2.49e-07	1.91e-06
Mmp16	3.49899	-1.19134	2.49e-07	1.91e-06
Kdm1b	1.30773	5.23599	2.52e-07	1.94e-06
Cplx2	1.90073	0.217602	2.57e-07	1.98e-06
Nfat5	1.28987	9.17294	2.59e-07	1.99e-06
Glce	1.296	6.4321	2.61e-07	2e-06
Adam33	1.55495	1.44826	2.62e-07	2.01e-06
Prrx2	1.83315	0.421599	2.62e-07	2.01e-06
B230354K17Rik	1.29852	5.95161	2.64e-07	2.03e-06
Bmper	2.00363	0.114139	2.65e-07	2.04e-06
Tubb5	1.29649	6.21669	2.65e-07	2.04e-06
Sox4	1.32546	4.27439	2.68e-07	2.06e-06
Nxf2	1.29052	7.47857	2.69e-07	2.06e-06
Ehd2	1.36827	3.20103	2.69e-07	2.06e-06
Vwa5b2	1.67462	0.920528	2.72e-07	2.08e-06
Scml2	1.28714	8.92662	2.75e-07	2.1e-06
Neto2	1.29172	6.54877	2.81e-07	2.15e-06
Ldlr	1.36394	3.25539	2.83e-07	2.16e-06
Anxa3	1.54779	1.49765	2.84e-07	2.17e-06
Adgrl4	2.23314	-0.278124	2.85e-07	2.18e-06
Mid1	1.47986	1.87314	2.87e-07	2.19e-06
Tmem100	1.92006	0.239445	2.89e-07	2.2e-06
Syk	1.59769	1.19148	3.02e-07	2.3e-06
Frem2	1.38293	2.85453	3.02e-07	2.3e-06
Slc2a1	1.30798	4.60145	3.04e-07	2.31e-06
Fjx1	1.6081	1.1274	3.05e-07	2.32e-06
Ube2l6	2.27467	-0.327098	3.06e-07	2.32e-06
Ermap	2.25384	-0.343732	3.06e-07	2.32e-06
Tor4a	1.72003	0.726001	3.09e-07	2.34e-06
AU022751	1.30043	5.00881	3.11e-07	2.35e-06
Lsr	1.36418	3.12274	3.12e-07	2.36e-06
Serpina3a	1.39664	2.62615	3.13e-07	2.37e-06
Ngfrap1	1.31365	4.45123	3.14e-07	2.38e-06
Armcx2	1.31834	4.20977	3.17e-07	2.4e-06
Nes	1.32279	4.01493	3.18e-07	2.41e-06
Myoz1	2.4789	-0.652992	3.22e-07	2.43e-06
Pde4c	1.56922	1.30452	3.29e-07	2.48e-06
Cask	1.30154	4.72556	3.32e-07	2.51e-06
Antxr1	1.38339	2.76733	3.36e-07	2.54e-06
Lhx4	2.7503	-0.860273	3.38e-07	2.55e-06
6030408B16Rik	1.87058	0.377633	3.39e-07	2.56e-06
Tspyl2	1.28955	5.55619	3.4e-07	2.56e-06
Rhebl1	1.59941	1.15447	3.4e-07	2.57e-06
Pde9a	2.07571	-0.111672	3.45e-07	2.6e-06
Rxfp1	3.68201	-1.43086	3.49e-07	2.63e-06
Mslnl	1.58337	1.25836	3.5e-07	2.63e-06
Brcc3	1.39646	2.56548	3.54e-07	2.66e-06
AI662270	1.77023	0.581662	3.55e-07	2.67e-06
Fam19a5	1.51595	1.60691	3.57e-07	2.68e-06
Camsap3	1.35113	3.20375	3.58e-07	2.68e-06
Tmem109	1.31455	4.11734	3.58e-07	2.69e-06
Camkk1	1.34098	3.37175	3.59e-07	2.69e-06
St3gal1	1.33127	3.59587	3.64e-07	2.73e-06
Tmppe	1.35252	3.19809	3.64e-07	2.73e-06
Brwd3	1.31354	4.11675	3.64e-07	2.73e-06
Bhlha15	2.02157	-0.0365132	3.69e-07	2.76e-06
Mei4	1.36008	2.98121	3.69e-07	2.76e-06
Wfdc1	1.47743	1.87384	3.69e-07	2.76e-06
Abcc9	1.50141	1.69343	3.74e-07	2.79e-06
Sri	1.44694	2.09975	3.74e-07	2.8e-06
Vcl	1.276	6.94866	3.75e-07	2.8e-06
Tsku	1.4493	2.0261	3.78e-07	2.82e-06
Nxf7	3.44651	-1.22927	3.78e-07	2.82e-06
Dok4	1.41215	2.3627	3.8e-07	2.84e-06
Gpr153	1.43244	2.12404	3.81e-07	2.84e-06
Slc16a13	1.75717	0.601407	3.85e-07	2.87e-06
Ntng2	1.96662	0.029264	3.88e-07	2.89e-06
Evc2	1.45549	1.97323	3.89e-07	2.89e-06
Tcirg1	1.33301	3.48299	3.98e-07	2.96e-06
Cuedc1	1.35398	3.05378	4.01e-07	2.98e-06
Dennd2d	2.02962	-0.08454	4.01e-07	2.98e-06
Syne3	1.59978	1.16133	4.02e-07	2.98e-06
Pid1	1.92345	0.0974319	4.05e-07	3e-06
Cd37	1.67747	0.829695	4.09e-07	3.04e-06
Fst	1.66217	0.839388	4.09e-07	3.04e-06
Hdac8	1.5259	1.4807	4.12e-07	3.05e-06
Mcam	1.27083	6.96535	4.16e-07	3.08e-06
Optc	1.75806	0.575805	4.17e-07	3.09e-06
Slc25a53	1.52007	1.45555	4.17e-07	3.09e-06
Pomgnt2	1.61009	1.03587	4.18e-07	3.09e-06
Pi15	2.40369	-0.597195	4.21e-07	3.11e-06
Phf11d	1.47512	1.81837	4.23e-07	3.13e-06
E230016K23Rik	3.20489	-1.12291	4.3e-07	3.17e-06
Trim71	1.29059	4.58459	4.34e-07	3.2e-06
Vipr1	1.54747	1.3474	4.38e-07	3.22e-06
Ccbe1	1.46349	1.8397	4.51e-07	3.32e-06
Acss1	1.406	2.3018	4.64e-07	3.41e-06
Fam101b	1.35723	2.85427	4.65e-07	3.42e-06
Kcna1	2.62855	-0.800039	4.75e-07	3.48e-06
Plxnb3	2.61007	-0.812651	4.75e-07	3.48e-06
Lmo4	1.33488	3.23373	4.75e-07	3.49e-06
Zmynd8	1.28722	4.52087	4.76e-07	3.49e-06
Clic6	1.36293	2.77457	4.77e-07	3.49e-06
Kdm5c	1.27019	5.82761	4.78e-07	3.5e-06
Gm5464	3.79079	-1.35616	4.78e-07	3.5e-06
Rassf5	1.43576	2.04964	4.8e-07	3.51e-06
Txnip	1.2631	6.99054	4.85e-07	3.55e-06
Masp2	1.8083	0.358829	4.87e-07	3.56e-06
Cd33	2.38444	-0.507247	5.01e-07	3.66e-06
Hmgn5	1.36844	2.68472	5.02e-07	3.66e-06
Aes	1.27307	5.30041	5.03e-07	3.67e-06
Dock1	1.2979	4.02128	5.15e-07	3.75e-06
Palmd	2.22842	-0.351825	5.24e-07	3.81e-06
Alx4	1.85015	0.276018	5.28e-07	3.84e-06
Nr1d1	1.29708	4.02439	5.31e-07	3.86e-06
Rgs16	1.51015	1.43558	5.32e-07	3.87e-06
Ccdc102a	1.4675	1.74184	5.37e-07	3.9e-06
Spi1	2.44588	-0.564096	5.37e-07	3.91e-06
Homer2	1.31178	3.58155	5.41e-07	3.93e-06
Hao2	1.96359	0.0416777	5.48e-07	3.98e-06
Rps6kl1	1.92246	0.0501543	5.48e-07	3.98e-06
Xlr	1.33128	3.09887	5.5e-07	3.99e-06
Cnksr3	1.31344	3.55775	5.53e-07	4.01e-06
Gja4	1.63003	0.91759	5.58e-07	4.04e-06
Vsig2	4.21756	-1.60146	5.62e-07	4.07e-06
Abhd6	1.44851	1.82916	5.63e-07	4.07e-06
Mn1	1.54913	1.22481	5.71e-07	4.13e-06
Sdsl	2.13783	-0.270502	5.72e-07	4.13e-06
Sectm1a	3.43833	-1.23715	5.77e-07	4.16e-06
Cck	3.04652	-1.23301	5.77e-07	4.16e-06
Ankrd50	1.26587	5.29244	5.79e-07	4.18e-06
Pla2g16	1.43316	1.91236	5.86e-07	4.23e-06
Cdc42ep5	1.46532	1.71868	5.9e-07	4.25e-06
Zfp760	1.40256	2.22788	5.95e-07	4.28e-06
Gpm6b	1.33608	3.02603	5.98e-07	4.3e-06
Pced1b	1.47826	1.64208	6e-07	4.32e-06
Cpne7	1.39722	2.24807	6e-07	4.32e-06
Pla2r1	1.98552	0.00226492	6.02e-07	4.33e-06
Slc10a6	2.43922	-0.680389	6.09e-07	4.38e-06
Tspo	1.40159	2.15861	6.13e-07	4.41e-06
Sfn	1.59399	0.983644	6.14e-07	4.41e-06
Sfxn3	1.39959	2.21919	6.16e-07	4.42e-06
Olfr856-ps1	1.93987	0.0708768	6.17e-07	4.43e-06
Clcn5	1.27334	4.5481	6.2e-07	4.45e-06
Usp27x	1.35292	2.71931	6.22e-07	4.46e-06
Rad21l	1.25552	6.00497	6.24e-07	4.47e-06
Itgb8	2.18216	-0.317106	6.26e-07	4.49e-06
Clybl	1.67176	0.774464	6.29e-07	4.51e-06
C630043F03Rik	1.43928	1.84448	6.42e-07	4.59e-06
Gng3	1.54726	1.19089	6.49e-07	4.64e-06
Zfp185	1.2916	3.8529	6.51e-07	4.65e-06
Ksr1	1.29575	3.74073	6.51e-07	4.65e-06
Ubqln2	1.26651	4.78352	6.54e-07	4.67e-06
Igsf10	1.5774	1.08124	6.56e-07	4.68e-06
Arhgap27	1.3374	2.85502	6.59e-07	4.71e-06
Gm1966	5.62714	-1.7918	6.63e-07	4.73e-06
Klra1	5.58641	-1.81809	6.63e-07	4.73e-06
Epb4.1	1.25138	6.12915	6.67e-07	4.75e-06
Pax6	2.60841	-0.816766	6.68e-07	4.76e-06
Gm11190	2.58107	-0.830811	6.68e-07	4.76e-06
Prtg	1.31029	3.35957	6.73e-07	4.79e-06
Hsd17b3	1.32268	3.15698	6.73e-07	4.79e-06
Entpd2	1.29163	3.81894	6.75e-07	4.8e-06
Zyg11a	1.25706	5.3585	6.79e-07	4.83e-06
Oxtr	1.41488	2.04573	6.79e-07	4.83e-06
Zcchc16	2.96686	-1.06374	6.8e-07	4.83e-06
Sp100	2.95803	-1.06652	6.8e-07	4.83e-06
Cox4i2	2.95135	-1.07513	6.8e-07	4.83e-06
Mgat4b	1.29372	3.74144	6.84e-07	4.85e-06
Arhgap22	1.42435	1.88745	6.86e-07	4.87e-06
Fkbp9	1.25781	5.23534	6.88e-07	4.88e-06
Oca2	1.54007	1.24541	6.94e-07	4.92e-06
Tmem119	1.81659	0.288292	7.01e-07	4.97e-06
Prdx3	1.30742	3.41207	7.13e-07	5.04e-06
Pnmt	1.52084	1.26052	7.25e-07	5.12e-06
Las1l	1.24624	6.18162	7.33e-07	5.18e-06
Kif21a	1.33747	2.83587	7.36e-07	5.19e-06
Serpinb9	1.7333	0.520715	7.37e-07	5.2e-06
Bex1	1.31327	3.19519	7.38e-07	5.2e-06
Mycn	1.29492	3.56049	7.5e-07	5.28e-06
Mboat1	2.15306	-0.416268	7.51e-07	5.28e-06
Lgals3	1.92996	7.08e-05	7.51e-07	5.28e-06
Rsu1	1.34077	2.72656	7.67e-07	5.39e-06
2410017I17Rik	1.38373	2.21053	7.75e-07	5.45e-06
Cebpb	1.39858	2.14828	7.79e-07	5.47e-06
Igtp	1.69514	0.589956	7.79e-07	5.47e-06
Esyt3	1.27863	3.95724	7.8e-07	5.47e-06
Pccb	1.29703	3.52117	7.93e-07	5.56e-06
Klf13	1.26802	4.32971	7.94e-07	5.56e-06
Megf11	1.42077	1.90909	7.97e-07	5.58e-06
Nlgn3	1.59193	0.933465	8.06e-07	5.64e-06
Eif2ak3	1.26195	4.44793	8.06e-07	5.64e-06
Tulp1	1.72371	0.442836	8.17e-07	5.71e-06
Emcn	2.19149	-0.468792	8.21e-07	5.73e-06
Prkaa2	1.31475	3.08319	8.37e-07	5.84e-06
Sema3c	1.40974	1.95316	8.44e-07	5.88e-06
Pecam1	1.5399	1.19209	8.44e-07	5.88e-06
Ptgis	1.49861	1.37581	8.44e-07	5.89e-06
Kmt2c	1.23203	8.54732	8.45e-07	5.89e-06
Hs3st3a1	3.40142	-1.25991	8.81e-07	6.13e-06
Stat5b	1.28974	3.53171	8.89e-07	6.19e-06
Rsl1	3.59685	-1.48589	9.01e-07	6.26e-06
Chd9	1.23322	6.614	9.07e-07	6.3e-06
Reln	1.23527	6.04786	9.29e-07	6.45e-06
Rims1	1.39552	2.00874	9.33e-07	6.48e-06
C77080	1.25827	4.41758	9.34e-07	6.48e-06
Ptpn5	4.16914	-1.63084	9.36e-07	6.49e-06
9630028I04Rik	4.16745	-1.63178	9.36e-07	6.49e-06
Ets1	1.25479	4.43189	9.37e-07	6.5e-06
Upp1	1.59903	0.894426	9.4e-07	6.51e-06
Atp11c	1.22941	7.15062	9.4e-07	6.51e-06
Lrp4	1.36863	2.25282	9.45e-07	6.55e-06
Pik3c2b	1.2668	4.05437	9.49e-07	6.57e-06
Dscam	1.52829	1.1136	9.5e-07	6.58e-06
Sult5a1	1.71239	0.438566	9.69e-07	6.7e-06
Myadm	1.31893	2.88589	9.77e-07	6.76e-06
Pcdh18	2.65943	-0.9225	9.8e-07	6.77e-06
Piga	1.23889	5.28877	9.81e-07	6.78e-06
Itgal	1.44703	1.5896	9.81e-07	6.78e-06
Lrg1	1.64812	0.713435	9.86e-07	6.81e-06
Faxc	1.27843	3.55933	9.95e-07	6.86e-06
Inha	1.25684	4.30408	1e-06	6.92e-06
Phldb1	1.23942	5.10042	1.01e-06	6.99e-06
Medag	1.98435	-0.123424	1.02e-06	7.05e-06
Rhbdf2	1.24811	4.48593	1.03e-06	7.11e-06
Usp9x	1.22154	8.73222	1.04e-06	7.13e-06
Tm4sf1	1.89366	0.0249361	1.05e-06	7.21e-06
Stx1a	1.31997	2.78534	1.05e-06	7.23e-06
Npl	1.43348	1.65338	1.08e-06	7.41e-06
Mllt3	1.28118	3.4803	1.08e-06	7.41e-06
Hps6	1.32494	2.67181	1.08e-06	7.42e-06
Echdc2	1.25626	4.16815	1.08e-06	7.44e-06
Adcy5	1.39372	1.98515	1.08e-06	7.45e-06
Ddx3y	1.22628	6.1686	1.09e-06	7.47e-06
Atrx	1.22639	6.09989	1.1e-06	7.52e-06
Crabp1	1.22793	5.84563	1.1e-06	7.55e-06
Gm4532	1.76856	0.294793	1.11e-06	7.61e-06
Enox2	1.29635	3.1309	1.12e-06	7.65e-06
Dpysl4	1.28273	3.32064	1.13e-06	7.7e-06
Crip1	1.4127	1.84023	1.13e-06	7.7e-06
Thrb	1.82561	0.185682	1.15e-06	7.83e-06
Tbc1d25	1.25504	4.05614	1.15e-06	7.83e-06
Creb3l2	1.27039	3.59944	1.15e-06	7.85e-06
Stk32c	1.34186	2.45489	1.15e-06	7.87e-06
Tnfrsf26	5.52383	-1.85596	1.16e-06	7.92e-06
Rgs1	5.51415	-1.86122	1.16e-06	7.92e-06
Cntn3	1.32783	2.5847	1.16e-06	7.94e-06
Gprin3	3.23374	-1.37644	1.17e-06	7.97e-06
Ndufb11	1.25626	3.98274	1.18e-06	8.05e-06
Tshb	1.57904	0.828665	1.2e-06	8.15e-06
Sfrp2	1.42726	1.62842	1.2e-06	8.17e-06
Gfra1	1.29483	3.02123	1.2e-06	8.17e-06
Gla	1.28212	3.31147	1.2e-06	8.17e-06
Myl7	1.61905	0.724818	1.21e-06	8.21e-06
Mtus1	1.31434	2.77501	1.21e-06	8.26e-06
Cbfa2t3	1.32686	2.53062	1.22e-06	8.31e-06
Fign	1.77888	0.260478	1.23e-06	8.36e-06
Ell3	1.41228	1.73104	1.24e-06	8.41e-06
Hspa1b	1.27943	3.28002	1.24e-06	8.42e-06
Sptbn1	1.21482	7.29636	1.24e-06	8.44e-06
Slc12a7	1.22502	5.45345	1.25e-06	8.45e-06
Pkdcc	1.24331	4.33828	1.25e-06	8.51e-06
Chad	2.01574	-0.223837	1.27e-06	8.62e-06
Negr1	1.85024	0.140902	1.27e-06	8.63e-06
Runx2	1.6365	0.639012	1.29e-06	8.7e-06
Tuba1a	1.29494	2.98104	1.29e-06	8.73e-06
Gli3	1.23595	4.523	1.3e-06	8.78e-06
Adap2	1.90756	-0.0603111	1.3e-06	8.79e-06
Sall4	1.22668	5.0446	1.32e-06	8.9e-06
Deptor	1.27717	3.34415	1.32e-06	8.91e-06
Gulo	2.38106	-0.609447	1.32e-06	8.93e-06
Ret	1.24947	4.02255	1.32e-06	8.93e-06
Cyp2e1	1.3564	2.19744	1.33e-06	8.94e-06
Cd83	2.53546	-0.866148	1.33e-06	8.95e-06
Rel	1.23293	4.6085	1.33e-06	8.95e-06
Ccng1	1.22199	5.4289	1.33e-06	8.95e-06
Slc35e4	1.47038	1.38224	1.33e-06	8.98e-06
Prkag3	3.37131	-1.28175	1.35e-06	9.07e-06
Mdfi	3.34028	-1.30325	1.35e-06	9.07e-06
Uty	1.23272	4.57098	1.35e-06	9.1e-06
Phyh	1.37857	1.95891	1.35e-06	9.11e-06
Klhl42	1.50037	1.23512	1.36e-06	9.15e-06
Csf2rb2	2.11022	-0.362529	1.38e-06	9.25e-06
B4galt4	1.31559	2.59377	1.39e-06	9.32e-06
Abat	1.2459	4.0924	1.39e-06	9.35e-06
Pcolce	1.22857	4.70243	1.42e-06	9.52e-06
Fgf21	3.08966	-1.20405	1.44e-06	9.66e-06
Usp18	2.3063	-0.670128	1.45e-06	9.73e-06
Lyve1	2.91026	-1.10238	1.47e-06	9.84e-06
Pcdhb17	2.90719	-1.10244	1.47e-06	9.84e-06
Snx33	1.3147	2.58074	1.48e-06	9.87e-06
Lonrf3	1.20613	7.21738	1.48e-06	9.88e-06
Chd7	1.24358	3.99891	1.5e-06	1e-05
Lhpp	1.24529	3.93741	1.51e-06	1.01e-05
Sox10	1.34045	2.22088	1.51e-06	1.01e-05
Rimkla	1.26916	3.27529	1.52e-06	1.02e-05
Snx7	1.36359	2.03764	1.56e-06	1.04e-05
Figla	1.40757	1.71737	1.56e-06	1.04e-05
Ugdh	1.26155	3.40888	1.57e-06	1.05e-05
Parp4	1.29632	2.77606	1.57e-06	1.05e-05
Susd3	1.26751	3.34406	1.58e-06	1.05e-05
Shbg	1.85783	0.060521	1.59e-06	1.06e-05
Cd14	1.82641	0.0751489	1.59e-06	1.06e-05
Eef1a2	2.19846	-0.55041	1.61e-06	1.07e-05
Cdk5r2	1.86037	0.00200634	1.61e-06	1.07e-05
9830166K06Rik	2.01367	-0.22823	1.63e-06	1.08e-05
Rerg	1.59121	0.774027	1.63e-06	1.08e-05
Tmem151a	1.90368	-0.0710406	1.63e-06	1.08e-05
Rbms2	1.3019	2.73848	1.63e-06	1.08e-05
Tfe3	1.23936	3.96843	1.64e-06	1.09e-05
Hpn	1.61098	0.604684	1.64e-06	1.09e-05
Drp2	1.38402	1.83355	1.65e-06	1.09e-05
Slc17a7	1.21439	5.07663	1.66e-06	1.1e-05
D8Ertd82e	1.80252	0.155959	1.7e-06	1.12e-05
Tmem74b	1.67245	0.442679	1.73e-06	1.14e-05
Gng7	1.42416	1.55667	1.73e-06	1.14e-05
Card11	1.62022	0.685415	1.76e-06	1.16e-05
Fam107a	1.59564	0.690564	1.76e-06	1.16e-05
Rassf3	1.21884	4.55772	1.77e-06	1.17e-05
Fut4	1.6589	0.508302	1.77e-06	1.17e-05
Ptpn13	1.20182	6.05733	1.77e-06	1.17e-05
Hid1	1.3368	2.16516	1.78e-06	1.17e-05
Nckap5	1.24688	3.58521	1.78e-06	1.17e-05
Syne1	1.32281	2.33066	1.79e-06	1.18e-05
Gspt2	1.24293	3.68082	1.79e-06	1.18e-05
Amn	1.5558	0.809245	1.8e-06	1.18e-05
Sall1	1.31376	2.46226	1.8e-06	1.18e-05
Smoc2	1.29911	2.63825	1.8e-06	1.18e-05
Kat2b	1.2835	2.84589	1.81e-06	1.19e-05
Tesc	1.52104	0.974082	1.82e-06	1.19e-05
Plscr1	2.02899	-0.281566	1.83e-06	1.2e-05
Slc26a3	3.19852	-1.40056	1.83e-06	1.2e-05
Fxyd7	3.18581	-1.40785	1.83e-06	1.2e-05
Rhox10	1.61653	0.645954	1.84e-06	1.2e-05
B930041F14Rik	1.61288	0.646812	1.84e-06	1.2e-05
Reps2	1.23734	3.84252	1.87e-06	1.22e-05
Ccl7	2.49491	-0.885024	1.87e-06	1.23e-05
Shb	1.25949	3.28401	1.87e-06	1.23e-05
Gprasp2	1.24673	3.52184	1.9e-06	1.24e-05
G530011O06Rik	1.73177	0.268206	1.93e-06	1.26e-05
Prune2	1.47825	1.14528	1.95e-06	1.27e-05
Slc9a9	1.85577	0.0578783	1.96e-06	1.28e-05
Zbtb33	1.20961	4.80269	1.96e-06	1.28e-05
Fam212b	1.45205	1.3311	1.97e-06	1.28e-05
Esrp1	1.19875	5.68273	1.98e-06	1.29e-05
Cln5	1.28167	2.80288	2.01e-06	1.31e-05
Apex2	1.34953	1.94375	2.02e-06	1.32e-05
Add2	1.34841	2.00303	2.02e-06	1.32e-05
Ephb2	1.41561	1.46949	2.04e-06	1.33e-05
Hist1h2bc	1.68511	0.42814	2.05e-06	1.33e-05
Xpnpep2	3.29974	-1.33069	2.06e-06	1.34e-05
Zfp275	1.24096	3.54669	2.07e-06	1.35e-05
Msmo1	1.21783	4.30642	2.08e-06	1.35e-05
Zfp711	1.19213	6.28135	2.08e-06	1.35e-05
Lhx3	1.6575	0.497702	2.08e-06	1.35e-05
Atp8b2	1.19389	5.9916	2.08e-06	1.35e-05
Chst10	1.39147	1.66596	2.1e-06	1.36e-05
Lysmd2	1.62752	0.578883	2.11e-06	1.37e-05
Gm5071	1.60116	0.637164	2.13e-06	1.38e-05
Apobec3	1.83039	0.0847341	2.14e-06	1.38e-05
Fzd2	1.42922	1.3678	2.15e-06	1.39e-05
Zfy2	1.20378	4.80949	2.16e-06	1.39e-05
AW112010	3.04362	-1.23341	2.16e-06	1.4e-05
Erap1	1.22096	4.12019	2.17e-06	1.4e-05
Mir743	2.85743	-1.14204	2.17e-06	1.4e-05
Nuak1	1.23902	3.48656	2.2e-06	1.42e-05
Tex13	1.18816	6.48614	2.2e-06	1.42e-05
Usp11	1.19335	5.56278	2.24e-06	1.44e-05
St3gal6	1.57218	0.783923	2.25e-06	1.45e-05
Slc45a1	1.85346	-0.0510911	2.26e-06	1.46e-05
Casq2	2.16825	-0.475558	2.27e-06	1.46e-05
1700025G04Rik	1.26088	3.02991	2.28e-06	1.47e-05
Tkt	1.21693	4.13546	2.28e-06	1.47e-05
Pfkl	1.25526	3.16075	2.29e-06	1.47e-05
9830147E19Rik	1.34706	1.9961	2.3e-06	1.48e-05
Acot2	1.50476	1.01546	2.3e-06	1.48e-05
Gpx8	1.45625	1.21573	2.3e-06	1.48e-05
Pclo	1.19494	5.25289	2.31e-06	1.49e-05
Luzp1	1.18106	7.91999	2.32e-06	1.49e-05
Cetn2	1.2054	4.48427	2.33e-06	1.5e-05
Hccs	1.18621	6.25992	2.34e-06	1.5e-05
Sh3gl2	1.24759	3.2896	2.34e-06	1.5e-05
Dock10	2.00988	-0.29403	2.35e-06	1.51e-05
Chrna7	1.33569	2.06838	2.37e-06	1.52e-05
Xlr4c	1.33888	2.01098	2.39e-06	1.53e-05
Crtap	1.23504	3.50952	2.39e-06	1.53e-05
Nr4a3	1.2755	2.75319	2.4e-06	1.53e-05
Npr3	1.41725	1.41352	2.41e-06	1.54e-05
Tspan9	1.23265	3.5237	2.41e-06	1.54e-05
Nab1	1.24003	3.42301	2.41e-06	1.54e-05
Lilrb4a	2.40636	-0.817351	2.42e-06	1.54e-05
Blnk	2.39562	-0.830429	2.42e-06	1.54e-05
L1td1	1.78181	0.194572	2.42e-06	1.55e-05
Ephb6	1.26436	2.86738	2.43e-06	1.55e-05
Fam3a	1.29121	2.50366	2.45e-06	1.56e-05
Zfp566	1.25765	3.03095	2.45e-06	1.57e-05
Lrrc8e	1.54949	0.811346	2.46e-06	1.57e-05
Dleu2	1.26944	2.80001	2.46e-06	1.57e-05
Dennd2a	1.22771	3.63829	2.46e-06	1.57e-05
Sox9	1.44281	1.33303	2.47e-06	1.57e-05
Fgf11	1.18969	5.32849	2.5e-06	1.59e-05
Il15ra	1.78509	0.142956	2.52e-06	1.61e-05
Cyp2d22	1.4354	1.34338	2.54e-06	1.62e-05
Rspo2	1.57417	0.651006	2.6e-06	1.65e-05
Fam129b	1.20814	4.20521	2.61e-06	1.66e-05
Litaf	1.21942	3.80705	2.61e-06	1.66e-05
Zrsr2	1.18041	6.25404	2.61e-06	1.66e-05
St8sia4	4.07351	-1.6933	2.62e-06	1.67e-05
Jade2	1.18911	5.15375	2.63e-06	1.67e-05
Slc38a3	2.1119	-0.438504	2.64e-06	1.68e-05
Erdr1	1.96811	-0.261323	2.66e-06	1.69e-05
Rbm41	1.23972	3.22972	2.68e-06	1.7e-05
Hs3st6	1.65357	0.393097	2.7e-06	1.71e-05
Eci2	1.21806	3.79069	2.73e-06	1.73e-05
Phf6	1.19774	4.44632	2.74e-06	1.73e-05
Slc43a3	1.40065	1.46705	2.74e-06	1.74e-05
Piezo2	1.47826	1.08257	2.75e-06	1.74e-05
Mospd1	1.52727	0.867843	2.78e-06	1.76e-05
Lhx8	1.3527	1.75576	2.82e-06	1.78e-05
Klf2	1.18614	5.05075	2.85e-06	1.8e-05
Slfn9	2.57972	-0.97899	2.86e-06	1.81e-05
Rab30	1.41673	1.35272	2.87e-06	1.81e-05
Pabpc4l	3.63638	-1.45895	2.88e-06	1.82e-05
Hprt	1.17296	6.38803	2.97e-06	1.87e-05
Sh3bp1	1.28346	2.47998	2.98e-06	1.87e-05
Cdh15	1.4481	1.1736	2.98e-06	1.87e-05
Klhl30	1.44605	1.17099	2.98e-06	1.87e-05
Jade1	1.17391	6.18624	2.98e-06	1.88e-05
2023-03-12	2.32212	-0.765659	3.03e-06	1.9e-05
Nr4a2	1.62348	0.511579	3.03e-06	1.91e-05
Arhgap36	2.06412	-0.397676	3.04e-06	1.91e-05
Nanos2	2.70713	-1.05696	3.06e-06	1.92e-05
Syt12	1.81955	-0.0247883	3.09e-06	1.94e-05
[truncated: 1,958 more rows]

## Sheet: GO_2FC_up_3956genes
S3 Table. (B) GO list of upregulated genes in Larp7 cKO spermatocyte. GO analysis was conducted using up-regulated genes in spermatocyte (more than 2-Fold-Changes).
Category	Term	Count	%	PValue	Genes	List Total	Pop Hits	Pop Total	Fold Enrichment	Bonferroni	Benjamini	FDR
GOTERM_CC_DIRECT	GO:0005576~extracellular region	537	14.1427	1.17718e-43	SERPINE2, SCT, XYLT2, ISM1, TSKU, CRHBP, ISLR, DEFB15, LIPG, PRSS8, VSTM4, PROK1, CCBE1, SERPINF1, COL23A1, SERPINF2, RFX3, RNASE4, HSPG2, DKK3, ACE2, BCAN, OPTC, SPARCL1, SERPING1, AMY1, FREM1, CFH, HPN, PDGFB, CFP, ADAMTS12, PLA2G7, LYPD6, ADAMTS10, RNASET2B, C2, C3, HPX, ADAMTS15, ADAMTS14, FLRT2, ADAMTS19, PDGFD, PDGFC, FLRT1, S100A13, SFN, ST3GAL1, GSDMD, ST14, GSTM1, FZD8, CP, COL1A1, COL1A…	3483	1870	21038	1.73454	1.18542e-40	1.18542e-40	1.07358e-40
GOTERM_MF_DIRECT	GO:0005515~protein binding	1257	33.1051	4.75792e-39	PID1, SPI1, AVIL, CLDN2, CLDN1, TSKU, MYLK, DPYSL4, UBASH3B, SCP2, DPYSL2, NKX1-2, VSTM4, WLS, GSTK1, GBP5, MEF2C, GBP7, RBFOX3, UNC5B, CACNA2D1, RFX3, EML1, HSPG2, CLDN6, BCR, ACE2, CLDN5, SLC5A7, AR, CLDN4, ISL2, MYL7, FEZ1, TXNIP, EXOC3L, NGEF, GRID2IP, NLRX1, GATA4, GATA3, GATA2, SLC30A10, GATA1, SLC5A3, IQGAP3, C3, PIP5K1B, SFN, ZBTB7B, PPARGC1B, ZBTB7C, LYN, ABCA1, JUN, GSTM2, GSTM1, PRRT2,…	3255	5382	18541	1.33037	1.08671e-35	1.08671e-35	1.04579e-35
GOTERM_BP_DIRECT	GO:0007275~multicellular organism development	358	9.4285	5.50196e-39	EPHB6, CYFIP1, SPI1, SERPINE2, WIPF3, IKZF1, TSKU, SOX2, DPYSL2, CREB3L1, ANPEP, CREB3L2, KDR, NKX1-2, TNFSF11, HOXA1, EPHB2, VSTM5, B2M, BVES, EPHB4, IFITM5, EPHB3, WLS, HES7, NKX2-9, EPHA4, CCBE1, EPHA7, MEF2C, EPHA8, UNC5B, RFX3, EBF2, EREG, DKK3, SFRP1, ISL2, SFRP2, BIN1, GPR161, ALPK3, KCTD11, SIK1, NOBOX, EPHA1, FREM1, NGEF, FREM2, ADCYAP1R1, BEX1, COL13A1, HOXD1, EPAS1, TSHZ1, FOXG1, TSHZ2…	3373	1102	19984	1.92472	4.54407e-35	4.54352e-35	4.27502e-35
GOTERM_CC_DIRECT	GO:0009986~cell surface	272	7.16355	1.64578e-36	EPHB6, IFITM3, SPARC, SLC46A2, HHIP, ANTXR2, SLC4A4, ANTXR1, ICAM1, LY6C1, LGALS3, LIPG, KDR, EPHB2, EPHA4, IL15RA, ENTPD2, IL1R1, COL23A1, SERPINF2, BCAN, ACE2, SFRP1, BCAM, CD226, H2-D1, ADCYAP1R1, IGSF5, SDC4, SDC2, HPN, PDGFB, THY1, IQGAP2, LY9, C3, ADAMTS15, TSPAN8, PDGFC, APOE, CD14, CCR10, PROM2, S100A10, FZD1, ABCA1, FZD5, FZD4, FZD9, L1CAM, GP5, OCLN, TREML2, SDC1, TDGF1, CD200, ADA, GAB…	3483	782	21038	2.10094	1.6573e-33	8.28649e-34	7.50475e-34
GOTERM_CC_DIRECT	GO:0016020~membrane	1630	42.9286	3.93332e-36	COMTD1, SCP2, DPYSL2, C3AR1, VSTM4, VSTM5, WLS, UNC5B, CACNA2D1, CACNA2D2, BCR, ACE2, FEZ1, ASPHD2, MPPE1, NLRX1, COL13A1, PDGFB, LYPD3, LYPD6, AGMO, PDGFD, PDGFC, PIP5K1B, RDH13, EIF2AK3, IL31RA, L1CAM, AIF1L, VANGL1, RNF222, RNF225, FXYD4, B4GAT1, FXYD3, TREML2, FXYD1, SFXN3, FAT2, FXYD7, SFXN1, FAT4, SFXN5, KCNC3, SNX12, TFCP2L1, SHB, PEAR1, MMP23, PANX1, TSPO, DLGAP1, DLGAP3, CHST8, KCND1, CH…	3483	7862	21038	1.25229	3.96085e-33	1.32028e-33	1.19573e-33
GOTERM_CC_DIRECT	GO:0031012~extracellular matrix	139	3.66078	1.13806e-35	SPON2, SPON1, OLFML2B, SPARC, TRIL, FGF1, OLFML2A, TSKU, LGALS3, BMPER, SVEP1, TGM2, CCBE1, SCARA3, COL27A1, WNT5A, CD180, COL23A1, NPNT, HSPG2, BCAN, CCDC80, COL4A2, COL4A1, CRISPLD2, OPTC, COL4A3, COL4A6, COL4A5, COL8A1, NOTCH2, COL13A1, LTBP4, LTBP3, NID1, ADAMTS12, LTBP1, ADAMTS10, VTN, ADAMTS15, WNT6, ADAMTS14, ADAMTS19, CHAD, OTOG, APOE, TGFB2, TGFB3, LRRN2, RARRES2, COL1A1, COL1A2, COL5A1,…	3483	288	21038	2.91523	1.14603e-32	2.86507e-33	2.59478e-33
GOTERM_BP_DIRECT	GO:0045944~positive regulation of transcription from RNA polymerase II promoter	381	10.0342	3.5877e-35	EHF, PID1, SPI1, FOXI1, IKZF1, ELK1, SOX21, ELK3, SOX2, ZMIZ1, CREB3L1, MYC, DPF1, CREB3L2, MYB, TNFSF11, HOXA1, SOX8, SOX9, JUNB, IER2, SOX4, NKX2-9, ACVR1, MEF2C, SERPINF2, RFX3, EBF2, SOX12, BHLHA15, SOX10, RUNX2, RUNX1, HCFC1, AR, SFRP2, ZFP292, PRKD2, NOBOX, PRKD1, MAML3, ATF3, BEX2, BEX1, EPAS1, ARX, TWIST1, GATA4, GATA3, PIK3R1, GATA2, GATA1, HIF1A, MNDAL, PLAC8, PPP3R1, ALX4, HIVEP2, NKX2…	3373	1245	19984	1.8131	2.96309e-31	1.48136e-31	1.39382e-31
GOTERM_CC_DIRECT	GO:0005886~plasma membrane	1334	35.133	4.71463e-35	CLDN2, CLDN1, TSKU, MYLK, PREX2, SCAMP5, PREX1, DPYSL2, C3AR1, VSTM4, VSTM5, WLS, UNC5B, CACNA2D2, SLC5A6, CLDN6, BCR, ACE2, CLDN5, SLC5A7, AR, CLDN4, PRKAR1B, FEZ1, GRID2IP, NLRX1, COL13A1, TTYH1, HPN, IL20RB, LYPD3, SLCO5A1, SLC5A1, THY1, SLC30A10, SLC5A3, LY9, LYPD6, C2, C3, PDGFC, PIP5K1B, KCNE1L, VMN2R19, LYN, ABCA1, JUN, GSTM2, PRRT2, ABCA6, ABCA4, IL31RA, NETO2, L1CAM, CP, AIF1L, VANGL1, P…	3483	6201	21038	1.29941	4.74763e-32	9.49526e-33	8.59948e-33
GOTERM_CC_DIRECT	GO:0005887~integral component of plasma membrane	366	9.63919	3.60608e-30	EPHB6, SLC23A2, OXTR, HHIP, ICAM2, AQP6, AQP5, AQP2, AQP3, RXFP1, SLC4A4, CLDN1, ICAM1, VSIG2, KDR, EPHB2, MFSD2B, SLC12A7, EPHB4, IFITM5, SCN1B, EPHB3, MFSD2A, ACVR1, EPHA4, UTS2R, EPHA7, SLC6A19, EPHA8, GABRG3, TM4SF1, BCAM, CLDN4, MIP, NINJ1, ADGRB1, EPHA1, STX1A, HPN, SLCO5A1, LPAR4, PCDH19, APCDD1, PCDH18, PCDH17, FLRT2, TSPAN8, TSPAN9, TSPAN7, FLRT1, TSPAN4, TSPAN2, ICOS, SLC19A1, TRPM3, CC…	3483	1263	21038	1.75037	3.63132e-27	6.05221e-28	5.48124e-28
GOTERM_BP_DIRECT	GO:0001525~angiogenesis	129	3.39742	3.33113e-28	PLXND1, CXCL17, FGF1, HS6ST1, AMOT, ELK3, NPPC, EDNRA, FGF9, PLAU, ANPEP, KDR, CYP1B1, EPHB2, GLUL, EPHB4, PROK1, EPHB3, PDGFRB, ACVR1, CCBE1, UNC5B, HSPG2, PGF, EREG, EMCN, COL4A2, COL4A1, OPTC, NINJ1, APLNR, COL8A1, PRKD2, PRKD1, EPHA1, ENPEP, CALCRL, NOTCH1, CFH, EPAS1, NPR3, THY1, GATA2, HIF1A, EFNB2, ARHGAP22, ADGRG1, CALD1, HMOX1, JUN, FZD5, MCAM, CAV1, EIF2AK3, FZD8, PARVA, ARHGAP24, EFNA1…	3373	289	19984	2.64459	2.75118e-24	9.1695e-25	8.62764e-25
GOTERM_MF_DIRECT	GO:1990837~sequence-specific double-stranded DNA binding	199	5.24098	4.03322e-27	FOXI1, ELK1, ELK3, CREB3L1, DPF1, HOXA1, SOX8, SOX9, JUNB, SOX7, SOX4, HES7, NKX2-9, MEF2C, MBNL2, SOX14, RFX3, SOX12, BHLHA15, SOX10, RUNX2, RUNX1, ISL2, ATF3, HOXD1, FOXG1, ARX, SHOX2, GATA4, GATA3, GATA2, GATA1, ALX3, ALX4, NKX2-5, ZBTB7B, NFE2, EGR1, JUN, EGR2, JUND, SNAI3, NR2F1, NFATC2, NFATC1, NR1D1, PBX1, FLI1, NFATC4, FOSL1, SNAI2, HOXD4, HOXD3, HOXD9, VSX1, BHLHE41, TCF21, TFCP2L1, HOXC…	3255	541	18541	2.09526	9.21187e-24	4.60594e-24	4.43251e-24
GOTERM_MF_DIRECT	GO:0005509~calcium ion binding	246	6.4788	6.98713e-27	SPARC, CALML4, HMCN1, HABP2, CCBE1, ACTN2, ACTN1, GLCE, HSPG2, RUNX1, BCAN, MYL7, PADI3, PADI2, SPARCL1, AMY1, MYL9, NECAB1, TTYH1, PCDH19, PCDH18, PCDH17, PPP3R1, S100A16, S100A13, OTOF, RAB11FIP4, S100A11, S100A10, TBC1D8B, AIF1L, PCDHGA10, PCDHGA11, EHD2, EHD3, GJB2, HRC, FAT2, PCDHB3, FAT4, EFCC1, PCDHB8, PCDHB7, RYR1, RET, FKBP10, NCAN, CETN2, LPCAT1, DOC2B, VLDLR, PCLO, STAB1, NCS1, ANXA6, …	3255	730	18541	1.91953	1.59586e-23	4.8249e-24	4.64323e-24
GOTERM_MF_DIRECT	GO:0003700~transcription factor activity, sequence-specific DNA binding	221	5.82038	1.04601e-26	EHF, SPI1, FOXI1, IKZF1, ELK1, SOX21, ELK3, SOX2, CREB3L1, MYC, CREB3L2, MYB, HOXA1, SOX8, SOX9, 2010315B03RIK, JUNB, SOX7, SOX4, NKX2-9, MEF2C, RFX3, EBF2, SOX10, RUNX2, RUNX1, AR, NOBOX, ATF3, HOXD1, EPAS1, FOXG1, TWIST1, GATA4, GATA3, GATA2, GATA1, HIF1A, ALX3, ALX4, HIVEP2, NKX2-5, ZBTB7B, NFE2, EGR1, STAT5B, JUN, EGR2, JUND, SNAI3, NR2F1, PBX3, NFATC2, NFATC1, NR1D1, PBX1, FLI1, FOSL2, NFATC…	3255	631	18541	1.99501	2.3891e-23	4.8249e-24	4.64323e-24
GOTERM_BP_DIRECT	GO:0007155~cell adhesion	208	5.47801	1.05566e-26	CYFIP2, SPON2, SPON1, ICAM2, CLDN2, CLDN1, ICAM1, CYP1B1, BVES, EPHB4, EPHA4, EPHA8, OMG, CLDN6, BCAN, CLDN5, AZGP1, BCAM, CLDN4, NINJ1, COL8A1, CD226, PRKD2, EPHA1, FREM1, FREM2, ASTN1, COL13A1, TTYH1, THY1, PCDH19, LY9, PCDH18, PCDH17, NUAK1, FLRT2, FLRT1, CADM4, MCAM, PARVA, PARVB, L1CAM, PCDHGA10, EXT1, PCDHGA11, KITL, FAT2, SSPO, PCDHB3, FAT4, PCDHB8, ADA, FERMT3, PCDHB7, RET, COL18A1, PTPRU…	3373	600	19984	2.05389	8.7187e-23	2.17941e-23	2.05062e-23
GOTERM_MF_DIRECT	GO:0001228~transcriptional activator activity, RNA polymerase II transcription regulatory region sequence-specific binding	196	5.16197	1.05624e-26	EHF, SPI1, FOXI1, ELK1, SOX21, ELK3, SOX2, CREB3L1, MYC, CREB3L2, MYB, HOXA1, SOX9, JUNB, SOX4, NKX2-9, MEF2C, EBF2, SOX12, BHLHA15, RUNX2, RUNX1, AR, ZFP292, NOBOX, ATF3, EPAS1, ARX, TWIST1, GATA4, GATA3, GATA2, GATA1, HIF1A, PRDM16, ALX4, HIVEP2, NKX2-5, ZBTB7B, EGR1, STAT5B, JUN, EGR2, JUND, PBX3, NFATC2, NFATC1, PBX1, FLI1, FOSL2, FOSL1, REL, HOXD4, HOXD3, MKX, ZFP750, CSRNP2, TCF21, TFCP2L1,…	3255	533	18541	2.09465	2.41245e-23	4.8249e-24	4.64323e-24
GOTERM_CC_DIRECT	GO:0005615~extracellular space	502	13.221	1.85224e-26	SERPINE2, SCT, TRIL, XYLT2, XYLT1, SPINT3, TSKU, CRHBP, ISLR, LIPG, PRSS8, CCBE1, SERPINF1, COL23A1, SERPINF2, RNASE4, DKK3, ACE2, BCAN, SPARCL1, SERPING1, AMY1, H2-D1, CFH, COL13A1, PDGFB, CFP, PLA2G7, RNASET2B, C2, C3, HPX, ADAMTS15, FLRT2, S100A16, PDGFD, PDGFC, FLRT1, SERPINH1, S100A13, S100A11, S100A10, GSDMD, ST14, FZD4, MCAM, GP5, CP, COL1A1, COL1A2, KITL, TNFSF9, SSPO, SERPINI1, HAMP, ADA…	3483	1973	21038	1.53684	1.8652e-23	2.66457e-24	2.4132e-24
GOTERM_MF_DIRECT	GO:0042802~identical protein binding	512	13.4843	3.99053e-24	CDA, ABAT, CLDN2, ACCS, SLC4A4, CLDN1, UBASH3B, SCP2, DPYSL2, HOXA1, WLS, GBP5, DAPK1, COL23A1, SOX13, BHLHA15, SOX10, HCFC1, CLDN6, ACE2, CLDN5, CLDN4, BIN1, ETHE1, PADI3, PRKD1, H2-D1, ATF3, CFH, PDGFB, GATA3, SDSL, SULT1A1, PRDX3, LDHB, ADH1, TERT, S100A16, HMOX1, SFN, ZBTB7B, NKX2-5, HAO2, FZD1, NFE2, JUN, GSTM2, GSTM1, FZD2, HOMER2, EIF2AK3, L1CAM, COL1A1, EHD2, GJB2, BHMT, GJB1, COL1A2, PAH…	3255	1960	18541	1.48798	9.11437e-21	1.51906e-21	1.46186e-21
GOTERM_BP_DIRECT	GO:0030154~cell differentiation	299	7.87464	1.20235e-23	CYFIP1, EHF, SPI1, SERPINE2, FOXI3, WIPF3, CPNE6, FOXI1, RXFP1, ELK1, SOX21, ELK3, SOX2, LGALS3, DPYSL2, ANPEP, KDR, NKX1-2, TNFSF11, SOX9, JUNB, SOX7, SOX4, NKX2-9, MEF2C, PRKCH, MYO7B, SOX13, SOX14, RFX3, SOX12, SOX10, RUNX2, EREG, SFRP1, SFRP2, BIN1, KCTD11, SIK1, NOBOX, PRKD1, NGEF, MEG3, ADCYAP1R1, BEX1, COL13A1, EPAS1, SDC2, ARX, TWIST1, NEDD4L, GATA2, HIF1A, IGSF9, PRDM16, NKX2-5, ZBTB7B, …	3373	1028	19984	1.72323	9.93023e-20	1.98581e-20	1.86846e-20
GOTERM_CC_DIRECT	GO:0005604~basement membrane	68	1.79089	4.87054e-23	COL18A1, LAD1, SPARC, LAMC3, TRF, LAMC2, LAMC1, LOXL2, SPN, EFEMP1, FGF9, ADAMTS1, TIMP2, TIMP3, HMCN1, TIMP1, EGFL6, ENTPD2, ANXA2, ANG4, GSTO1, SERPINF1, P3H2, CASK, NPNT, HSPG2, RUNX1, ACTA2, TMEFF2, CCDC80, COL4A2, COL4A1, COL4A3, PXDN, MMRN2, COL4A6, COL4A5, COL8A1, VWA1, ITGA6, VWA2, FREM1, FREM2, MATN2, LAMA5, COL15A1, LAMA2, LAMA1, LAMA4, LAMA3, NTN4, PTN, NID1, THBS2, NTN1, THBS4, ACAN, …	3483	119	21038	3.45154	4.90464e-20	6.1308e-21	5.55242e-21
GOTERM_BP_DIRECT	GO:0030335~positive regulation of cell migration	114	3.00237	9.32109e-23	SEMA5A, CSF1, IRS1, FAM107A, IRS2, FGF1, ETS1, CLDN1, CXCL16, MYLK, CDH5, PREX1, PLAU, KDR, C3AR1, EPHB2, SEMA6B, PDGFRB, ACVR1, EPHA4, SEMA6C, PDGFRA, SEMA6A, HGF, SEMA6D, F2R, CLDN4, SMO, MYADM, ROR2, EPHA1, CSF1R, GRB7, SEMA7A, NOTCH1, PDGFB, TWIST1, PIK3R1, PLD1, CORO1A, PLD2, CLEC7A, PODXL, PDGFD, PDGFC, LYN, CCR1, TCAF2, TGFB2, SMAD3, FZD4, MCAM, CAV1, IGF1, PLET1, COL1A1, VIL1, BMP4, CXCL1…	3373	269	19984	2.51084	7.69829e-19	1.28289e-19	1.20708e-19
GOTERM_CC_DIRECT	GO:0045121~membrane raft	127	3.34475	1.48208e-22	FAIM2, TNF, ICAM1, GJA1, EDNRA, EDNRB, TUBB5, CAPN2, KDR, BAALC, PRSS8, UNC5B, CASK, FCGR1, LTB4R1, MYADM, MAL, VDAC1, VCL, H2-D1, CARD11, ABCG2, RTN4R, KCNE1, SDC4, CHRNA7, SLC1A1, ITPR1, PSEN2, THY1, LYPD6, SLC9A1, EFNB1, LDHB, CD79A, ADGRG1, PODXL, SERPINH1, CD14, PAG1, GPM6B, PROM2, S100A10, ABCA1, LYN, KIRREL, CAV3, CAV2, CAV1, PDE2A, L1CAM, PTPRC, CPE, TPP1, TDGF1, RET, LRRK2, ITGB2, SLC2A1…	3483	323	21038	2.37494	1.49246e-19	1.65829e-20	1.50184e-20
GOTERM_MF_DIRECT	GO:0005201~extracellular matrix structural constituent	68	1.79089	2.44843e-21	COL18A1, SPON1, ECM1, TINAGL1, SPARC, ELN, LAMC2, LAMC1, EFEMP1, BMPER, HMCN1, SCARA3, COL27A1, VWF, COL23A1, VWA5A, NPNT, COL4A2, COL4A1, COL4A3, PXDN, MMRN2, COL4A6, COL4A5, COL8A1, VWA1, MFGE8, MATN4, MATN2, LAMA5, COL15A1, TNXB, LAMA2, COL13A1, PCOLCE2, LAMA1, LAMA4, COL11A1, LAMA3, LTBP4, DPT, PRELP, NID1, NTN1, FBLN2, LTBP1, THBS4, VTN, SRPX2, RELN, ABI3BP, IGFBP7, IGFBP6, SLIT2, LAMB1, COL…	3255	120	18541	3.22782	5.59221e-18	7.98887e-19	7.68806e-19
GOTERM_BP_DIRECT	GO:0010628~positive regulation of gene expression	190	5.00395	2.30196e-20	MYLK2, SPI1, PID1, CSF1, HFE, FMR1, RHOX13, NRL, CYP3A13, PRDM1, IKZF1, FGF1, ETS1, TNF, FGF3, CDH5, RIMS1, GJA1, FGF8, HMGN5, FGF9, MYC, CREB3L2, TNFSF11, SOX8, SOX9, LGALS9, EPHB2, OSR2, MEF2C, OSR1, WNT5A, FOXP3, SOX10, RUNX2, HCFC1, EDAR, ADAM19, AR, OLFM1, CLDN5, TYROBP, MYCN, MAF, SMO, PKP1, ATF3, CSF1R, NOTCH1, CHRNA7, HPN, ARX, PDGFB, TWIST1, GATA4, PIK3R1, GATA3, PHB, NTS, GATA2, HIF1A, …	3373	590	19984	1.90795	1.90119e-16	2.71566e-17	2.55518e-17
GOTERM_BP_DIRECT	GO:0008285~negative regulation of cell proliferation	150	3.95049	3.31741e-20	IFITM3, IFITM1, SERPINE2, NRK, IFI35, TNF, IFIT3, CDH5, NPPC, GJA1, RASSF5, CYP1B1, PIM2, SOX9, SOX7, TNS2, SOX4, MSX2, IGFBP3, F2R, TRP73, P3H2, P3H3, FOXP3, HSPG2, EREG, RUNX1, AR, SFRP1, SFRP2, PKP2, ROR2, NUPR1, PTGES, MEG3, CSF1R, NOTCH1, ZFP503, DPT, FOXO4, GATA3, PHB, NDRG1, GATA1, ADGRG1, NACC2, HMOX1, NDN, DRD2, RBM10, ZBTB7C, LYN, NFE2, TFAP2B, TGFB2, JUN, SMAD3, FZD5, ERDR1, TGFB3, CAV…	3373	426	19984	2.08616	2.73985e-16	3.4244e-17	3.22204e-17
GOTERM_BP_DIRECT	GO:0030198~extracellular matrix organization	85	2.23861	5.02798e-20	COL18A1, OLFML2B, ECM2, ELN, NR2E1, OLFML2A, TNF, RXFP1, MMP23, LGALS3, ADAMTS5, ADAMTS2, ADAMTS3, IBSP, ADAMTSL4, ADAMTS1, MMP28, SOX9, ADAMTS9, ADAMTS6, ADAMTS7, CSGALNACT1, PDGFRA, SCARA3, EGFL6, COL27A1, MMP2, COL23A1, NPNT, HSPG2, MMP9, SERPINB5, MMP11, MMP14, CCDC80, MMP13, COL4A2, MMP16, COL4A1, CRISPLD2, MMP15, MMP17, COL4A3, PXDN, COL4A6, ITGA8, COL4A5, COL8A1, VWA1, MMP19, COL6A6, MATN4…	3373	184	19984	2.73695	4.15261e-16	4.61345e-17	4.34082e-17
GOTERM_BP_DIRECT	GO:0007411~axon guidance	85	2.23861	2.66561e-19	SEMA5A, EPHB6, NRP1, DRAXIN, CYFIP1, NRP2, GLI3, CDH4, EDNRA, DPYSL2, EMB, EPHB2, EPHB4, SCN1B, EPHB3, SEMA6B, SEMA6C, EPHA4, EPHA7, SEMA6A, FOXD1, DSCAM, EPHA8, UNC5B, SEMA6D, WNT5A, NOG, PAX6, GFRA3, LMX1A, RTN4RL1, GAS1, B3GNT2, IGFALS, EPHA1, MATN2, RTN4R, MEG3, LAMA5, CSF1R, NOTCH3, SEMA7A, NOTCH1, LAMA2, SEMA3C, LAMA1, SEMA3D, SEMA3A, LAMA3, ARX, SEMA3G, CRMP1, NEXN, SEMA3F, GATA3, NTN1, EF…	3373	188	19984	2.67872	2.20153e-15	2.20126e-16	2.07118e-16
GOTERM_BP_DIRECT	GO:0002376~immune system process	173	4.55623	4.23499e-19	IFITM3, CD86, SPON2, IFITM1, IFITM2, CSF1, CLEC4N, CD81, TRIL, IL1RAP, AHR, PRDM1, IFI35, ETS1, IFIT3, IFIT2, PYCARD, LGALS3, C1S1, TRIM29, CLEC5A, C1RL, TRIM25, MAP3K8, LGALS9, B2M, MAP3K5, EOMES, GBP5, LAG3, GBP7, TICAM2, PRKCB, CD300A, SP110, CD180, ARID5A, TAP2, TAP1, MR1, MPEG1, FCGR1, TYROBP, CD8A, ADGRB1, SERPING1, MASP2, PRKD2, MASP1, PRKD1, CD300C, H2-D1, CARD11, CSF1R, NLRX1, CFH, IL4RA…	3373	532	19984	1.92664	3.49768e-15	3.17932e-16	2.99144e-16
GOTERM_MF_DIRECT	GO:0004888~transmembrane signaling receptor activity	95	2.50198	6.04893e-19	GLP1R, GABRB3, GABRB1, VIPR1, VIPR2, FCRLS, CD3G, TREM2, CELSR1, ANTXR2, ANTXR1, CELSR3, SPN, ADGRE1, THBD, GABRR1, CLEC1A, MRC1, LAG3, CHRNB4, SEMA6A, FCER1G, ADGRV1, CD300A, NFAM1, CD180, PTH2R, ADGRA3, GABRG3, EDAR, FCGR1, SMO, ADGRF4, ADGRF5, ADGRB1, PECAM1, TLR12, TLR8, TLR7, CD300C, TLR3, CD44, TLR13, TLR2, CHRNA3, ADCYAP1R1, CALCRL, NOTCH1, CLEC12A, CHRNA5, GIPR, CHRNA4, CHRNA7, GPR88, NRX…	3255	218	18541	2.48227	1.38158e-15	1.72697e-16	1.66194e-16
GOTERM_BP_DIRECT	GO:0007165~signal transduction	359	9.45483	1.51046e-18	VIPR1, OXTR, VIPR2, HHIP, FRMPD1, MRGPRF, MRGPRE, RXFP1, GJA1, EDNRA, RASSF2, EDNRB, UBASH3B, RASSF3, GNAT2, RASSF5, ANPEP, RASSF6, C3AR1, SOX8, SOX9, UTS2R, DAPK1, IL1R1, UNC5B, STARD8, ADGRA3, GABRG3, ANK1, BCR, DEPDC1A, OMP, GPR161, ADGRB1, SPARCL1, RIN3, GRB7, ADCYAP1R1, BEX2, ENPEP, BEX1, RRAD, PDE1B, GIPR, GATA3, PIK3R1, LPAR4, IQGAP2, HIF1A, ABR, SFN, RSU1, HIVEP2, CCR10, FZD1, LYN, CCR1, …	3373	1393	19984	1.5269	1.24749e-14	1.03945e-15	9.78022e-16
GOTERM_CC_DIRECT	GO:0016324~apical plasma membrane	149	3.92415	1.76432e-18	SLC23A2, OXTR, CD81, UPK2, AQP6, AQP5, AQP2, ATP12A, CLDN1, GJA1, SLCO2B1, CAR14, SLC16A8, CAR12, SLC16A2, SLC39A4, PDGFRB, SLC6A19, SLC15A2, CYBA, LMO7, ATP1B2, ATP1B1, SYTL4, ACE2, SLC5A7, CLDN4, MIP, SCNN1B, SCNN1A, MAL, DPEP1, TNIK, ABCG2, IGSF5, KCNE1, ENPEP, NOTCH1, KCNE4, CHRNA7, SLC1A1, HPN, PSEN2, STC1, ADRB2, SLC5A1, THY1, PLD1, SLC9A1, SLC9A3R2, ADGRG2, PODXL, NPC1L1, OTOG, SLC38A3, CD…	3483	446	21038	2.01791	1.77667e-15	1.77667e-16	1.60906e-16
GOTERM_MF_DIRECT	GO:0043565~sequence-specific DNA binding	164	4.3192	3.03275e-18	EHF, PRDM9, SPI1, FOXI1, AHR, RORB, IKZF1, ETS1, ELK1, ETS2, ELK3, NR3C2, SOX2, YY2, MYC, HOXA1, SOX8, SOX9, JUNB, SOX7, NKX2-9, EOMES, OSR2, MEF2C, MSX2, TRP73, ARID5A, SOX13, RFX3, SOX14, ZBTB33, FOXP4, FOXP3, HIC1, AR, MAF, ERF, NOBOX, ERG, RSL1, HOXD1, EPAS1, FOXG1, SHOX2, FOXO6, GATA4, FOXO4, GATA3, GATA2, GATA1, HIF1A, PRDM16, ALX4, NLRP3, NKX2-5, NKX6-1, EGR1, STAT5B, TFAP2B, EGR2, JUN, JU…	3255	486	18541	1.92216	6.92679e-15	7.69644e-16	7.40664e-16
GOTERM_MF_DIRECT	GO:0000981~RNA polymerase II transcription factor activity, sequence-specific DNA binding	309	8.138	3.82931e-18	ZFP964, EHF, SPI1, FOXI3, FOXI1, ELK1, SOX21, ELK3, SOX2, A430033K04RIK, CREB3L1, MYC, CREB3L2, MYB, NKX1-2, HOXA1, SOX8, SOX9, JUNB, SOX7, SOX4, HES7, NKX2-9, MEF2C, SP110, ZFP2, SOX13, SOX14, RFX3, EBF2, SOX12, BHLHA15, SOX10, RUNX2, OVOL3, RUNX1, ISL2, ZFP292, NOBOX, ZFP9, ATF3, HOXD1, EPAS1, TSHZ1, TSHZ2, ARX, SHOX2, TWIST1, GATA4, GATA3, GATA2, GATA1, HIF1A, ZFP182, ALX3, ALX4, HIVEP3, HIVEP…	3255	1119	18541	1.57293	8.74615e-15	8.74615e-16	8.41683e-16
GOTERM_BP_DIRECT	GO:0001666~response to hypoxia	88	2.31762	6.95625e-18	ACVRL1, RYR1, FLT1, CITED2, SLC2A1, ADM, ABAT, ECE1, PLAT, PYGM, HIF3A, ETS1, HK2, SLC8A1, LOXL2, SLC6A4, MECP2, NPPC, EDNRA, PLAU, CASP3, FUNDC1, KDR, CAPN2, CASP1, NOS1, SOX4, EDN1, PTGIS, ANG4, MMP2, NGB, CYBA, ATP1B1, CBFA2T3, PGF, TGFBR2, TGFBR3, ALDH3A1, MMP14, DDIT4, ACOT2, ANGPTL4, PPARA, CRYAB, TLR2, ENG, CHRNA4, EPAS1, CHRNA7, ITPR1, PSEN2, ITPR2, CXCR4, KCNA5, HIF1A, ASCL2, CYGB, APOLD…	3373	207	19984	2.51871	5.74517e-14	4.41882e-15	4.1577e-15
GOTERM_CC_DIRECT	GO:0043235~receptor complex	92	2.42297	1.35128e-17	RET, EPHB6, ACVRL1, GABRB1, VIPR1, FLT1, ITGB2, LOXL4, VLDLR, NR3C2, GHR, KDR, CD36, EPHB2, EPHB4, EPHB3, IL13RA1, PDGFRB, ACVR1, EPHA4, PDGFRA, AMN, EPHA7, LHCGR, ADGRV1, ITGA3, EPHA8, INSRR, LIFR, GFRA1, OSMR, GFRA3, PRLR, ADRA2A, TNFRSF1A, TGFBR2, TGFBR3, GPRC5B, GPRC5A, ADRB3, CD8A, ROR1, PPARG, TLR7, ROR2, KCTD12, EPHA1, PLA2R1, MET, GPRC5C, TLR2, DDR2, ENG, NOTCH2, CSF1R, NOTCH3, ADCYAP1R1,…	3483	227	21038	2.44801	1.36074e-14	1.23703e-15	1.12033e-15
GOTERM_BP_DIRECT	GO:0001503~ossification	60	1.58019	5.2291e-17	ECM1, IFITM1, SPARC, CSF1, THRA, TCIRG1, CHRDL2, CHRDL1, NPPC, RASSF2, IBSP, ACP5, ENPP1, TNFSF11, SOX9, ADAMTS7, MSX2, AHSG, MMP9, RUNX2, RUNX1, MMP14, SMO, MMP16, DDR2, FOXC2, FOXC1, PKDCC, COL13A1, COL11A1, LRRC17, ALOX15, TWIST1, STC1, PTN, TNFRSF11A, ADAMTS12, CLEC3B, SPP1, GPM6B, PPARGC1B, GDF10, IGF2, BMP8A, FZD9, EIF2AK3, BMP8B, BMP6, DLK1, COL1A1, EXT1, BMP4, IGSF10, BMP2, BMP1, COL5A2, …	3373	117	19984	3.03831	4.31871e-13	3.08442e-14	2.90215e-14
GOTERM_MF_DIRECT	GO:0005102~receptor binding	147	3.87148	5.24264e-17	CD86, PECR, SPON2, SERPINE2, SCT, HFE, SLA, PLAT, CDH5, NPPC, GJA1, SCP2, CAPN3, LGALS9, EPHB2, TNS2, PDGFRB, HGF, BTN1A1, WNT5A, F2R, CASK, AR, STX1B, TYROBP, PRTN3, H2-D1, BLK, BEX2, BEX1, NXPH3, H2-M3, PDGFB, LPL, PIK3R1, MCHR1, EFNB2, SLC9A3R2, WNT6, TESPA1, TSPAN9, APOE, DRD2, WNT2, CD276, FZD1, ABCA1, LYN, TGFB2, TNFSF14, CAV1, RARRES2, LIF, MSN, FZD8, BTNL2, INHBA, PTPRD, IL6, PTPRC, FES, …	3255	430	18541	1.94729	1.19742e-13	1.08856e-14	1.04758e-14
GOTERM_BP_DIRECT	GO:0000122~negative regulation of transcription from RNA polymerase II promoter	269	7.08454	1.99619e-16	SPI1, IKZF1, SOX2, A430033K04RIK, MAGEA8, EDNRB, TRIM29, MYC, MYB, MAGEA2, TNFSF11, SOX8, SOX9, MYOZ1, MAGEA5, MYOZ2, MAGEA6, MAGEA3, SAMD11, HES7, MEF2C, SOX13, SOX14, SOX10, RUNX1, HCFC1, AR, BIN1, TXNIP, SIK1, TAGLN3, ZFP9, BCORL1, ATF3, MAGEB4, MAGED1, EPAS1, FOXG1, ARX, SHOX2, TWIST1, GATA4, PRDM13, GATA3, GATA2, GATA1, HIF1A, MNDAL, PRDM16, NKX2-5, ZBTB7B, RBM10, WWTR1, EGR1, PLK3, JUN, JUN…	3373	995	19984	1.60175	1.83387e-12	1.09897e-13	1.03403e-13
GOTERM_BP_DIRECT	GO:0006954~inflammatory response	134	3.5291	2.27049e-16	CSF1, TRIL, LOXL3, IL1RAP, TNF, LIPA, PYCARD, CRHBP, IL18RAP, CCRL2, C3AR1, GBP5, TICAM2, IL1R1, IGFBP4, CD180, F2R, TRP73, CYBB, CYBA, FOXP3, TTC39AOS1, LTB4R2, LTB4R1, NINJ1, DPEP1, PRKD1, REG3B, CSF1R, SEMA7A, CFH, C5AR1, PLD4, PLA2G7, FUT4, C3, CLEC7A, NLRP3, TSPAN2, CD14, GSDMD, GGT5, LYN, CCR1, CD163, EPHX2, RARRES2, LY86, BMP6, CXCL10, IL6, BMP2, BCL6, REL, SDC1, CSPG4, HAMP, NFKBID, LAT, …	3373	395	19984	2.0099	1.83387e-12	1.17185e-13	1.1026e-13
GOTERM_CC_DIRECT	GO:0043025~neuronal cell body	191	5.03029	4.23607e-16	PNMT, TXN1, MYLK2, CYFIP1, SERPINE2, FMR1, ELK1, TNF, SLC8A1, PYCARD, DPYSL2, CAPN2, KDR, ENPP1, EPHB2, SH3GL2, KCNH1, EPHA7, SLC38A1, RBFOX3, DSCAM, SERPINF1, CYBB, CASK, CYBA, GRIP2, HCFC1, TANC1, OLFM1, SLC5A7, OMP, SMO, FRMD7, FEZ1, EEF1A2, RIN3, ROR2, DGKI, RTN4R, GPM6A, CHRNA3, CFH, KLHL14, CHRNA5, PDE1B, CHRNA4, ZC4H2, SDC2, CHRNA7, SLC1A1, HPN, ITPR1, PDGFB, PSEN2, CACNA1B, ITPR3, SLC1A4,…	3483	654	21038	1.76403	4.47198e-13	3.55477e-14	3.21942e-14
GOTERM_BP_DIRECT	GO:0045893~positive regulation of transcription, DNA-templated	210	5.53068	4.58867e-16	EHF, SPI1, FOXI1, IKZF1, ELK1, SOX2, ZXDB, MYC, CREB3L2, MYB, SOX8, SOX9, SOX7, SOX4, ACVR1, MEF2C, RFX3, EBF2, SOX10, RUNX2, RUNX1, HCFC1, AR, SFRP1, TRIM16, MAML3, MEG3, MAGED1, PDGFB, GATA4, GATA3, GATA1, HIF1A, PRDM16, HIVEP3, APOE, NKX2-5, PPARGC1B, FZD1, EGR1, JUN, EGR2, FZD2, FZD4, FZD7, NFATC2, NFATC1, NR1D1, IGF1, SMARCA1, NR0B2, FLI1, FOSL2, COL1A1, ID2, REL, ACVRL1, RET, CDKN1C, CITED2…	3373	729	19984	1.7067	3.66773e-12	2.22902e-13	2.09729e-13
GOTERM_BP_DIRECT	GO:0045766~positive regulation of angiogenesis	70	1.84356	4.75569e-15	SEMA5A, ACVRL1, NRP1, ECM1, CD40, FLT1, ITGB2, HSPB1, ADM, NR2E1, FGF1, ETS1, HK2, CDH5, LGALS3, HYAL1, KDR, C3AR1, ITGB8, CYP1B1, CTSH, CD34, CCBE1, UTS2R, PTGIS, PRKCB, ANXA3, HGF, SPHK1, WNT5A, CYBB, EMP2, F3, MMP9, PGF, TNFRSF1A, TGFBR2, RUNX1, SFRP2, NINJ1, ADAM12, APLNR, PRKD2, PRKD1, EPHA1, TLR3, ENG, CX3CR1, CHRNA7, C5AR1, GATA4, GATA2, HIF1A, C3, TERT, CXCR3, HMOX1, SASH1, CCL24, ANGPT4,…	3373	160	19984	2.59205	3.94281e-11	2.18043e-12	2.05158e-12
GOTERM_BP_DIRECT	GO:0043410~positive regulation of MAPK cascade	80	2.10693	5.01673e-15	RET, TRIM30A, FLT1, TRIM30D, CD81, WWC1, ARRB1, NENF, ADRA1B, TNF, CX3CL1, SOX2, C1QTNF2, GRM4, C1QTNF1, FGF9, KDR, TIMP2, CD36, PROK1, MAP3K5, IL11, KSR1, SYK, AVPR1B, IGFBP4, EPHA8, HGF, IGFBP3, F2R, TRP73, KSR2, ADRA2C, ADRA2B, ADRA2A, AR, ADRB3, DOK4, DOK5, ROR1, ROR2, MET, TRIM12C, SHC2, PDGFB, ALOX12B, ADRB2, NOD2, IQGAP3, EGFR, PRDX2, ERBB2, IGFBP6, CD74, NTRK2, GADD45B, TGFB3, GDF15, CAV2…	3373	196	19984	2.41824	4.1262e-11	2.18043e-12	2.05158e-12
GOTERM_BP_DIRECT	GO:0030199~collagen fibril organization	36	0.948117	1.12381e-14	FKBP10, FOXC2, FOXC1, TNXB, COL13A1, COL11A1, LOXL3, DPT, LOXL4, ADAMTS12, LOXL2, ACAN, ADAMTS2, ADAMTS14, SERPINH1, CYP1B1, ADAMTS7, TGFB2, CRTAP, ANXA2, LUM, SERPINF2, EXT1, COL1A1, MMP11, COL3A1, SFRP2, COL1A2, COL5A1, OPTC, COL5A2, PXDN, LMX1B, MKX, FMOD, DDR2	3373	55	19984	3.87798	9.26103e-11	4.6402e-12	4.36599e-12
GOTERM_BP_DIRECT	GO:0007169~transmembrane receptor protein tyrosine kinase signaling pathway	57	1.50119	1.18777e-14	RET, EPHB6, FLT1, CSF1, SLA, KDR, BLNK, EPHB2, EPHB4, EPHB3, PDGFRB, EPHA4, PDGFRA, EPHA7, SYK, EPHA8, INSRR, NRG1, GFRA1, GFRA3, DOK1, HCK, DOK4, DOK5, ROR1, ROR2, EPHA1, MET, ANGPTL1, DDR2, BLK, CSF1R, SHC2, NEDD9, EGFR, NTF5, EFS, ERBB3, ERBB4, NTF3, ERBB2, FYN, LYN, NTRK2, ANGPT1, NTRK3, TIE1, MERTK, FES, AXL, CSPG4, TEK, FGFR4, LAT, FRK, FGFR2, FGFR1	3373	118	19984	2.86193	9.81119e-11	4.67076e-12	4.39475e-12
GOTERM_CC_DIRECT	GO:0098978~glutamatergic synapse	186	4.8986	1.82254e-14	CHRM1, SPARC, CLSTN2, PLXND1, FRMPD4, DGKB, CLSTN3, FMR1, PLAT, IL1RAP, NR3C2, EPS8, DOCK10, RIMS1, RIMS4, CDH1, EPHB2, FAM81A, SH3GL2, PPFIA3, TPD52, EPHA4, EPHA7, CDKL5, DAPK1, ACTN2, CACNA2D1, ACTN1, WNT5A, NPY1R, TANC2, GRIP2, BCR, BCAN, TANC1, OLFM1, PRKAR1B, BIN1, ADGRB1, SPARCL1, TNIK, ROR2, DGKI, STX1A, NGEF, GRID2IP, RTN4R, GPM6A, NRN1, CTTNBP2, HPCA, PSEN2, CACNA1B, ABHD6, ADRB2, PHB, C…	3483	655	21038	1.71523	1.83351e-11	1.41177e-12	1.27859e-12
GOTERM_BP_DIRECT	GO:0016477~cell migration	109	2.87069	2.06056e-14	IRS1, WWC1, IRS2, PVR, SYDE1, KDR, SIRPA, SVEP1, TNS3, EPHB3, PDGFRB, PDGFRA, WNT5A, FNDC3B, BCR, SPATA13, PHLDB2, ASTN1, ENPEP, SDC4, SDC2, PDGFB, ADAMTS12, CORO1A, VTN, ABR, ADGRG1, PODXL, IGFBP6, DRD2, FAM83D, SRGAP1, NTNG2, TGFB2, ST14, NFATC2, L1CAM, EFNA1, COL5A1, BCL2, SNAI2, SDC1, FGFR4, NOX1, NRP1, FLT1, LAMC3, ITGB2, TNFAIP3, CLEC14A, PTPRK, LAMC1, RND2, TSPAN11, RND3, PIK3CG, PIK3C2B, …	3373	313	19984	2.06323	1.7055e-10	7.52721e-12	7.08239e-12
GOTERM_BP_DIRECT	GO:0007507~heart development	106	2.79168	2.09646e-14	OXTR, SPARC, IFITM2, GJA1, EDNRA, SALL1, FGF8, SALL4, ENPP1, SOX9, BVES, SOX4, ACVR1, MEF2C, OSR1, SYPL2, FOXP4, ADAM19, MTHFD1, PKP2, APLNR, ALPK3, FREM2, CALCRL, NOTCH1, PDGFB, GATA4, ZFP36L1, PPP3R1, ADAP2, NKX2-5, TGFB2, VCAM1, PDE2A, NFATC1, NFATC4, BMP4, BMP2, ID2, ID1, ID3, ATM, TDGF1, FBN1, ACVRL1, NRP1, NRP2, CDKN1A, CITED2, ADM, ECE1, PKD2, PCSK5, GLI3, AKAP13, GYS1, CASP8, CASP3, SH3PX…	3373	301	19984	2.08644	1.733e-10	7.52721e-12	7.08239e-12
GOTERM_BP_DIRECT	GO:0070374~positive regulation of ERK1 and ERK2 cascade	90	2.37029	3.57414e-14	NRP1, CXCL17, TREM2, ARRB1, FGF1, CX3CL1, ICAM1, PYCARD, C1QTNF3, EDNRA, FGF8, BMPER, GLIPR2, KDR, CD36, PDGFRB, PDGFRA, SERPINF2, F2R, NRG1, NPNT, ACTA2, RAPGEF2, MYH9, PRKD2, GAS6, CD44, TLR2, DDR2, NOTCH2, CSF1R, SEMA7A, CCL12, NDRG4, NOTCH1, LRP1, CHRNA7, ALOX15, C5AR1, PDGFB, CXCR4, NOD1, GATA4, NOD2, PHB, SLC30A10, RASGRP1, EGFR, C3, CCL9, P2RY6, CCL7, ERBB4, CCL6, PDGFD, P2RY1, CCL4, PDGFC…	3373	240	19984	2.22176	2.95252e-10	1.2298e-11	1.15713e-11
GOTERM_MF_DIRECT	GO:0000978~RNA polymerase II core promoter proximal region sequence-specific DNA binding	307	8.08533	3.70704e-14	EHF, SPI1, FOXI3, FOXI1, IKZF1, ELK1, SOX21, ELK3, SOX2, MYC, CREB3L2, MYB, NKX1-2, HOXA1, SOX8, SOX9, 2010315B03RIK, JUNB, SOX7, SOX4, HES7, NKX2-9, MEF2C, SOX13, SOX14, RFX3, EBF2, SOX12, BHLHA15, SOX10, RUNX2, OVOL3, RUNX1, HCFC1, AR, NOBOX, ATF3, HOXD1, EPAS1, ARX, GATA4, GATA3, GATA2, GATA1, HIF1A, MNDAL, ZFP182, PRDM16, HIVEP3, HIVEP2, NKX2-5, ZBTB7B, ZBTB7C, NFE2, EGR1, STAT5B, JUN, EGR2, …	3255	1176	18541	1.48701	8.4694e-11	7.05574e-12	6.79007e-12
GOTERM_BP_DIRECT	GO:0045165~cell fate commitment	45	1.18515	5.53716e-14	WNT2B, NOTCH1, TGFB1I1, WNT8A, GATA4, NR2E1, PRDM1, GATA3, GATA2, GATA1, SOX2, WNT6, WNT11, NEUROD4, FGF8, ERBB4, CASP3, HEY2, KDR, SOX8, HES1, OTX2, SOX9, WNT2, TEAD4, MEF2C, EYA1, WNT7B, WNT5A, WNT9B, SOX13, PAX6, SOX12, PML, POU5F1, EXT1, BMP4, BMP2, TAL1, SPRY2, GAS1, PPARG, ROR2, NEUROG2, FGFR2	3373	83	19984	3.21218	4.5755e-10	1.82903e-11	1.72095e-11
GOTERM_BP_DIRECT	GO:0007399~nervous system development	138	3.63445	6.05253e-14	SEMA5A, CYFIP1, SERPINE2, AVIL, FMR1, TSKU, DPYSL2, DPF1, HOXA1, CHAC1, EPHB2, EPHB3, SEMA6B, EPHA4, MYLIP, SEMA6C, EPHA7, RBFOX1, MEF2C, MBNL1, SEMA6A, RBFOX3, DSCAM, EPHA8, SEMA6D, OLFM1, DOK4, FRMD7, ADGRB1, KCTD11, TNIK, PRKD1, NBL1, NGEF, CHODL, GPM6A, SEMA7A, CHRNA3, BEX1, NRN1, ZC4H2, SDC2, ARX, GATA3, CPLX2, NDRG2, PCDH18, IGSF9, EFNB2, EFNB1, NEUROD2, ADGRG1, ATXN1, NEUROD4, BTBD3, SCN3B…	3373	439	19984	1.86243	4.99729e-10	1.92238e-11	1.80878e-11
GOTERM_BP_DIRECT	GO:0006357~regulation of transcription from RNA polymerase II promoter	385	10.1396	6.49143e-14	EHF, SPI1, ELK1, ELK3, A430033K04RIK, ZMIZ1, MYC, ZXDB, CREB3L1, CREB3L2, NKX1-2, HOXA1, JUNB, HES7, NKX2-9, MEF2C, PRKCB, SOX13, RFX3, SOX12, BHLHA15, SOX10, AR, ISL2, ZFP292, NOBOX, ATF3, HOXD1, SHOX2, GATA4, GATA3, GATA2, GATA1, HIF1A, ZFP182, RAD21, PRDM16, ALX3, ALX4, ZBTB7B, NKX2-5, ZBTB7C, NFE2, JUN, JUND, SNAI3, PBX3, NR2F1, NFATC2, IRF2BP2, NFATC1, PBX1, FLI1, NFATC4, FOSL2, FOSL1, REL, …	3373	1613	19984	1.41414	5.36406e-10	1.98542e-11	1.86809e-11
GOTERM_CC_DIRECT	GO:0030425~dendrite	174	4.58257	4.11735e-13	PNMT, TXN1, MYLK2, CHRM1, CLSTN2, CLSTN3, FMR1, CPNE6, ELK1, SLC8A1, CRHBP, SAMD14, DPYSL2, CAPN2, KIF21A, EPHB2, RGS8, VSTM5, EPHB3, KCNH1, PRKCG, KIRREL3, EPHA4, EPHA7, DSCAM, LMTK3, CYBB, CASK, CYBA, GRIP2, HCFC1, BCAN, TANC1, AR, SLC5A7, SMO, BIN1, FEZ1, ADGRB1, RIN3, ROR2, CHRNA3, CHRNA5, CHRNA4, CHRNA7, SLC1A1, ITPR1, PDGFB, CACNA1B, ITPR3, SLC1A4, ADRB2, THY1, CPLX2, CPLX1, LTBP1, IGSF9, C…	3483	620	21038	1.69515	4.14664e-10	2.96155e-11	2.68216e-11
GOTERM_BP_DIRECT	GO:0001764~neuron migration	65	1.71188	5.1998e-13	NRP1, NRP2, CELSR1, SH3RF1, CELSR3, GJA1, CCKAR, TUBA1A, EOMES, KIRREL3, MEF2C, SEMA6A, CDKL5, ITGA3, NAV1, PAX6, NRG1, POMGNT2, GFRA3, TUBB2B, TUBB2A, DDIT4, RAPGEF2, LMX1B, MAPT, GAS6, MET, MATN2, ASTN1, GPM6A, SEMA3A, ARX, TWIST1, CXCR4, NDNF, GATA3, ASCL1, GATA2, NTN1, NEUROD4, RELN, TBX20, NDN, APBB2, FYN, NKX6-1, DRD2, NTRK2, AUTS2, USP9X, NTRK3, NR2F1, CCK, ESR2, NR4A2, COL3A1, DAB1, CXCL1…	3373	155	19984	2.48455	4.29492e-09	1.53357e-10	1.44294e-10
GOTERM_CC_DIRECT	GO:0030018~Z disc	62	1.63287	5.96997e-13	RYR1, SLC2A1, FHL2, HSPB1, FHL3, PYGM, JPH1, SLC8A1, SYNE2, KBTBD13, CSRP2, CSRP1, CAPN3, MYOZ3, SCN5A, NOS1, MYOZ1, MYOZ2, PGM1, ACTN2, S100A1, ACTN1, ANXA5, ANK1, OBSCN, BIN1, NOS1AP, CASQ2, MYZAP, CRYAB, MYL9, FBP2, VCL, MYH6, MYH7, KCNE1, SYNPO2, PSEN2, NEXN, KCNA5, SRI, FBXL22, PDLIM1, PDLIM3, PDLIM2, FLNA, FLNB, DMD, FLNC, SCN3B, PDLIM5, PDLIM4, CAV3, NEB, PARVA, PARVB, FBXO32, DES, 3425401…	3483	147	21038	2.54757	6.01146e-10	4.00784e-11	3.62974e-11
GOTERM_BP_DIRECT	GO:0006355~regulation of transcription, DNA-templated	309	8.138	6.12516e-13	EHF, SPI1, FOXI1, IKZF1, ELK1, SOX21, ELK3, SOX2, A430033K04RIK, CREB3L1, MYC, CREB3L2, MYB, NKX1-2, HOXA1, SOX8, SOX9, JUNB, SOX7, SOX4, HES7, NKX2-9, MEF2C, SOX13, SOX14, RFX3, EBF2, SOX12, BHLHA15, GM20939, SOX10, RUNX2, RUNX1, HCFC1, AR, ISL2, SPIN2C, ATF3, L3MBTL1, L3MBTL3, HOXD1, EPAS1, FOXG1, ARX, SHOX2, GATA4, GATA3, GATA2, NLK, GATA1, HIF1A, ZFP182, ALX3, ALX4, NKX2-5, PPARGC1B, NFE2, WW…	3373	1256	19984	1.45759	5.05872e-09	1.74419e-10	1.64112e-10
GOTERM_BP_DIRECT	GO:0009887~animal organ morphogenesis	65	1.71188	1.46546e-12	NRP1, WNT2B, THRB, THRA, LAMC3, HHIP, TCF21, LAMC2, LAMC1, FGF1, TNF, FGF3, TGM1, HHEX, FGF8, FGF9, TNFSF11, EPHB2, PHLDA2, PDGFRA, WNT5A, WNT9B, HSPG2, EREG, TGFBR2, TMEFF2, PRKAR1B, PAX8, PAX7, NBL1, NOTCH2, LAMA5, LAMA2, LAMA1, LAMA3, NTN4, CXCR4, NTN1, DLL1, EFNB2, WNT6, WNT11, PDGFC, GPC3, SLIT3, OTX2, FGF21, NTNG2, EYA1, CDX1, TGFB3, ATRNL1, PTCH1, IGF2, PBX3, LAMB1, MEIS2, TBX3, FLI1, PBX1…	3373	158	19984	2.43737	1.21035e-08	4.03391e-10	3.79553e-10
GOTERM_MF_DIRECT	GO:0005178~integrin binding	65	1.71188	1.55776e-12	ITGAM, CD81, ITGB2, ICAM2, CIB2, ITGAL, FGF1, CX3CL1, ICAM1, IBSP, KDR, TIMP2, ITGB8, EGFL6, SYK, VWF, ITGA3, ACTN1, EMP2, NRG1, GFRA1, NPNT, MMP14, LGALS12, COL4A3, ITGA8, ITGA7, MYH9, ITGA6, CD226, LCP1, ITGA5, MFGE8, ITGA9, LAMA5, SEMA7A, LAMA3, PTN, THY1, THBS4, FBLN5, EGFR, VTN, TSPAN8, SPP1, TSPAN4, S1PR3, DMD, JAM2, LYN, VCAM1, IGF2, LAMB1, ISG15, IGF1, LILRB4A, L1CAM, COL3A1, DAB2, CXCL12…	3255	153	18541	2.41994	3.55791e-09	2.73686e-10	2.63381e-10
GOTERM_BP_DIRECT	GO:0016525~negative regulation of angiogenesis	48	1.26416	2.45808e-12	MEG3, FOXC1, SPARC, HHIP, H2-M3, FOXO4, ADRB2, PTN, THBS2, ISM1, THBS4, FBLN5, AMOT, MECP2, HHEX, CD59A, ADAMTS1, CXCR3, STAB1, CCL2, CD36, CCR2, ANGPT4, TGFB2, SEMA6A, GADD45A, ABCC8, PLK2, TIE1, SERPINF1, LIF, GPR4, KLF4, AGT, PML, DCN, CLDN5, CXCL10, EFNA3, COL4A2, OPTC, COL4A3, ADGRB1, SPRY2, PPARG, IL17F, TEK, PF4	3373	100	19984	2.84385	2.03009e-08	6.54801e-10	6.16106e-10
GOTERM_CC_DIRECT	GO:0005737~cytoplasm	1410	37.1346	2.70145e-12	PID1, AVIL, CLDN1, MYLK, ZC3H12D, PREX1, SAMD14, DPYSL4, UBASH3B, SCP2, DPYSL2, GBP5, RBFOX1, MEF2C, RBFOX3, EML1, BCR, EML5, ACE2, RBP7, AR, MYL7, PRKAR1B, MTHFD1, ETHE1, FEZ1, DDIT4, RBP1, PADI3, PADI2, TXNIP, NOBOX, CYP2E1, MYL9, NGEF, CRABP2, CRABP1, HPN, PDGFB, GATA2, IQGAP2, PLA2G7, LYPD6, IQGAP3, SULT1A1, HSD11B2, PDGFC, AFMID, PIP5K1B, SFN, LYN, GSTM3, MYH7B, GSTM2, GSTM1, EIF2AK3, NR0B2,…	3483	7429	21038	1.14641	2.72042e-09	1.70023e-10	1.53983e-10
GOTERM_BP_DIRECT	GO:0042127~regulation of cell proliferation	79	2.08059	2.82731e-12	PID1, SPARC, CD81, SLC7A11, PRDM1, PKD2, SAT1, TNF, GLI3, NR3C2, HHEX, MECOM, PLAU, SIX3, SOX9, TEAD1, JUNB, KCNH1, ANXA1, KSR1, AVPR1B, PLA2G4A, GKN2, TGFBR2, NR5A2, SFRP2, TAL1, TXNIP, RAPGEF2, KCTD11, BEX4, LAMA5, CEBPA, NOTCH1, ARX, IL4RA, HOXD13, ASCL1, PTGS2, HIF1A, NDRG1, EGFR, PTGS1, CHST11, ERBB3, STAT6, S100A11, TFAP2B, STAT5B, EGLN3, TFAP2C, TGFB2, JUN, CADM4, JUND, TFAP2E, NOS2, TGFB3…	3373	213	19984	2.19742	2.33506e-08	7.29622e-10	6.86506e-10
GOTERM_BP_DIRECT	GO:0008360~regulation of cell shape	63	1.6592	3.19237e-12	CYFIP1, PLXND1, HEXB, RND2, RND3, SYNE3, RND1, ICAM1, EPS8, RAC2, KDR, BVES, ANXA1, TPM1, RHOH, ARAP1, RHOF, RHOC, F2, HCK, CDC42EP5, RHOJ, CDC42EP2, ITGA7, MYH9, CDC42EP1, RHOU, RHOQ, CSF1R, CCL12, HPN, ARHGAP18, PTN, ARHGAP15, CORO1A, COCH, FGD1, FAM171A1, CCL7, PALMD, PDPN, P2RY1, CCL3, S100A13, MYH14, CCL2, FYN, PLXNA4, PLXNA3, CCL24, SEMA4D, MYO10, MSN, PARVA, S100B, VEGFA, VIL1, IL6, FES, D…	3373	153	19984	2.43958	2.63655e-08	7.98867e-10	7.51659e-10
GOTERM_MF_DIRECT	GO:0005518~collagen binding	39	1.02713	3.71856e-12	LRRC15, SPARC, TNXB, ECM2, PCOLCE2, PDGFB, AEBP1, NID1, ANTXR1, THBS4, COCH, CTSS, VTN, ADGRG1, C1QTNF1, ABI3BP, CTSK, ADGRG6, SERPINH1, CTSB, CCBE1, CRTAP, SMAD3, VWF, ITGA3, LUM, PCOLCE, PODN, GP5, DCN, MMP13, COL6A2, COL6A1, SPARCL1, TLL1, CSPG4, TGFBI, ITGA9, DDR2	3255	70	18541	3.17357	8.49324e-09	6.06657e-10	5.83814e-10
GOTERM_BP_DIRECT	GO:0006811~ion transport	169	4.45088	5.1084e-12	SLC23A2, STEAP3, STEAP4, HFE, SLC4A3, ATP12A, SLC4A4, SLC8A1, HEPHL1, SLCO2B1, PIEZO2, PIEZO1, TMEM38A, SLC12A7, SCN1B, SLC39A4, KCNH1, CHRNB4, SLC38A1, SCARA5, SLC30A2, CACNA2D1, CYBB, CACNA2D2, ATP1B2, ATP1B1, GABRG3, SLC9B2, SLC5A6, CACNB2, SLC5A7, CLDN4, SCNN1B, SCNN1A, SLC9A9, SLCO2A1, KCNQ4, VDAC1, STEAP1, KCNE1, CHRNA3, TMEM63A, SLC26A1, CHRNA5, CHRNA4, TTYH1, KCNE4, CHRNA7, ITPR1, CACNA1B…	3373	603	19984	1.66049	4.21899e-08	1.24074e-09	1.16742e-09
GOTERM_CC_DIRECT	GO:0009897~external side of plasma membrane	189	4.97761	6.6968e-12	CD86, CD83, CLEC4N, HFE, CLEC10A, LY75, SLC4A3, ANTXR2, ANTXR1, TNF, ICAM1, AMOT, LY6C1, CDH5, LGALS3, FGF8, FCGRT, ANPEP, CCRL2, CAPN2, KDR, B2M, IL13RA1, MAP3K5, PDGFRA, LAG3, SCARA5, IL1R1, BTN1A1, ADGRA3, LIFR, ATP1B2, PRLR, MR1, FCGR1, AZGP1, CD8A, SCNN1B, SCNN1A, CD226, LY6A, ABCG1, H2-D1, ASTN1, RTN4R, SEMA7A, ENPEP, CFH, CHRNA4, CHRNA7, H2-M3, IL4RA, CSF2RB, THY1, TNFRSF11A, LY9, CD79B, I…	3483	710	21038	1.60788	6.74363e-09	3.96687e-10	3.59263e-10
GOTERM_CC_DIRECT	GO:0045211~postsynaptic membrane	95	2.50198	9.69867e-12	GABRB3, NRP1, NRP2, GABRB1, CHRM1, CLSTN2, DGKB, CLSTN3, FMR1, KCNC3, LRRC4, FAIM2, ARRB1, SLC6A1, SLC8A1, SLC6A3, SYNE1, SLC6A4, GRM3, GABRR1, LRRTM2, DLGAP1, EPHB2, KCNH1, EPHA4, EPHA7, CHRNB4, KCND1, KCND2, ITGA3, GRID1, CACNA2D1, F2R, ADRA2C, SORCS2, GABRG3, ANK1, ADRA2A, GRIP2, ADORA2A, ADGRB1, ITGA5, KCTD12, MET, SHANK3, GRID2IP, NLGN3, CHRNA3, COL13A1, CHRNA5, CHRNA4, ZC4H2, CHRNA7, KCNA1,…	3483	287	21038	1.99937	9.76658e-09	5.42587e-10	4.91399e-10
GOTERM_BP_DIRECT	GO:0007166~cell surface receptor signaling pathway	79	2.08059	1.0884e-11	GLP1R, CD86, VIPR1, VIPR2, FCRLS, CD3G, ITGAL, CELSR1, CELSR3, SPN, ADGRE1, MS4A15, CD36, MS4A10, PDK1, LAG3, EDN1, SEMA6A, FCER1G, ANXA1, ADGRV1, SYK, PTH2R, ADGRA3, NRG2, TNFRSF1B, F2, OSMR, TNFRSF1A, FCGR1, SMO, CD8A, ADGRF4, ADGRF5, COL4A3, ADGRB1, PECAM1, EPHA1, PAPPA2, RTN4R, ADCYAP1R1, CALCRL, LAMA1, GIPR, MCHR1, MS4A6D, EGFR, MS4A6C, ADGRG3, CD79B, CD79A, ADGRG1, ADGRG2, CXCR1, ADGRG7, ER…	3373	218	19984	2.14702	8.98915e-08	2.56801e-09	2.41625e-09
GOTERM_CC_DIRECT	GO:0030424~axon	145	3.8188	1.30948e-11	PNMT, TXN1, PLXND1, AVIL, FMR1, CPNE6, SLC8A1, CDH1, DPYSL2, MYC, KIF21A, EPHB2, VSTM5, KCNH1, KIRREL3, EPHA4, PDGFRA, SLC38A1, SEMA6A, DSCAM, IL1R1, SERPINF1, LMTK3, NPY1R, TANC2, HCFC1, ARMCX3, BCR, BCAN, AR, OLFM1, STX1B, SLC5A7, PCP4, OMP, BIN1, FEZ1, RIN3, STX1A, CFH, TTYH1, CHRNA7, SLC1A1, HPCA, ITPR2, ADRB2, CORO1A, IGSF9, ABR, MYH14, CCDC141, DRD2, SLC38A2, DRD4, NTNG2, SYT4, TGFB2, SYT2,…	3483	509	21038	1.72068	1.31864e-08	6.94023e-10	6.2855e-10
GOTERM_BP_DIRECT	GO:0042060~wound healing	50	1.31683	1.49648e-11	FKBP10, CDKN1A, SPARC, BNC1, CELSR1, FGF1, CXCL2, GLI3, TSKU, CX3CL1, ELK3, PLAU, CASP3, MYOZ1, PDGFRB, PDGFRA, SERPINB2, MSX2, WNT5A, NOG, TPM1, ARHGEF19, NRG1, DCN, TGFBR2, PECAM1, PPARA, ITGA9, ENG, NOTCH2, SDC4, ALOX15, GATA4, ADRB2, PPL, EGFR, ERBB2, TGFB2, GSN, TGFB3, CAV1, GRHL3, IGF1, POU2F3, COL1A1, EXT1, COL3A1, IL6, SDC1, FGFR2	3373	111	19984	2.66878	1.23594e-07	3.31745e-09	3.12141e-09
GOTERM_BP_DIRECT	GO:0030336~negative regulation of cell migration	62	1.63287	1.50391e-11	ACVRL1, PTPRU, ROBO4, IFITM1, MCTP1, CITED2, ZMYND8, LDLRAD4, PTPRK, CX3CL1, ARHGAP4, CDH1, CYP1B1, CCR5, ARPIN, EPHA4, EGFL7, IGFBP5, NOG, TPM1, TET1, BCR, CLDN5, SFRP1, TMEFF2, RAP2B, SFRP2, CDH11, MMRN2, PKP2, DPEP1, EPHA1, ENG, CX3CR1, KANK1, PDGFB, CHRD, NEDD9, STC1, ABHD6, PTN, THY1, ACAN, ABR, WNT11, MUC2, RBBP7, SLIT2, SRGAP3, DRD2, SRGAP1, CD74, TCAF1, ERDR1, TIE1, PODN, KLF4, STK26, DLC…	3373	154	19984	2.38527	1.24208e-07	3.31745e-09	3.12141e-09
GOTERM_BP_DIRECT	GO:0050731~positive regulation of peptidyl-tyrosine phosphorylation	52	1.3695	1.52656e-11	NRP1, CLEC4N, CD81, LRRK1, TREM2, AREG, ICAM1, GHR, FGF8, CD36, ACVR1, IL11, PDGFRA, SYK, HGF, NRG1, GFRA1, PECAM1, HCLS1, ITGA5, CD44, PDGFB, LRP4, NOD2, GATA1, THBS4, VTN, RELN, TSPAN9, CLEC7A, NTF3, CD74, ANGPT4, SEMA4D, ANGPT1, CAV2, IGF2, OSM, LIF, CCK, IGF1, BMP6, AGT, VEGFA, EFNA1, CD24A, IL6, TEC, PTPRC, KITL, CSPG4, TDGF1	3373	118	19984	2.61088	1.26078e-07	3.31745e-09	3.12141e-09
GOTERM_BP_DIRECT	GO:0008283~cell proliferation	110	2.89702	2.15794e-11	CSF1, IRS2, MKI67, LIPA, IL18RAP, FGF8, FGF9, MYC, LIPG, ENPP1, SOX9, GLUL, TNS3, PROK1, PDK1, IFNAR2, OSR2, WNT5A, RUNX2, MYCN, SMO, LMX1B, PTGES, NOTCH2, CSF1R, ENPEP, CALCRL, NOTCH1, SH2D2A, CHRD, GATA3, GATA1, ZFP36L1, NKX2-5, NKX6-1, DRD2, FAM83D, FAM83B, NFE2, STAT5B, JUN, TGFB3, CAV2, ZBTB16, CAV1, ESRRB, LIF, IGF1, PBX1, ESR2, BMP4, EXT1, H19, BCL6, KITL, FGF18, BCL2, CSPG4, TGFBI, FGFR2,…	3373	349	19984	1.86738	1.78224e-07	4.5693e-09	4.29928e-09
GOTERM_CC_DIRECT	GO:0042383~sarcolemma	56	1.47485	5.31647e-11	RYR1, TRIM72, DYSF, SLC2A1, CIB2, SLC8A1, ANXA6, SCN5A, CD36, NOS1, BVES, CTSB, ANXA1, ANXA2, KCND2, ABCC8, ANXA5, BGN, ATP1B1, ANK1, CACNB2, OBSCN, COL6A2, COL6A1, ITGA7, COL6A3, PDE9A, VCL, POPDC3, LAMA2, AHNAK, ATP1A3, ATP1A2, ATP1A1, ADRB2, ADCY5, SLC9A1, PLD2, PPP3R1, SNTG2, CD59A, DMD, FLNC, SLC38A2, VCAM1, KCNJ11, KCNJ8, CAV3, CAV2, CAV1, SLC8B1, DES, FXYD1, SSPN, FAS, SNTB1	3483	138	21038	2.45109	5.35368e-08	2.67684e-09	2.42431e-09
GOTERM_BP_DIRECT	GO:0042472~inner ear morphogenesis	38	1.00079	5.34176e-11	COL11A1, FOXG1, CHD7, FOXI1, GATA3, CELSR1, GATA2, DLL1, NTN1, SOX2, ABR, FGF8, GBX2, FGF9, ZIC1, HOXA1, OTX2, OTX1, EPHB2, EYA1, PRRX1, WNT5A, PRRX2, ATP2B2, OTOP1, TBX3, BCR, ALDH1A3, TMIE, NR4A3, MAFB, PAX8, ITGA8, SPRY2, KCNQ4, ROR2, FGFR2, FGFR1	3373	74	19984	3.04241	4.41176e-07	1.10281e-08	1.03764e-08
GOTERM_BP_DIRECT	GO:0008284~positive regulation of cell proliferation	174	4.58257	5.50886e-11	CSF1, CD81, IRS2, FGF1, ETS1, TNF, FGF3, LGALS3, EDNRA, EFEMP1, EDNRB, FGF8, CCND2, HMGN5, FGF9, PLAU, MYC, KDR, SOX9, TNS3, PROK1, SOX4, IL13RA1, PDGFRB, TPD52, EPHA4, OSR2, PDGFRA, WNT5A, F2R, LIFR, NCCRP1, PRLR, RUNX2, PGF, EREG, AR, ALDH3A1, CLDN5, SFRP1, SFRP2, MYCN, SMO, EPHA1, ATF3, REG3B, NOTCH2, CSF1R, CALCRL, NOTCH1, CHRNA7, PDGFB, ADRB2, HIF1A, EFNB2, PLAC8, PRDX3, GRK5, CLEC7A, PDGFD,…	3373	643	19984	1.60326	4.54977e-07	1.10956e-08	1.044e-08
GOTERM_BP_DIRECT	GO:0050679~positive regulation of epithelial cell proliferation	44	1.15881	6.30513e-11	NOTCH1, BNC1, C5AR1, HTRA1, TWIST1, NOD2, FGF1, EGFR, CCND2, FGF9, HYAL1, ERBB4, HLX, MYC, ERBB2, HSF4, KDR, SOX9, SCN5A, NKX2-5, WNT2, GLUL, OSR2, EYA1, OSR1, NOG, WNT5A, IGF1, CYP7B1, ESR1, BMP6, TBX18, RUNX2, VEGFA, BMP4, IL6, SFRP1, NR4A3, MYCN, SMO, ESRP1, ID1, GAS1, FGFR2	3373	94	19984	2.77326	5.2074e-07	1.23971e-08	1.16645e-08
GOTERM_MF_DIRECT	GO:0000976~transcription regulatory region sequence-specific DNA binding	93	2.4493	7.00867e-11	ZFP568, CIITA, PRDM9, SPI1, THRA, BNC2, BNC1, SUV39H1, FOXI1, AHR, IKZF1, GLI1, ELK1, TNF, ETS1, SOX2, HHEX, CREB3L1, CREB3L2, SOX9, FEZF2, SOX7, SOX4, NKX3-1, KLF11, MEF2C, MSX2, TFE3, TRP73, TFEB, SOX13, ARID5A, RFX3, ARID5B, PAX6, SOX12, FOS, ARAP1, SOX10, KLF15, POU5F1, ETV5, RUNX2, RUNX1, AR, NR5A2, TTC39AOS1, PAX8, TAL1, IRF4, IRF1, IRF2, IRF7, IRF8, AHRR, IRF5, PPARG, CRXOS, ATF3, FOXC2, C…	3255	273	18541	1.94045	1.60078e-07	1.06719e-08	1.027e-08
GOTERM_BP_DIRECT	GO:0033674~positive regulation of kinase activity	36	0.948117	1.05193e-10	RET, EPHB6, CSF1R, FLT1, TREM2, EGFR, ERBB3, ERBB4, ERBB2, KDR, EPHB2, EPHB4, DRD4, EPHB3, PDGFRB, EPHA4, CD74, PDGFRA, NTRK2, EPHA7, LMO4, EPHA8, TIE1, NTRK3, INSRR, MERTK, AXL, ROR1, ROR2, TEK, EPHA1, FGFR4, MET, FGFR2, DDR2, FGFR1	3373	69	19984	3.09115	8.68789e-07	2.0202e-08	1.90081e-08
GOTERM_BP_DIRECT	GO:0043406~positive regulation of MAP kinase activity	40	1.05346	1.13045e-10	TENM1, CD40, FLT1, MAGED1, LRRK2, PDGFB, NOD2, FGF1, RASGRP1, TNF, EGFR, PIK3CG, PIK3R5, GHR, AKAP13, IRAK1, PDGFD, NTF3, ERBB2, PDGFC, TNFSF11, DRD4, PDGFRB, GPR39, MEF2C, EDN1, NTRK3, TPD52L1, ADRA2A, VEGFA, P2RX7, CD24A, CEACAM1, PTPRC, KITL, FGF18, NOX4, PDE5A, TDGF1, FGFR1	3373	82	19984	2.8901	9.33635e-07	2.12164e-08	1.99626e-08
GOTERM_BP_DIRECT	GO:0030182~neuron differentiation	84	2.21227	1.21671e-10	RET, BTG2, WNT2B, NR2E1, CHRDL1, GLI3, SOX2, MECP2, SALL1, FGF8, TUBA1A, CASP3, FEZF2, IER2, EOMES, TRPC5, MEF2C, WNT5A, WNT9B, EN1, PAX6, GFRA1, BHLHA15, RUNX2, RUNX1, ISL2, LMX1A, DOK5, TAL1, DDIT4, KCTD11, LMX1B, MET, NBL1, NOTCH3, CEBPB, NOTCH1, HOXD1, FOXG1, WNT8A, GATA3, ASCL1, FUOM, GATA2, ASCL2, DLL1, WNT6, NEUROD2, WNT11, NEUROD4, ERBB2, S1PR1, VMN2R1, NDN, HES1, OTX2, NKX6-1, WNT2, IRX1…	3373	248	19984	2.00675	1.00488e-06	2.23281e-08	2.10086e-08
GOTERM_BP_DIRECT	GO:0001501~skeletal system development	51	1.34317	1.70616e-10	CDKN1C, NCAN, HEXB, CHD7, WFIKKN2, HAPLN3, HOXC10, LGALS3, RASSF2, TRPS1, SH3PXD2B, ZIC1, SOX9, SOX4, HES7, EDN1, FST, NOG, MMP9, RUNX2, RUNX1, BCAN, VCAN, MMP14, MMP16, FAM20C, ROR2, NOTCH2, FOXC2, FOXC1, PKDCC, COL13A1, NPR3, CHRD, HOXD13, LTBP3, HOXD10, PTHLH, ACAN, CLEC3B, TGFB2, SMAD3, ZBTB16, EIF2AK3, TBX3, COL1A1, BMP4, COL3A1, COL1A2, COL5A2, FBN1	3373	121	19984	2.49719	1.40912e-06	3.06094e-08	2.88005e-08
GOTERM_BP_DIRECT	GO:0043065~positive regulation of apoptotic process	115	3.02871	1.74212e-10	STEAP3, TNF, IFIT2, PYCARD, RASSF2, SCP2, RASSF6, TNFSF10, CYP1B1, MAP3K9, PHLDA2, PHLDA1, SOX4, MAP3K5, TGM2, PHLDA3, PDGFRB, EPHA7, MSX2, DAPK1, SP110, IGFBP3, CTRB1, TRP73, OLFM1, SFRP1, SFRP2, BIN1, EEF1A2, TXNIP, NUPR1, RNF122, NOTCH2, NOTCH1, HTRA4, ITPR1, HTRA1, PSEN2, ADRB2, HIF1A, SLC9A1, BCL2L11, CALHM2, HMOX1, BMF, TGFB2, JUN, GADD45B, TGFB3, GADD45A, ZBTB16, FZD9, ESR2, GADD45G, NFATC…	3373	382	19984	1.78361	1.43881e-06	3.06094e-08	2.88005e-08
GOTERM_BP_DIRECT	GO:0006366~transcription from RNA polymerase II promoter	82	2.1596	2.01677e-10	EHF, THRA, CHD7, SLC40A1, HIF3A, AHR, ETS1, SALL1, MYC, NFKBIZ, SOX9, JUNB, TEAD2, NKX2-9, EDN1, KLF13, MSX2, ATRX, PAX6, FOS, FOXP3, ETV4, SOX10, POU5F1, TNFRSF1A, NR5A1, AR, TTC39AOS1, PAX7, TAL1, IRF1, NOBOX, NFAT5, CEBPB, NOTCH1, EPAS1, GLIS3, HOXD13, PIK3R1, ADRB2, GATA3, GATA2, BARX2, GATA1, PLAC8, ATXN1, ABLIM2, NFIL3, HSF4, NKX2-5, NKX6-1, TAF9B, BCL9L, TFAP2B, STAT5B, TCF7L1, TFAP2C, JUN…	3373	242	19984	2.00754	1.66565e-06	3.46968e-08	3.26464e-08
GOTERM_BP_DIRECT	GO:0003151~outflow tract morphogenesis	32	0.842771	2.19755e-10	RYR1, NOTCH1, PLXND1, SEMA3C, CITED2, ELN, GATA4, HIF1A, WNT11, FGF8, TBX20, HEY2, HES1, NKX2-5, FZD1, JUN, MEF2C, TGFB2, FZD2, EYA1, MSX2, NOG, NPY1R, TBX3, DHRS3, VEGFA, TBX2, TGFBR2, TGFBR3, BMP4, HEYL, SFRP2	3373	58	19984	3.2688	1.81496e-06	3.70355e-08	3.48469e-08
GOTERM_BP_DIRECT	GO:0001569~branching involved in blood vessel morphogenesis	26	0.684751	2.76576e-10	SEMA5A, NRP1, FOXC2, FLT1, PLXND1, CXCR4, NRARP, AHR, DLL4, EDNRA, PPP3R1, FGF8, GBX2, TBX20, KDR, ACVR1, EDN1, ANGPT1, VEGFA, NFATC4, TGFBR2, CXCL12, SFRP2, COL4A1, TEK, ENG	3373	41	19984	3.75712	2.28424e-06	4.56793e-08	4.29799e-08
GOTERM_MF_DIRECT	GO:0000977~RNA polymerase II regulatory region sequence-specific DNA binding	127	3.34475	2.99604e-10	ZFP964, ZFP566, PRDM1, IKZF1, ZFY2, ZFY1, ETS2, A430033K04RIK, JUNB, HES7, EOMES, OSR2, MEF2C, MSX2, OSR1, ZFP2, SOX13, BHLHA15, RUNX1, LMX1A, LMX1B, ZFP9, ATF3, DLX1, DLX2, EPAS1, ARX, GLIS3, TWIST1, GATA4, AEBP1, GATA3, GATA1, HIF1A, NEUROD2, SOHLH1, ALX3, ALX4, EGR1, TFAP2B, TFAP2C, SMAD3, TFAP2E, SNAI3, ESRRG, NFATC1, NR1D1, PBX1, PHOX2A, FOSL2, NR4A2, FOSL1, BCL6, LHX3, SNAI2, SP5, LHX6, HOX…	3255	423	18541	1.71019	6.84295e-07	4.27684e-08	4.11581e-08
GOTERM_BP_DIRECT	GO:0001701~in utero embryonic development	106	2.79168	3.83227e-10	ZFP568, PRDM1, CMIP, AMOT, GJA1, EDNRA, MYBPHL, CDH1, ZMIZ1, SALL4, MYC, MYB, SOX8, JUNB, IFITM5, PDGFRB, ACVR1, PDGFRA, MBNL1, TPM1, OCRL, SOX10, TANC2, RUNX1, AR, SLC5A7, SMO, ERF, LY6E, MEG3, NOTCH2, MIR20A, NOTCH1, CHRD, TWIST1, GATA4, GATA3, GATA1, BCL2L11, CHST11, SMAD3, TGFB3, PTCH1, ESRRB, IGF2, UBE2A, CAMSAP3, FOSL1, DAB2, BMP2, MAFF, TDGF1, FGFR2, ADA, FGFR1, ACVRL1, FKBP10, MIR18, PTPR…	3373	347	19984	1.80985	3.16507e-06	6.20527e-08	5.83858e-08
GOTERM_BP_DIRECT	GO:0001649~osteoblast differentiation	45	1.18515	4.01648e-10	SHOX2, FHL2, CHRD, TWIST1, GLI1, GLI3, SOX2, GJA1, WNT11, FGF9, CREB3L1, CCL3, SPP1, RSPO2, ENPP1, SOX8, JUNB, TRP53INP2, CTHRC1, GDF10, WWTR1, MEF2C, GABBR1, SMAD3, IGFBP5, MSX2, IGFBP3, WNT7B, NOG, IGF2, BMP8A, IGF1, AXIN2, BMP6, DLK1, RUNX2, COL1A1, TGFBR3, BMP4, SFRP1, BMP2, CYP24A1, SMO, TMEM119, LGR4	3373	102	19984	2.61384	3.31721e-06	6.37848e-08	6.00155e-08
GOTERM_BP_DIRECT	GO:0042493~response to drug	100	2.63366	5.61171e-10	OXTR, ABAT, SLC8A1, NPPC, CDH1, DPYSL2, KDR, HADH, B2M, CPT1A, PRKCB, TRP73, CYBB, CYBA, GABRG3, PGF, ALDH3A1, SFRP1, SFRP2, SCNN1B, TXNIP, CHRNA3, ADCYAP1R1, NNMT, SLC1A1, MGST1, GSTT1, GATA4, GATA3, ACACB, NPAS2, HSD11B2, NPC1L1, HMOX1, APOD, NKX6-1, DRD2, S100A10, FZD1, LYN, TFAP2B, TGFB2, JUN, PTCH1, IGF2, NFATC2, INHBA, COL1A1, FOSL1, ATP4A, IL6, DAB1, BCL2, PDE3A, LCN2, ADA, RET, GABRB3, CD…	3373	323	19984	1.83427	4.6347e-06	8.74368e-08	8.22698e-08
GOTERM_BP_DIRECT	GO:0043524~negative regulation of neuron apoptotic process	69	1.81722	6.19877e-10	GLP1R, GABRB3, NRP1, DRAXIN, BTG2, PLXND1, SCT, FMR1, FAIM2, ARRB1, MECP2, NPPC, FGF8, KDR, NEFL, NOS1, BOK, PRKCG, MEF2C, UNC5B, F2R, TRP73, EN1, TOX3, PCP4, SMO, ADORA2A, REG3B, DLX1, CEBPB, CCL12, BHLHB9, LRP1, SLC1A1, AMIGO2, C5AR1, NDNF, SLC30A10, HIF1A, CORO1A, PRDX3, PRDX2, NTF5, ERBB3, TERT, NTF3, HMOX1, CCL2, FYN, APOE, SNCA, NTRK2, TFAP2B, JUN, ANGPT1, TGFB3, WFS1, PCDHGC4, PCDHGC3, FZD…	3373	194	19984	2.10724	5.11955e-06	9.47952e-08	8.91934e-08
GOTERM_BP_DIRECT	GO:0014068~positive regulation of phosphatidylinositol 3-kinase signaling	38	1.00079	9.11541e-10	PRR5, SERPINA12, FLT1, PDGFB, TREM2, TNF, PLD2, RELN, ERBB4, PDGFD, ERBB2, PDGFC, KDR, FYN, SOX9, NKX3-1, PDGFRB, NTRK2, TGFB2, SEMA4D, ANGPT1, UNC5B, HGF, NTRK3, F2R, OSM, IGF1, F2, AGT, DCN, VEGFA, F2RL1, HCLS1, PTPN6, ROR1, ROR2, TEK, PIK3AP1	3373	80	19984	2.81423	7.52839e-06	1.36864e-07	1.28776e-07
GOTERM_MF_DIRECT	GO:0003779~actin binding	118	3.10772	9.49023e-10	CYFIP1, WIPF1, AVIL, WIPF3, FAM107A, AQP2, MYLK, EPS8, BAIAP2L1, RUSC1, COTL1, PLS3, MYOZ3, MYOZ1, MYOZ2, ACTN2, ACTN1, TPM2, TPM1, MYO7B, SCNN1A, S100A4, VCL, HPCA, TWF2, CORO1A, CNN3, CNN1, SNTG2, CALD1, MICAL1, MYH14, STK38L, MYH11, SPTBN1, MYH7B, HOMER2, MSN, PARVA, CGN, PARVB, CORO2B, AIF1L, SSH1, VIL1, SMTN, TRPV4, ARPC1B, LRRK2, LMOD1, FHL3, LSP1, SLC6A2, PPP1R18, SYNE2, SYNE1, PANX1, PSTP…	3255	391	18541	1.71905	2.16757e-06	1.27504e-07	1.22703e-07
GOTERM_BP_DIRECT	GO:0098609~cell-cell adhesion	72	1.89623	9.91862e-10	CYFIP2, ROBO4, ITGAM, ITGB2, ICAM2, ITGAL, CLDN2, CELSR1, PVR, CELSR3, CX3CL1, ICAM1, TMEM47, CDH5, CDH4, CDH1, SOX9, CD34, KIRREL3, CSTA1, ADGRV1, KIRREL2, CD93, ITGA3, CLDN5, EMCN, CDH11, IGDCC3, PECAM1, ITGA8, PKP2, ITGA7, PKP1, MYH9, ITGA6, CDH15, ITGA5, ITGA9, ASTN1, LAMA5, IGSF5, TNXB, COL13A1, TTYH1, LAMA3, THY1, NTN1, IGSF9, EGFR, SRPX2, CLEC7A, PDPN, CDH22, SLIT2, ICOS, JAM2, MPZL2, KIRR…	3373	208	19984	2.05086	8.19175e-06	1.44452e-07	1.35916e-07
GOTERM_BP_DIRECT	GO:0007204~positive regulation of cytosolic calcium ion concentration	64	1.68554	9.97064e-10	GLP1R, OXTR, CXCL17, CIB2, ADM, CXCL1, ADRA1B, PKD2, CXCL2, SLC8A1, PIK3CG, GJA1, EDNRA, CCKAR, C1QTNF1, EDNRB, GNAT2, CCRL2, KDR, C3AR1, CD36, CCR5, CCR2, CD52, UTS2R, PDGFRA, EDN1, TRPC5, SWAP70, F2R, AVPR1A, AVP, CX3CR1, LRP1, GIPR, C5AR1, ITPR1, CXCR4, ITPR3, CXCR6, GATA2, MCHR1, GATA1, ADCY5, CACNA1G, GNG3, CXCR1, P2RY2, CXCR3, P2RY1, CCL3, CCR10, BCAP31, CCR1, FZD2, CAV3, ESR1, AGT, CD24A, …	3373	176	19984	2.15443	8.23472e-06	1.44452e-07	1.35916e-07
GOTERM_BP_DIRECT	GO:0001755~neural crest cell migration	29	0.763761	1.30657e-09	RET, SEMA5A, LAMA5, NRP1, SEMA7A, NRP2, SEMA3C, SEMA3D, SEMA3A, SEMA3G, SEMA3F, HIF1A, EFNB1, EDNRB, GBX2, ERBB4, ANXA6, SOX8, SEMA6B, ACVR1, SEMA6C, SEMA6A, SEMA4D, SEMA6D, PAX6, SOX10, ZEB2, SMO, KITL	3373	52	19984	3.30416	1.07909e-05	1.86029e-07	1.75036e-07
GOTERM_BP_DIRECT	GO:0048661~positive regulation of smooth muscle cell proliferation	40	1.05346	1.51541e-09	NOTCH3, CALCRL, FLT1, PTAFR, PDGFB, PHB, PTGS2, HIF1A, TNF, EGFR, CX3CL1, IRAK1, MYC, PDGFD, MYB, RBPMS2, S1PR1, C3AR1, HMOX1, TGM2, PDGFRB, EGR1, ABCC4, STAT5B, JUN, EDN1, PDE4D, MMP2, SERPINF2, CYBA, IGF1, VEGFA, EREG, TGFBR2, BMP4, IL6, NR4A3, ID2, FGFR2, NOX1	3373	88	19984	2.69304	1.25157e-05	2.12106e-07	1.99572e-07
GOTERM_MF_DIRECT	GO:0008201~heparin binding	65	1.71188	1.78266e-09	BSPH1, NRP1, NRP2, ITGAM, ECM2, SERPINE2, LAMC2, FGF1, ADAMTS5, FGF9, ADAMTS1, DEFB15, LIPG, RSPO2, RSPO1, ANG4, COL23A1, PCOLCE, F2, TGFBR3, SFRP1, CCDC80, RTN4RL1, CRISPLD2, IGFALS, RTN4R, TNXB, COL13A1, PCOLCE2, CFH, COL11A1, CHRD, LPL, NDNF, PRELP, PTN, THBS2, FSTL1, THBS4, VTN, ADAMTS15, CLEC3B, ADGRG1, CCL7, ABI3BP, SLIT1, CCL2, SLIT3, APOE, SLIT2, PLA2G2D, PTCH1, VEGFA, BMP4, CXCL10, SMOC2…	3255	176	18541	2.1037	4.07158e-06	2.26199e-07	2.17682e-07
GOTERM_MF_DIRECT	GO:0046872~metal ion binding	759	19.9895	1.96208e-09	CDA, XYLT2, XYLT1, ABAT, RXFP1, MYLK, ZC3H12D, A430033K04RIK, GNAT2, ZMIZ1, ZC3H12B, ZXDB, LIPG, CYP1B1, PRKCG, MBNL1, MBNL2, PRKCH, PRKCB, CACNA2D1, GLCE, CACNA2D2, HSPG2, SYTL4, ACE2, AR, ISL2, MYL7, ZFP292, RUFY4, ETHE1, PADI2, SPARCL1, PRKD2, ASPHD2, AMY1, PRKD1, MPPE1, CYP2E1, FREM1, MYL9, RNF122, FREM2, TPH1, ENPEP, GATA4, PRDM13, GATA3, GATA2, ADAMTS12, GATA1, ADAMTS10, C2, HPX, ADAMTS15, …	3255	3616	18541	1.19563	4.48139e-06	2.35863e-07	2.26982e-07
GOTERM_BP_DIRECT	GO:0030324~lung development	53	1.39584	2.04093e-09	MIR18, SPARC, LOXL3, GLI1, FGF1, ELK1, LIPA, GLI3, PHEX, ADAMTS2, FGF8, FGF9, KDR, NKX2-9, CCBE1, PDGFRA, MME, ITGA3, ARG1, HEG1, WNT5A, TGFBR2, MMP14, MYCN, CRISPLD2, LAMA5, CEBPA, MIR20A, NOTCH1, EPAS1, PTN, EGFR, PDPN, GPC3, EIF4EBP1, HES1, WNT2, WNT7B, LIF, IGF1, VEGFA, BMP4, COL3A1, LHX3, NFIB, MGP, FGF18, SPRY2, FGFR4, ADA, FGFR2, FOXA2, FGFR1	3373	136	19984	2.30889	1.68559e-05	2.809e-07	2.64301e-07
GOTERM_BP_DIRECT	GO:0007613~memory	48	1.26416	2.53843e-09	GABRB3, SLC24A2, CX3CR1, GLP1R, CEBPB, OXTR, CHRNA7, SLC1A1, PSEN2, FOXO6, ATP1A3, TREM2, ITPR3, PTN, SLC6A1, PTGS2, KLK8, SLC6A4, PTGS1, MECP2, NTF5, PGRMC1, HRH1, ATXN1, TUBA1A, NTF3, CASP1, PAK6, SYT4, ITGA3, ABCC8, PLK2, PDE4D, NOG, IGF2, CCK, NRG1, IGF1, CYP7B1, S100B, SORCS3, LMX1A, ITGA8, ITGA5, LMX1B, MAPT, PLCB1, SHANK3	3373	118	19984	2.41005	2.09647e-05	3.43646e-07	3.23338e-07
GOTERM_BP_DIRECT	GO:0001822~kidney development	63	1.6592	2.78345e-09	CDKN1C, PLXND1, SCHIP1, TCF21, PRDM1, PKD2, PCSK5, GLI3, CYP26B1, SALL1, FGF8, ADAMTS1, ENPP1, CC2D2A, TNS2, ADAMTS6, PDGFRB, FOXD1, MME, SERPINF1, WNT5A, WNT9B, TRP73, TET2, ARID5B, UPK3A, DCN, MMP17, RGN, ITGA8, FREM2, AMER1, LAMA5, FOXC2, FOXC1, CFH, HPGD, GREB1L, LRP4, CXCR4, LRP2, GATA3, SGPL1, WNT11, BCL2L11, GPC3, SLIT2, MPST, TFAP2B, TGFB2, KCNJ8, WFS1, IRX3, BMP6, AGT, BICC1, VEGFA, SULF…	3373	176	19984	2.12077	2.29883e-05	3.70738e-07	3.4883e-07
GOTERM_BP_DIRECT	GO:0050673~epithelial cell proliferation	40	1.05346	3.34227e-09	EHF, RIAN, NOTCH1, BNC1, MKI67, FGF1, LIPA, EGFR, FGF9, HLX, GPC3, HSF4, KDR, SOX9, NKX2-5, DRD2, WNT2, NKX3-1, NKX2-9, EYA1, TGFB3, HGF, PTCH1, NOG, WNT5A, CYP7B1, TBX18, ESR2, RUNX2, VEGFA, BMP4, AR, MYCN, SMO, FABP7, ESRP1, COL8A1, PPARG, FGFR2, LGR4	3373	90	19984	2.6332	2.76034e-05	4.38102e-07	4.12213e-07
GOTERM_MF_DIRECT	GO:0016491~oxidoreductase activity	168	4.42455	3.65934e-09	DMGDH, PECR, STEAP3, ALDH1L1, STEAP4, KDM1B, LOXL3, LOXL4, CYP3A13, HR, MSMO1, CMAH, LOXL2, FADS3, FADS2, NSDHL, HEPHL1, FADS6, SESN2, CYP1B1, HADH, NANOS2, GSTK1, PHYH, P3H2, CYBB, DIO3, CYBA, P3H3, CYP27A1, CYP39A1, ALDH3A1, CYP2D22, MTHFD1, ETHE1, ASPHD2, CYP2E1, STEAP1, PTGES, TPH1, H6PD, RETSAT, MAOB, MAOA, ALOX15, GMPR, COX7A1, PRDX3, HSD11B2, PRDX2, LDHB, ADH1, CYP11A1, MICAL1, AGMO, HMOX1…	3255	624	18541	1.53358	8.35789e-06	4.10335e-07	3.94885e-07
GOTERM_MF_DIRECT	GO:0042803~protein homodimerization activity	209	5.50435	3.77279e-09	CDA, PANK1, PIP4K2B, B2M, TRIM21, ACVR1, GBP5, ST6GAL1, ACTN1, GLCE, SERPINF2, OMG, HOGA1, RUNX1, PADI2, H2-D1, ATF3, PDGFB, TWIST1, UGT1A7C, TERT, S100A16, STC2, PDGFC, S100A13, HMOX1, APOE, NKX2-5, ZBTB7B, RAB11FIP4, S100A11, LHPP, S100A10, FZD1, GSTM3, WWTR1, STAT5B, GSTM2, GSTM1, FZD4, GADD45A, PDE2A, FZD9, NR0B2, EXT1, TENM1, BHLHE41, MYOM3, TRIM8, MECOM, GLIPR2, RBPMS2, BCL2A1B, ZFP365, FCE…	3255	816	18541	1.45894	8.61701e-06	4.10335e-07	3.94885e-07
GOTERM_BP_DIRECT	GO:0001974~blood vessel remodeling	28	0.737424	4.22166e-09	ACVRL1, FOXC2, FOXC1, SEMA3C, EPAS1, ELN, CHD7, NPR3, AHR, ADRA1B, DLL4, NPPC, EDNRA, FGF8, CBS, FLNA, CCR2, TGM2, MEF2C, TGFB2, NOS2, BGN, LIF, IGF1, VEGFA, EXT1, TGFBR3, AXL	3373	51	19984	3.25277	3.48661e-05	5.44726e-07	5.12536e-07
GOTERM_BP_DIRECT	GO:0055085~transmembrane transport	127	3.34475	4.72852e-09	SLC46A3, SLC23A2, SLC46A2, AQP5, AQP2, SLC4A3, AQP3, ABCA13, SLC4A4, SLC8A1, GJA1, SLCO2B1, SLC25A43, SLC16A8, SLC26A10, SLC16A2, SLC12A7, SLC16A4, SLC39A4, KCNH1, SLC15A2, ABCA8B, SLC30A2, SPNS2, TAP2, TAP1, SLC9B2, DISP2, SLC5A7, MIP, SLC9A9, SLCO2A1, KCNQ4, VDAC1, ABCG4, ABCG1, ABCG2, SLC26A1, SLC45A3, SLC45A1, ITPR1, CACNA1B, ITPR2, ITPR3, SLCO1A5, SLC5A1, CACNA1F, SLC30A10, SLC5A3, NALCN, SL…	3373	457	19984	1.64647	3.90521e-05	6.0074e-07	5.6524e-07
GOTERM_BP_DIRECT	GO:0050728~negative regulation of inflammatory response	48	1.26416	4.83719e-09	NLRX1, CALCRL, TNFAIP6, CHRNA7, CXCL17, WFDC1, TNFAIP3, ADRB2, GATA3, METRNL, ETS1, C1QTNF3, CDH5, SOCS3, ABR, NT5E, ZFP36, NLRP3, ACP5, SIRPA, TNFAIP8L2, SLIT2, LGALS9, APOE, CD276, IER3, CTLA2A, PTGIS, SMAD3, HGF, SERPINF1, NR1H4, APOA1, NR1D1, TNFRSF1B, FOXP3, TNFRSF1A, BCR, FNDC4, ADORA2A, ELF4, IL2RA, PPARG, PPARA, SMPDL3B, HAMP, CD44, ADA	3373	120	19984	2.36988	3.99495e-05	6.05235e-07	5.69469e-07
GOTERM_BP_DIRECT	GO:0051216~cartilage development	41	1.0798	5.8132e-09	DLX2, CFH, COL11A1, GATA3, CHRDL2, HIF1A, CHST11, HYAL1, CREB3L2, ITGB8, ENPP1, SOX9, TIMP1, CSGALNACT1, EDN1, MSX2, PRRX1, LUM, ZBTB16, NOG, WNT5A, PRRX2, BMP8A, BMP8B, BMP6, SULF2, TGFBR2, BMP4, COL3A1, BMP2, SFRP2, MMP13, EVC, BMP1, NFIA, PAX7, MGP, IL17F, HOXD3, CD44, MATN3	3373	95	19984	2.55697	4.801e-05	7.16498e-07	6.74157e-07
GOTERM_BP_DIRECT	GO:0006813~potassium ion transport	52	1.3695	6.30342e-09	KCNK5, KCNC3, PKD2, ATP12A, KCNT1, KCNT2, TMEM38A, NOS1, SLC12A7, KCNH1, KCND1, KCNH6, KCND2, ATP1B4, ABCC9, ATP1B2, ATP1B1, KCNAB3, KCNQ4, SCN4A, HCN4, SLC24A2, SLC24A4, KCNE1, KCNE4, KCNA1, KCNA3, ATP1A3, ATP1A2, KCNA5, ATP1A1, KCNV2, SLC17A7, KCNJ2, KCNJ5, SLC12A4, KCNJ10, KCNJ11, KCNJ8, KCNJ12, KCNIP3, KCNJ14, KCNJ15, ATP4A, FXYD3, KCNS2, KCNS3, FXYD1, KCNK1, KCNK3, HCN2, HCN1	3373	136	19984	2.26532	5.20586e-05	7.65495e-07	7.20259e-07
GOTERM_BP_DIRECT	GO:0001568~blood vessel development	36	0.948117	6.9482e-09	FOXC2, FOXC1, DLX3, CITED2, LAMA4, CHD7, PDGFB, AHR, SHB, HIF1A, ANTXR1, FOXS1, BMPER, GJA4, HEY2, PDGFRB, EGFL7, MEF2C, TGFB2, FZD4, TIE1, SPHK1, PAX6, TBX3, AGT, VEGFA, COL1A1, TGFBR3, BMP4, COL3A1, CEACAM1, COL1A2, COL5A1, APLNR, RAPGEF2, TDGF1	3373	78	19984	2.73448	5.73835e-05	8.31569e-07	7.82428e-07
GOTERM_BP_DIRECT	GO:0008217~regulation of blood pressure	38	1.00079	7.22044e-09	ACVRL1, ENPEP, NPR3, CACNA1B, ECE1, ATP1A2, ATP1A1, AHR, PTGS2, ADRA1B, DLL1, SLC8A1, PTGS1, SULT1A1, EDNRA, EDNRB, ANPEP, C3AR1, HMOX1, CD34, AOC3, UTS2R, EDN1, GCH1, NOS2, AVPR1B, LVRN, ERAP1, NPY1R, AVPR1A, AGT, ACTA2, EXT1, COL1A2, SCNN1B, SCNN1A, PPARG, MYH6	3373	85	19984	2.64869	5.96319e-05	8.51806e-07	8.01469e-07
GOTERM_CC_DIRECT	GO:0030054~cell junction	134	3.5291	7.99581e-09	IFITM2, AVIL, FAM107A, CLDN2, CLDN1, AMOT, CDH5, GJA1, CDH1, GJA4, KDR, HMCN1, BVES, TNS3, TNS2, EPHA4, PDGFRA, ACTN2, STARD8, ACTN1, TRP73, KAZN, FRMD4A, FRMD4B, CLDN6, CLDN5, CLDN4, 4930486L24RIK, MIP, ADGRB1, PKP2, DPEP1, VCL, GRB7, IGSF5, NLRX1, ILDR1, ILDR2, LIN7B, PPL, EFNB2, ARHGAP21, FLRT2, FLRT1, ZFP185, SPTBN1, TCAF2, PARVA, CGN, PARVB, ELL3, ARHGAP24, CAMSAP3, ARHGAP31, GJB2, OCLN, GJB…	3483	502	21038	1.61232	8.05175e-06	3.83418e-07	3.47246e-07
GOTERM_BP_DIRECT	GO:0050729~positive regulation of inflammatory response	42	1.10614	9.59959e-09	CEBPA, CEBPB, LPL, IFI35, TNF, ETS1, EGFR, CX3CL1, CTSS, PYCARD, EDNRA, CASP4, NFKBIZ, CASP1, CCL3, NLRP3, CCR5, LDLR, GPSM3, SNCA, CCR2, TGM2, CCL24, STAT5B, WNT5A, PDE2A, OSM, PLA2G4A, NKG7, GPR4, NMI, IL17RB, TNFRSF1A, NFKBIA, GPRC5B, AIM2, TRPV4, NINJ1, ZP3, TLR3, TLR2, FGFR1	3373	100	19984	2.48837	7.92799e-05	1.11653e-06	1.05055e-06
GOTERM_BP_DIRECT	GO:0032496~response to lipopolysaccharide	65	1.71188	1.17342e-08	SPON2, SPARC, NCF2, ADM, LITAF, TNF, CLDN1, THBD, GJA1, EDNRA, EDNRB, DUSP10, CASP3, NFKBIZ, CASP1, ACP5, LBP, NOS1, LGALS9, EDN1, ABCC8, F2R, FOS, FOXP3, DCN, BCR, TTC39AOS1, TRIB1, TLR2, PTGES, ABCG2, CEBPB, NOTCH1, HPGD, PTAFR, MGST1, TNFRSF11A, NOD2, PTGS2, PRDX3, PRDX2, ABR, IRAK1, SNCA, PCK2, GGT5, NQO1, STAT5B, JUN, VCAM1, JUND, KCNJ8, GCH1, NOS2, IL10RA, FMO1, LILRB4A, NFKB2, P2RX7, NFKBI…	3373	190	19984	2.02687	9.69077e-05	1.34584e-06	1.26631e-06
GOTERM_BP_DIRECT	GO:0030334~regulation of cell migration	48	1.26416	1.22332e-08	BEX4, LAMA5, ROBO4, NOTCH1, LAMA2, PLXND1, LAMA1, LAMA4, LAMA3, NEXN, CXCR4, PRKX, THY1, LDB2, FGF1, NTN1, FGF3, WDR44, AMOT, ADGRG3, DOCK10, FGF8, FGF9, ERBB4, TMSB4X, MGAT3, FLNA, PHLDA2, PLXNA4, PLXNA3, CCR2, FGF21, PLEKHG3, EGFL7, LMO4, TMSB15B1, GSX2, PAX6, CAMSAP3, CXCL12, SPATA13, FGF18, PLXNB3, PECAM1, AMOTL2, TEK, TDGF1, VCL	3373	123	19984	2.31208	0.000101029	1.38385e-06	1.30208e-06
GOTERM_CC_DIRECT	GO:0045202~synapse	235	6.1891	1.52612e-08	CYFIP2, CYFIP1, SPARC, FRMPD4, LY6C1, EPS8, SCAMP5, SYNPR, PEG13, RUSC1, DPYSL2, AP1S2, EPHB2, SLC12A7, PRKCG, EPHA4, GABRG3, BCR, BCAN, SLC5A7, PRKAR1B, BIN1, NINJ1, ADGRB1, SPARCL1, KCTD12, OBSL1, STX1A, GRID2IP, GPM6A, NRN1, COL13A1, TTYH1, SDC2, LYPD6, IGSF9, ABR, PPP3R1, APH1B, FLRT2, GSG1L, OTOF, APOE, PRRT2, FZD5, FZD4, HOMER2, PLK2, IL31RA, NR1D1, NETO2, EXT1, SLC6A8, PNOC, SSPN, GRAP, GA…	3483	1009	21038	1.40678	1.53679e-05	6.98546e-07	6.32646e-07
GOTERM_BP_DIRECT	GO:0032760~positive regulation of tumor necrosis factor production	47	1.23782	1.55102e-08	SASH3, SPON2, CSF1R, LRRK2, PTAFR, OAS1A, TWIST1, HSPB1, LPL, NOD1, PIK3R1, NOD2, RASGRP1, SPN, PYCARD, IFIH1, CLEC7A, CCL4, CCL3, CCL2, CD36, LGALS9, LBP, CD14, EPHB2, CCR5, CCR2, FCER1G, FZD5, SYK, CYP2J6, ABCC8, WNT5A, ARID5A, CYBB, CYBA, NFATC4, TNFRSF1A, CD2, IL6, PTPRC, TYROBP, OAS2, OAS3, TLR3, TLR2, PF4	3373	120	19984	2.32051	0.000128091	1.73086e-06	1.62857e-06
GOTERM_CC_DIRECT	GO:0005925~focal adhesion	66	1.73821	1.64625e-08	NRP1, TGFB1I1, AVIL, ITGB2, FAM107A, SLA, SYNE2, SLC6A4, LASP1, CAPN2, ANXA6, ITGB8, TNS3, TNS2, KLF11, ACTN2, ACTN1, STARD8, CYBA, SHROOM4, APBB1IP, HCK, PEAK1, ADGRB1, IRF2, MYH9, RHOU, LCP1, ITGA5, PHLDB2, MAPRE2, VCL, GRB7, SDC4, SYNPO2, ASAP3, NEXN, NEDD9, LIMA1, ALOX8, EFS, FLRT2, FLRT1, ZFP185, FLNB, RSU1, MAP4K4, GSN, CAV3, CAV2, CAV1, MSN, PARVA, SORBS1, PARVB, CORO2B, ARHGAP24, AIF1L, A…	3483	199	21038	2.00328	1.65776e-05	7.20772e-07	6.52775e-07
GOTERM_BP_DIRECT	GO:0007417~central nervous system development	47	1.23782	2.09603e-08	NOTCH2, COX7B, CITED2, NCAN, FMR1, CHD7, SLC2A1, CHRD, CAPG, HAPLN3, GLI3, DRP2, DMBX1, ACAN, RELN, ZIC2, ZIC1, TIMP2, NDN, OTX2, SOX9, SPTBN1, SEMA6B, ARNT2, MARCKSL1, GSN, HELT, GSX1, ZBTB16, GABRA4, NOG, GSX2, GRHL3, TBX6, TBX3, RUNX1, BCAN, ZEB2, VCAN, DAB1, TLX3, SMO, PAX8, LMX1A, B3GNT5, ID3, TPP1	3373	121	19984	2.30133	0.000173096	2.30786e-06	2.17148e-06
GOTERM_CC_DIRECT	GO:0015629~actin cytoskeleton	78	2.05425	2.25273e-08	CLIC5, LAD1, FLT1, WIPF1, AVIL, ARPC1B, FAM107A, ATP12A, ARHGAP6, MYLK3, RND1, MYLK, AKAP13, SAMD14, BAIAP2L1, CSRP1, CDH1, MYOZ3, MYOZ1, MYOZ2, CGNL1, ANG4, DAPK1, SWAP70, TPM2, DENND2A, TPM1, MYO7B, MYRIP, SHROOM4, ACTA2, ACTA1, PEAK1, MYH9, LCP1, VCL, DDR2, NOTCH3, AHNAK, KLHL14, CTTNBP2, SYNPO2, CRMP1, NEXN, CAPG, NTN1, CORO1A, BARX2, CNN3, PDLIM1, ARHGAP21, LIMA1, PDLIM3, ABLIM2, CALD1, ARSJ…	3483	252	21038	1.86958	2.26847e-05	9.45206e-07	8.56036e-07
GOTERM_BP_DIRECT	GO:0043066~negative regulation of apoptotic process	166	4.37187	2.28893e-08	PRDM9, HHIP, TNF, IFIT3, LGALS3, EDNRA, EDNRB, FGF8, CCND2, HMGN5, CLEC5A, KDR, CAPN3, SOX8, PIM2, SOX9, IER3, PDGFRB, MSX2, DAPK1, HGF, OSR1, WNT5A, PRLR, SOX10, SFRP1, SMO, DPEP1, VDAC1, NUPR1, CARD14, PSMD10, CSF1R, MIR20A, HPN, PSEN2, TWIST1, GATA4, PIK3R1, PHB, GATA1, HIF1A, SLC9A1, PLAC8, PRDX3, SOCS3, NUAK2, CHST11, GRK5, TERT, MICAL1, NKX2-5, STAT5B, TFAP2B, PLK3, TGFB2, JUN, SMAD3, WFS1,…	3373	654	19984	1.50382	0.000189024	2.43261e-06	2.28885e-06
GOTERM_BP_DIRECT	GO:0050919~negative chemotaxis	22	0.579405	2.29155e-08	SEMA6B, RTN4R, SEMA6C, SEMA7A, NRP2, SEMA6A, SEMA4D, SEMA3C, SEMA3D, SEMA3A, SEMA6D, WNT5A, SEMA3G, APOA1, SEMA3F, RTN4RL1, SLIT1, SLIT3, IGFALS, SLIT2, LGR4, PLXNA3	3373	36	19984	3.62065	0.000189241	2.43261e-06	2.28885e-06
GOTERM_BP_DIRECT	GO:0001658~branching involved in ureteric bud morphogenesis	27	0.711088	2.29769e-08	LAMA5, HS3ST3A1, GREB1L, TCF21, PKD2, GLI3, WNT6, SALL1, FGF8, MYC, GPC3, SOX9, HS3ST3B1, FOXD1, EYA1, PTCH1, WNT9B, NPNT, PBX1, AGT, PGF, BMP4, BMP2, PAX8, BCL2, FAT4, CD44	3373	51	19984	3.1366	0.000189748	2.43261e-06	2.28885e-06
GOTERM_CC_DIRECT	GO:0005667~transcription factor complex	89	2.34396	2.37277e-08	SPI1, TCF21, LDB2, TFCP2L1, AHR, IKZF1, DACH2, ETS1, DMBX1, SOX2, SIX6, YY2, SIX5, SALL4, HEY2, SIX3, SOX8, SOX9, TEAD1, JUNB, TEAD2, SOX4, TEAD4, MSX2, FIGLA, LMO2, TFE3, TFEB, ARID5A, RFX3, SOX14, PAX6, FOS, POU5F1, RUNX2, PAX8, PAX7, TAL1, HCLS1, NOBOX, RBPJL, NFAT5, CEBPA, BEX2, BEX1, EPAS1, GATA2, HIF1A, BARX2, GATA1, ARNTL2, NPAS2, PDLIM1, RXRA, PRDM16, ALX4, OTX2, HIVEP2, NKX2-5, WWTR1, AR…	3483	301	21038	1.78597	2.38935e-05	9.5575e-07	8.65585e-07
GOTERM_MF_DIRECT	GO:0030020~extracellular matrix structural constituent conferring tensile strength	23	0.605741	2.69461e-08	COL18A1, COL15A1, COL27A1, COL13A1, COL11A1, COL23A1, COL1A1, COL3A1, COL1A2, COL4A2, COL5A1, COL4A1, COL6A2, COL5A3, COL5A2, COL6A1, COL4A3, COL4A6, COL6A3, COL8A1, COL4A5, COL6A6, COL9A2	3255	38	18541	3.44768	6.15431e-05	2.7975e-06	2.69216e-06
GOTERM_BP_DIRECT	GO:0030282~bone mineralization	30	0.790097	2.73547e-08	PKDCC, ALOX15, LTBP3, PTN, PTGS2, HIF1A, GATA1, PTHLH, PHEX, CLEC3B, WNT11, IBSP, SPP1, GPC3, RSPO2, ENPP1, SOX9, DUOX2, IFITM5, NFE2, EIF2AK3, AXIN2, DLK1, BMP2, MMP13, COL1A2, ALPL, ROR2, FGFR2, LGR4	3373	61	19984	2.91378	0.000225897	2.85944e-06	2.69046e-06
GOTERM_BP_DIRECT	GO:0045666~positive regulation of neuron differentiation	44	1.15881	3.14723e-08	ZC4H2, FOXG1, ASCL1, GATA2, SOX2, NEUROD2, BRINP2, BRINP1, SALL1, DUOXA1, TIMP2, DMD, CCR5, NKX2-5, NKX6-1, FEZF2, MEF2C, TRPC5, IRX3, UPF3B, MMD2, ADRA2C, ADRA2B, BMP6, ETV5, BMP4, HEYL, IL6, IMPACT, GPRC5B, PCP4, BMP2, DAB1, CXCL12, LIN28A, BCL6, FEZ1, KCTD11, HOXD3, NBL1, NEUROG2, FOXA2, NEUROG3, FGFR1	3373	111	19984	2.34853	0.000259896	3.24873e-06	3.05675e-06
GOTERM_BP_DIRECT	GO:0008347~glial cell migration	13	0.342376	3.40347e-08	P2RY12, EPHA4, TGFB2, NR2E1, VCAN, PTPRB, P2RY1, NDN, TSPO, CCL2, CD9, CSPG4, MATN2	3373	14	19984	5.5015	0.000281053	3.46986e-06	3.26481e-06
GOTERM_CC_DIRECT	GO:0043005~neuron projection	150	3.95049	3.49063e-08	EPHB6, CYFIP2, CYFIP1, AVIL, FMR1, FAM107A, ABAT, STMN4, HNMT, EPS8, SYNPR, RGS2, DPYSL2, KDR, ENPP1, BAALC, EPHB2, GLUL, EPHB4, EPHB3, PRKCG, EPHA4, EPHA7, CHRNB4, EPHA8, S100A1, NPY1R, GABRG3, ANK1, PCP4, FRMD7, RGS9BP, GPR161, KCNQ4, S100A4, EPHA1, STX1A, RTN4R, GPM6A, TPH1, CHRNA3, ADCYAP1R1, KLHL14, CHRNA5, CHRNA4, CHRNA7, SLC1A1, CACNA1B, PIK3R1, RASGRP2, MCHR1, LYPD6, CACNA1G, FLRT2, NPTX1…	3483	591	21038	1.53304	3.515e-05	1.35195e-06	1.22441e-06
GOTERM_BP_DIRECT	GO:0006629~lipid metabolic process	180	4.74058	4.34645e-08	DGKG, PECR, ACAA2, DGKB, ECI1, MSMO1, LIPA, FADS3, FADS2, NSDHL, HPGDS, SCP2, FADS6, LIPG, CYP1B1, PIP4K2B, HADH, PTGDS, CPT1A, ACOT11, ACOT12, OCRL, CYP27A1, CYP39A1, ALDH3A1, SOAT2, NAAA, ACOT2, ACOT1, DPEP1, CYP2E1, ACOT6, A3GALT2, ACOT4, DGKI, ACOT3, PTGES, PLA1A, RETSAT, ALOX15, LPL, ABHD6, SDSL, PLD1, PLA2G7, ACACB, PLCXD2, PLD2, SULT1A1, C3, HSD11B2, EBP, SGPL1, CYP11A1, NPC1L1, AGMO, CHST…	3373	728	19984	1.4649	0.000358909	4.37719e-06	4.11852e-06
GOTERM_BP_DIRECT	GO:0071526~semaphorin-plexin signaling pathway	22	0.579405	4.45513e-08	SEMA5A, SEMA6B, SEMA6C, NRP1, SEMA7A, SEMA6A, SEMA4D, PLXND1, SEMA3C, SEMA3D, SEMA3A, SEMA6D, SEMA3G, CRMP1, SEMA3F, SH3BP1, PLXNB3, KDR, FLNA, MET, PLXNA4, PLXNA3	3373	37	19984	3.52279	0.000367882	4.43259e-06	4.17065e-06
GOTERM_MF_DIRECT	GO:0019838~growth factor binding	28	0.737424	4.96449e-08	REG3B, NRP1, TNXB, FLT1, HTRA1, LTBP4, LTBP3, LRRC32, LTBP1, GHR, ERBB3, ERBB2, KDR, IGFBP7, IGFBP6, ACVR1, PDGFRB, PDGFRA, EPHA7, IGFBP5, IGFBP4, EPHA8, DUSP1, IGFBP3, LIFR, OSMR, VEGFA, TEK	3255	54	18541	2.95356	0.000113383	4.92996e-06	4.74433e-06
GOTERM_BP_DIRECT	GO:0007156~homophilic cell adhesion via plasma membrane adhesion molecules	59	1.55386	5.34152e-08	RET, PCDHGB7, PCDHGB6, PCDHGB5, CLSTN2, CLSTN3, CELSR1, PVR, CELSR3, CDH5, CDH4, CDH1, EMB, HMCN1, PCDHGA8, KIRREL3, PCDHGA7, PCDHGA5, DSCAM, PCDHGA9, CDHR1, CDH11, PECAM1, CDHR5, CDH15, OBSL1, AMIGO2, NEXN, PCDHB22, PCDH19, PCDH18, IGSF9, PCDH17, PRTG, IGSF21, CDH22, CCDC141, PCDH1, CADM4, PCDHGC4, PCDH7, PCDHGC3, PCDH8, PCDHB12, PCDHB11, L1CAM, PCDHGA10, PCDHGA11, PCDHB19, PCDHB18, PCDHB17, PCD…	3373	172	19984	2.03231	0.000441059	5.25122e-06	4.94091e-06
GOTERM_CC_DIRECT	GO:0005581~collagen trimer	35	0.92178	5.34584e-08	C1QB, COLEC12, COL18A1, C1QA, COL15A1, EDA, COL13A1, COL11A1, C1QTNF3, C1QTNF2, C1QTNF1, C1QTNF7, C1QTNF6, CTHRC1, CCBE1, SCARA3, COL27A1, COL23A1, C1QL1, COL1A1, COL3A1, COL1A2, COL4A2, COL5A1, COL4A1, COL6A2, COL4A3, COL5A2, COL6A1, COL4A5, COL6A3, COL8A1, COL6A6, COL9A2, C1QC	3483	81	21038	2.60996	5.38311e-05	1.9938e-06	1.8057e-06
GOTERM_BP_DIRECT	GO:0014070~response to organic cyclic compound	36	0.948117	7.01624e-08	BTG2, CD83, NCF2, TAT, CACNA1B, CXCR4, SLC7A11, AHR, ATP12A, ACACB, SLC9A1, PLD2, EDNRB, ALDH2, CASP1, NLRP3, SCN5A, LYN, ABCC4, CPT1A, JUND, CYP2J6, LUM, SERPINF1, IDH1, EPHX1, IGF2, NR0B2, DUSP6, P2RX7, ALDH3A1, SFRP1, MMP14, DPYD, BCL2, PTGES	3373	84	19984	2.53916	0.000579303	6.81648e-06	6.41367e-06
GOTERM_BP_DIRECT	GO:0034765~regulation of ion transmembrane transport	52	1.3695	7.27419e-08	CLIC6, CLIC5, KCNC3, PKD2, TMEM109, SCN5A, CLIC1, SCN1B, KCNH1, KCNH4, KCND1, KCNH6, KCND2, CACNA2D1, CYBB, CACNA2D2, ANO6, KCNAB3, CACNB2, KCNQ4, SCN4A, HCN4, KCNE1, KCNE4, KCNA1, KCNA3, CACNA1B, NEDD4L, KCNA5, CACNA1F, NALCN, CACNA1G, CACNG6, CACNG7, KCNV2, SCN7A, CACNG2, SCN3B, KCNJ2, CACNG4, KCNJ5, KCNJ10, KCNJ11, KCNJ8, KCNJ12, KCNIP3, KCNJ14, KCNJ15, KCNS2, KCNS3, HCN2, HCN1	3373	145	19984	2.12472	0.000600595	6.94445e-06	6.53407e-06
GOTERM_BP_DIRECT	GO:0001570~vasculogenesis	34	0.895444	7.31614e-08	NRP1, CITED2, ADM, ZFP36L1, AMOT, HDAC7, TMEM100, HHEX, SGPL1, ZMIZ1, TBX20, HEY2, KDR, ITGB8, ENPP1, NKX2-5, JUNB, TEAD2, NTRK2, EGFL7, ANGPT1, FZD4, HEG1, TIE1, CAV1, TGFBR2, TGFBR3, MYO1E, SMO, APLNR, ACKR3, TEK, TDGF1, ENG	3373	77	19984	2.6161	0.000604058	6.94445e-06	6.53407e-06
GOTERM_BP_DIRECT	GO:0000165~MAPK cascade	44	1.15881	7.78881e-08	RET, CCL12, PPM1L, NRK, LRRK2, NENF, NOD2, TNF, ZFP36L1, ZFP36, FGF8, MYC, CCL3, CCL2, MAP3K8, MBP, CD36, MAP3K5, MAP4K4, PEA15A, MEF2C, EDN1, SMAD3, CAV3, IGFBP4, IGFBP3, CAV1, NRG1, ADRA2B, AGT, POU4F2, MAPK13, P2RX7, SBK2, AR, PTPRC, TAOK3, NPHS1, PTPN6, TLR7, TNIK, SHANK3, TLR3, NOX1	3373	114	19984	2.28672	0.000643071	7.30909e-06	6.87717e-06
GOTERM_BP_DIRECT	GO:0008045~motor neuron axon guidance	21	0.553068	8.01406e-08	NRP1, EPHA4, EGR2, LMO4, SEMA3A, NOG, RHOH, CXCR4, LAMC2, NTN1, ETV4, FGF8, CXCL12, LHX3, ERBB2, SLIT1, RAC2, HOXA1, LHX4, SLIT2, PLXNA4	3373	35	19984	3.55482	0.000661662	7.43597e-06	6.99654e-06
GOTERM_BP_DIRECT	GO:0002027~regulation of heart rate	23	0.605741	8.38287e-08	MYBPC3, HCN4, CAV3, EPAS1, PDE4D, SEMA3A, SHOX2, SLC1A1, AGT, SLC8A1, CACNA1G, EDNRA, EDNRB, FKBP1B, HRC, CASQ2, DMD, SCN5A, GPD1L, DRD2, BVES, MYH6, MYH7	3373	41	19984	3.32361	0.000692102	7.69175e-06	7.23721e-06
GOTERM_BP_DIRECT	GO:0006631~fatty acid metabolic process	67	1.76455	9.5278e-08	PECR, ACAA2, ECI1, ECI2, LIPA, PRKAG3, FADS3, FADS2, ACOXL, HPGDS, ACADL, FADS6, SCD2, CYP1B1, ENPP1, SCD3, SCD1, CD36, HADH, PTGDS, ACADS, CPT1A, PTGIS, ELOVL4, ELOVL5, ACOT11, ACOT12, PLA2G4A, ELOVL6, PTGR1, EHHADH, NAAA, ACOT2, ACOT1, PPARG, ACSBG1, CYP2E1, PPARA, ACOT6, ACOT4, ACOT3, PTGES, PRKAA2, ECHS1, TNXB, HPGD, ALOX15, LPL, ALOX12B, PTGS2, HSD17B10, ACACB, PTGS1, C3, SGPL1, HAO2, ALOXE3…	3373	208	19984	1.90844	0.000786592	8.64622e-06	8.13528e-06
GOTERM_BP_DIRECT	GO:0032731~positive regulation of interleukin-1 beta production	32	0.842771	1.07916e-07	HSPB1, LPL, NOD1, NOD2, TNF, MNDAL, PYCARD, PANX1, CASP8, CLEC7A, CASP4, CASP1, CCL3, NLRP3, CD36, CCR5, GSDMD, GBP5, EGR1, SMAD3, IFI204, FZD5, IFI203, WNT5A, P2RX7, IL6, AIM2, TYROBP, F2RL1, TLR8, TRIM16, TLR2	3373	71	19984	2.67029	0.00089088	9.48052e-06	8.92028e-06
GOTERM_BP_DIRECT	GO:0045785~positive regulation of cell adhesion	32	0.842771	1.07916e-07	LAMA2, LAMA1, DYSF, CHRD, LAMC1, NID1, TNF, CX3CL1, PLD2, PREX1, ADGRG1, IBSP, HYAL1, ERBB2, CCL2, TGM2, VAV3, EPHA4, ANGPT1, TNFRSF18, TFE3, TPM1, LAMB1, NRG1, VEGFA, APBB1IP, DAB2, CXCL12, MIP, ATM, PRKD2, TEK	3373	71	19984	2.67029	0.00089088	9.48052e-06	8.92028e-06
GOTERM_BP_DIRECT	GO:0051384~response to glucocorticoid	32	0.842771	1.07916e-07	PTPRU, PFKFB1, SPARC, TAT, LCAT, ADM, PIK3R1, HNMT, PTGS2, CXCL2, TNF, AREG, GHR, SULT1A1, HSD11B2, RXRA, CASP3, PTGDS, PPARGC1B, BCHE, ANXA3, DUSP1, S100B, BMP6, ALDH3A1, IL6, BCL2, FAS, SDC1, ALPL, ACSBG1, CDO1	3373	71	19984	2.67029	0.00089088	9.48052e-06	8.92028e-06
GOTERM_BP_DIRECT	GO:0051092~positive regulation of NF-kappaB transcription factor activity	55	1.44851	1.16156e-07	CD40, TRIM30A, EDA, TRIM30D, ITGB2, IL1RAP, TNF, EDA2R, CX3CL1, ICAM1, PYCARD, TRIM8, IL18RAP, CAPN3, TNFSF11, TRIM25, CD36, LRRFIP1, TRIM21, TRIM62, PRKCH, PRKCB, SPHK1, WNT5A, RIPK4, TGFBR3, AR, AIM2, PRKD2, ROR1, TRIM15, PRKD1, RAB7B, CARD14, TLR3, CARD11, TRIM34A, TLR2, CX3CR1, TRIM12C, CAMK2A, NOD1, TNFRSF11A, NOD2, NTS, PRDX3, IRAK1, CLEC7A, NLRP3, CAV1, TRIML2, CTH, RHEBL1, MAP3K13, TRIM12A	3373	159	19984	2.04942	0.000958873	1.0097e-05	9.50035e-06
GOTERM_BP_DIRECT	GO:0007420~brain development	84	2.21227	1.17815e-07	GABRB3, SCT, MAST1, AATK, IRS2, NR2E1, SLC7A11, HNMT, GLI3, RGS4, DMBX1, MECP2, RGS2, DPYSL2, ZIC1, SIX3, NEFH, MFSD2A, BOK, EOMES, EPHA7, SPHK1, NOG, PAX6, EML1, HSPG2, SHROOM4, TGFBR2, BCR, LMX1A, COL4A1, B3GNT5, DDIT4, ITGA8, PLCB1, MET, CX3CR1, FOXC1, NDRG4, CTTNBP2, KCNA1, FOXG1, SLC1A1, HPCA, AMIGO2, CXCR4, ADCY1, PCDH19, PCDH18, CLN5, ABR, ADGRG1, ATXN1, BCL2L11, RELN, NTF3, NNAT, CDH22, S…	3373	283	19984	1.75857	0.000972561	1.01345e-05	9.53565e-06
GOTERM_BP_DIRECT	GO:0001934~positive regulation of protein phosphorylation	81	2.13326	1.23461e-07	PRR5, CD40, LRRK2, FMR1, TREM2, ARRB1, FGF1, TNF, FGF3, SPN, EDNRA, CCND2, EDNRB, FGF8, FGF9, KDR, RSPO1, SOX9, MAP3K5, NKX3-1, EPHA7, ANXA2, HGF, PDE4D, SPHK1, WNT5A, AXIN2, F2, MMP9, PGF, GPRC5B, DOK7, IGTP, PECAM1, TNIK, GAS6, CARD14, ENG, REG3B, CSF1R, SEMA7A, CHRNA7, ITLN1, CXCR4, GATA4, PIK3R1, AKAP5, RASGRP1, IQGAP3, EGFR, C3, RELN, P2RY1, ERBB2, FGF21, PROM2, FZD1, LYN, CD74, SEMA4D, ANGP…	3373	270	19984	1.77741	0.00101914	1.05107e-05	9.8896e-06
GOTERM_BP_DIRECT	GO:0071277~cellular response to calcium ion	38	1.00079	1.26234e-07	RYR1, CPNE8, PRKAA2, CPNE7, HPCA, CPNE6, ALOX15, GUCA1A, RASAL1, ADCY1, RASGRP2, PKD2, MYLK, NEUROD2, CRHBP, TUBA1A, CAPN3, CPNE2, SCN5A, JUNB, KCNH1, SYT4, JUN, MEF2C, EDN1, ADGRV1, JUND, SYT2, WNT5A, SYT15, FOS, SYT13, SYT12, ASPH, RASA4, ALOX5AP, FOSB, DPEP1	3373	93	19984	2.42084	0.00104203	1.06372e-05	1.00086e-05
GOTERM_BP_DIRECT	GO:0032755~positive regulation of interleukin-6 production	43	1.13247	1.3286e-07	SPON2, UNC93B1, PTAFR, TWIST1, LPL, NOD1, NOD2, IL1RAP, TNF, PYCARD, IFIH1, CLEC7A, MBP, CD36, LGALS9, LBP, CCR5, CD74, FCER1G, TICAM2, NOS2, SYK, WNT5A, F2R, ARID5A, LAPTM5, CYBA, IL17RC, MAPK13, EREG, P2RX7, IL6, TYROBP, ADORA2B, TRPV4, F2RL1, TLR8, TNFSF9, IL17F, TLR7, RAB7B, TLR3, TLR2	3373	112	19984	2.27466	0.00109669	1.10824e-05	1.04275e-05
GOTERM_BP_DIRECT	GO:0007160~cell-matrix adhesion	39	1.02713	1.38444e-07	TNXB, ITGAM, EDA, COL13A1, MSLNL, ITGB2, LYPD3, ITGAL, NID1, ADAMTS12, VTN, BCL2L11, ITGB8, SIRPA, MADCAM1, CD34, VCAM1, ITGA3, EPDR1, EMP2, NPNT, L1CAM, GP5, AGT, BCAN, COL3A1, BCAM, BCL6, COL5A3, ITGA8, ITGA7, CNTN2, ITGA6, HOXD3, ITGA5, TEK, FREM1, FERMT3, ITGA9	3373	97	19984	2.38209	0.00114275	1.14327e-05	1.07571e-05
GOTERM_BP_DIRECT	GO:0030155~regulation of cell adhesion	28	0.737424	1.4179e-07	RET, LAMA5, TNXB, LAMA2, LAMA1, LAMA4, LAMA3, CXCR4, PRKX, DLL1, VTN, NUAK1, PLAU, CXCR3, PDPN, S1PR1, SOX9, CYTIP, STAT5B, GSN, EPHA8, LMO7, GPR4, PRLR, PML, EMCN, FES, SERPINI1	3373	58	19984	2.8602	0.00117036	1.15931e-05	1.0908e-05
GOTERM_CC_DIRECT	GO:0005901~caveola	38	1.00079	1.45593e-07	ADCYAP1R1, ASAH2, IRS1, SLC2A1, ATP1A2, ATP1A1, ADRB2, PTGS2, ADRA1B, TFPI, PLD2, ERBB4, S1PR1, HMOX1, CD36, NOS1, SCN5A, LDLR, BVES, CTSB, P2RY12, PTGIS, CAV3, KCND2, CAV2, PTCH1, CAV1, F2R, MYOF, ATP1B1, TGFBR2, EHD2, HCK, SMO, DLC1, NOS1AP, FXYD1, CDH15	3483	95	21038	2.41608	0.000146601	5.23613e-06	4.74216e-06
GOTERM_CC_DIRECT	GO:0005911~cell-cell junction	71	1.8699	1.65702e-07	ITK, PTPRU, SLC2A1, PTPRK, ITGAL, CLDN2, PKD2, AQP3, CLDN1, MYLK, TMEM47, CDH5, GJA1, CDH1, PRKCG, CD53, KIRREL3, PRKCH, KIRREL2, HEG1, ACTN1, PLEKHG5, CASK, CLDN5, CLDN4, CEACAM1, PECAM1, MYADM, PKP2, RAPGEF2, ITGA5, PRKD1, VCL, ARHGEF6, COL13A1, AHNAK, LAMA1, HPN, WAS, CXCR4, PIK3R1, SLC5A1, CORO1A, LIN7B, IQGAP3, FLRT2, SV2A, FLRT1, FLNA, PCDH1, MPP1, MPP2, MPP3, KIRREL, FZD4, PCDHGC3, PCDHB12…	3483	232	21038	1.84851	0.000166848	5.75385e-06	5.21103e-06
GOTERM_CC_DIRECT	GO:0048471~perinuclear region of cytoplasm	192	5.05662	1.84006e-07	RAB3B, CYFIP2, IFITM3, CYFIP1, CSF1, HFE, FMR1, WWC1, AQP2, PREX1, CDH1, MYC, PTGDS, SH3GL2, TGM2, KCNH1, PRKCG, TPD52, PPP1R16B, GBP5, NANOS2, CDKL5, NANOS3, SERPINF1, CASK, MMD2, EML1, PROCR, ADGRB1, S100A6, S100A4, TNIK, NUPR1, OBSL1, DGKI, PDE9A, PTGES, CHODL, CABP7, ITPR1, TWF2, PSEN2, ITPR3, PIK3R1, SLC5A1, NDRG2, PLD1, NDRG1, SLC5A3, LTBP1, CACNA1G, RASGRP3, SLC9A1, CTIF, STC2, FLRT1, CMYA…	3483	817	21038	1.41948	0.000185277	6.17647e-06	5.59378e-06
GOTERM_BP_DIRECT	GO:0010468~regulation of gene expression	125	3.29207	2.32701e-07	PRDM9, IRS1, AHR, PRDM1, SLC8A1, TSKU, SOX2, CDH1, MYC, MYB, SIRPA, SOX9, PHLDA2, TRIM21, PITX3, EOMES, G6PC, TRP73, ATP1B1, RUNX2, AR, STX1B, SMO, LMX1A, APLNR, TRIM15, LMX1B, TRIM10, TRIM34A, TRIM12C, CSF1R, MIR20A, NOTCH1, FOXG1, KMT2C, TSHZ1, TSHZ2, GATA4, PRDM13, FTX, HIF1A, ZFP36L1, TSPAN8, SOHLH1, APOE, ZBTB7B, ZFP462, NFE2, SLC10A1, NR2F1, IGF1, FOXN1, NR4A2, NFKBIA, BMP4, H19, PTPRC, SLC…	3373	477	19984	1.55259	0.00192003	1.87217e-05	1.76154e-05
GOTERM_BP_DIRECT	GO:0072089~stem cell proliferation	30	0.790097	2.33511e-07	TRIM71, SHOX2, MKI67, GLI3, WNT11, FGF8, FGF9, KDR, SFN, SOX9, ABCB1A, ABCB1B, OSR2, PRRX1, PTCH1, WNT7B, WNT5A, PRRX2, NFATC1, AXIN2, TBX3, TBX18, PBX1, ELL3, RUNX2, NFIB, CD109, NES, FGFR2, FGFR1	3373	66	19984	2.69304	0.00192671	1.87217e-05	1.76154e-05
GOTERM_BP_DIRECT	GO:0060907~positive regulation of macrophage cytokine production	19	0.500395	2.58434e-07	SPON2, CD74, SEMA7A, H2-M3, WNT5A, LAPTM5, NOD1, NOD2, P2RX7, PYCARD, MIR324, PANX1, GPRC5B, CASP4, CASP1, TLR7, CD36, TLR3, TLR2	3373	31	19984	3.63127	0.00213213	2.05207e-05	1.9308e-05
GOTERM_BP_DIRECT	GO:0043547~positive regulation of GTPase activity	62	1.63287	2.7311e-07	CD40, DOCK8, RASGRF2, ARHGAP6, CX3CL1, ICAM1, RGS4, DOCK10, DOCK11, PREX1, RASGEF1A, RASGEF1B, RGS1, RASGEF1C, RGS8, TGM2, CDKL5, WNT5A, F2R, ARHGEF19, ARAP2, ARAP3, ARAP1, BCR, BIN1, RGN, RAPGEF2, ITGA6, PRTN3, MAPRE2, RTN4R, CCL12, RGS14, RGS16, ASAP3, THY1, RASGRP2, RASGRP1, RASGRP3, ABR, CCL9, WNT11, ADAP2, SH3BP1, CCL7, CCL6, ERBB2, CCL4, S1PR1, CCL3, CCL2, RSU1, MAP4K4, S100A10, CCL24, SEMA…	3373	192	19984	1.91318	0.00225308	2.14319e-05	2.01654e-05
GOTERM_BP_DIRECT	GO:0042476~odontogenesis	21	0.553068	2.77696e-07	OSR2, MSX2, CSF1, OSR1, AQP6, TWIST1, LAMB1, INHBA, AXIN2, TCIRG1, AQP5, AQP3, PHEX, BMP4, FGF8, SDC1, ENPP1, GAS1, ID3, BCOR, FGFR2	3373	37	19984	3.36267	0.00229086	2.14319e-05	2.01654e-05
GOTERM_BP_DIRECT	GO:0030099~myeloid cell differentiation	21	0.553068	2.77696e-07	CCR1, CDKN1C, CEBPA, L3MBTL3, TET2, PRKX, TCIRG1, GATA2, DLL1, GATA1, PML, RUNX1, PRDX3, ZFP36, DAB2, PLSCR1, TAL1, CLEC5A, MYB, PIR, IRF8	3373	37	19984	3.36267	0.00229086	2.14319e-05	2.01654e-05
GOTERM_CC_DIRECT	GO:0016323~basolateral plasma membrane	81	2.13326	2.90349e-07	SLC23A2, MEGF11, CD81, SLC2A1, SLC40A1, ARRB1, AQP2, PKD2, ATP12A, SLC4A4, AQP3, CLDN1, SLC8A1, HEPH, CDH1, CAR14, ENPP1, SLC16A8, CAR11, CAR12, SLC26A10, ABCC4, SLC38A1, ANXA1, ANXA2, ABCA8B, ITGA3, CASK, ATP1B1, SLC9B2, CEACAM1, SLC7A8, SLC29A4, ITGA6, CD44, SLC29A2, HCN4, NDRG4, SLC26A1, LRP1, HPGD, SLC43A3, C5AR1, PDGFB, NOD1, ATP1A1, AKAP5, NOD2, LIN7B, EGFR, SLC9A1, P2RY6, MARVELD2, ERBB3, …	3483	280	21038	1.74734	0.000292338	9.43165e-06	8.54187e-06
GOTERM_BP_DIRECT	GO:0060021~palate development	34	0.895444	3.097e-07	GABRB3, PKDCC, BNC2, SCHIP1, CHD7, WFIKKN2, LOXL3, TWIST1, TCF21, GLI3, SGPL1, WNT11, PRDM16, ALX4, EPHB2, EPHB3, OSR2, PDGFRA, MEF2C, PRRX1, TGFB3, OSR1, WNT9B, ARID5B, INHBA, TBX3, DHRS3, TBX2, TGFBR3, FRAS1, ASPH, SNAI2, GAS1, BCOR	3373	81	19984	2.48691	0.00255455	2.36806e-05	2.22812e-05
GOTERM_BP_DIRECT	GO:0007219~Notch signaling pathway	46	1.21148	3.27308e-07	NOTCH2, DLX1, NOTCH3, FOXC2, CEBPA, DLX2, FOXC1, NOTCH1, PSEN2, DTX1, KCNA5, NRARP, ASCL1, DTX4, DLL1, SOX2, DLL4, MECP2, TMEM100, HHEX, NEUROD4, APH1B, HEY2, HES1, S1PR3, CHAC1, SOX9, HES7, ANGPT4, GSX2, NR1H4, TSPEAR, NR0B2, GRIP2, TBX2, TGFBR2, NFKBIA, HEYL, BMP2, RCAN2, IL2RA, SNAI2, HOXD3, FAT4, MAML3, FOXA2	3373	127	19984	2.14595	0.00269959	2.47973e-05	2.3332e-05
GOTERM_BP_DIRECT	GO:0007568~aging	62	1.63287	3.34323e-07	CDKN1C, CIITA, ITGB2, ADM, ABAT, LITAF, CLDN1, SLC6A3, EDNRB, SCP2, KRT25, TIMP2, ENPP1, TSPO, TIMP1, CTSC, PITX3, PDGFRB, IGFBP5, SLC32A1, ARG1, PDE4D, SERPINF1, MMP2, FOS, TNFRSF1B, MMP9, DCN, TGFBR2, ALDH3A1, COL4A2, ADRB3, RGN, ABCG2, C1QA, LRP1, FOXG1, GSTT1, FOXO4, PTGS2, IRAK1, P2RY1, UCP2, CCL2, APOD, DMD, APOE, SNCA, NQO1, JUN, GSN, VCAM1, JUND, TGFB3, AGT, NFKB2, GJB2, IL6, IFI27L2A, CD…	3373	193	19984	1.90327	0.00275736	2.49133e-05	2.34411e-05
GOTERM_BP_DIRECT	GO:0006898~receptor-mediated endocytosis	32	0.842771	3.34872e-07	SCARB2, IFITM3, NLGN3, ITGAM, LRP1, ITGB2, LRP2, VLDLR, ADRB2, SIGLECH, PLD2, CXCL16, MRC1, CD36, APOE, CD14, LDLRAP1, LDLR, SCARF1, AMN, SCARA5, CD300A, ARHGAP27, LYVE1, HSPG2, TGFBR2, FCGR1, DAB2, SDC1, PLA2R1, FCGR2B, CD44	3373	74	19984	2.56203	0.00276189	2.49133e-05	2.34411e-05
GOTERM_BP_DIRECT	GO:0031100~animal organ regeneration	25	0.658415	3.41639e-07	PTPRU, PFKFB1, CDKN1A, NNMT, NOTCH1, GSTP1, SLCO1A5, ADM, GATA1, CCL2, ANXA3, HGF, LIF, APOA1, LIFR, NR0B2, PGF, TGFBR2, TGFBR3, NR4A3, CXCL12, AXL, PPARG, LCP1, GAS6	3373	50	19984	2.96235	0.00281762	2.51898e-05	2.37012e-05
GOTERM_BP_DIRECT	GO:0030501~positive regulation of bone mineralization	24	0.632078	3.85843e-07	ACVR1, OSR2, CSF1R, MEF2C, ADGRV1, SMAD3, PKDCC, TGFB3, OSR1, FZD9, ISG15, ANO6, ADRB2, PTN, BMP6, SLC8A1, P2RX7, BMP4, BMP2, RXRA, TMEM119, FAM20C, GPM6B, CD276	3373	47	19984	3.02538	0.0031816	2.81972e-05	2.65309e-05
GOTERM_BP_DIRECT	GO:0030326~embryonic limb morphogenesis	29	0.763761	4.18904e-07	NOTCH2, NOTCH1, SHOX2, PSEN2, LRP4, TWIST1, HOXD13, HOXD10, GLI3, HOXC10, CYP26B1, CHST11, FGF9, SALL4, TGFB2, MBNL1, MSX2, PRRX1, PTCH1, ZBTB16, WNT5A, PRRX2, EN1, PBX1, BMP4, FRAS1, LMX1B, SP9, FGFR1	3373	64	19984	2.68463	0.00345375	3.02313e-05	2.84448e-05
GOTERM_BP_DIRECT	GO:0006935~chemotaxis	48	1.26416	4.20997e-07	CX3CR1, CCL12, FLT1, PTAFR, C5AR1, CXCL17, MOSPD2, CXCR4, CXCL1, CXCR6, LSP1, CXCL2, CX3CL1, PIK3CG, AMOT, CXCL16, CCL9, CCL7, CXCR1, CCL6, CXCR3, CCL4, CCRL2, CCL3, RAC2, S1PR1, C3AR1, CCL2, SLIT2, LGALS9, CCR5, CCR10, CCR2, CCR1, PDGFRB, CMTM8, CCL24, PDGFRA, CMTM3, RARRES2, PARVA, CXCL10, CXCL12, FES, NINJ1, ACKR3, ACKR2, PF4	3373	136	19984	2.09107	0.00347098	3.02313e-05	2.84448e-05
GOTERM_BP_DIRECT	GO:0034097~response to cytokine	34	0.895444	4.34788e-07	ITIH4, SP100, OXTR, SPARC, CFH, TNFRSF11A, PTGS2, CORO1A, CXCL16, SERPINA3C, NFKBIZ, TIMP2, TIMP3, ACP5, STAT6, TIMP1, JUN, AVPR2, CTRB1, SERPINA3M, LIFR, FOS, SERPINA3N, SERPINA3G, OSMR, SERPINA3H, PML, SERPINA3I, NFKB2, FOSL1, COL3A1, BCL2, REL, PTGES	3373	82	19984	2.45658	0.00358447	3.06879e-05	2.88744e-05
GOTERM_BP_DIRECT	GO:0001938~positive regulation of endothelial cell proliferation	34	0.895444	4.34788e-07	SEMA5A, ACVRL1, ECM1, DYSF, PDGFB, NRARP, THBS4, KDR, CCL2, WNT2, PPP1R16B, CCL24, EGFL7, JUN, ANG4, ARG1, CAV2, CAV1, WNT5A, CYBA, HSPG2, F3, BMP6, PGF, VEGFA, BMP4, NR4A1, BMP2, CXCL12, LRG1, ADORA2B, PLXNB3, PRKD2, PRKD1	3373	82	19984	2.45658	0.00358447	3.06879e-05	2.88744e-05
GOTERM_CC_DIRECT	GO:0005794~Golgi apparatus	307	8.08533	4.56408e-07	EHF, ZMYND8, XYLT2, XYLT1, STMN4, AQP2, HS6ST1, SCAMP5, GJA1, RASSF2, RUSC1, LIPG, KDR, AP1S2, PTGFRN, CHAC1, EPHB2, PTGDS, B2M, WLS, GBP5, EPHA4, ST6GAL1, GLCE, P3H2, MTUS1, MMD2, FEZ1, IGTP, PRKD2, KDELR3, PRKD1, MPPE1, OBSL1, A3GALT2, H2-D1, RNF122, HS3ST3A1, SLC35D3, SLC35D2, NEDD4L, SLC30A10, CHST11, CHST12, STC2, CHST10, CHST15, ST3GAL4, ST8SIA4, OTOF, ST8SIA5, ST8SIA6, ST3GAL6, APOE, CD14,…	3483	1431	21038	1.29584	0.000459497	1.43626e-05	1.30076e-05
GOTERM_BP_DIRECT	GO:0006693~prostaglandin metabolic process	22	0.579405	4.65615e-07	GSTM3, GSTM2, AKR1CL, GSTM1, PTGIS, HPGD, GSTP2, GSTP1, PLA2G4A, PTGS2, PTGR1, TNFRSF1A, PTGS1, HPGDS, CES2G, AKR1C14, CYP2S1, PDPN, GSTA1, TBXAS1, PTGDS, PTGES	3373	41	19984	3.17911	0.00383813	3.25851e-05	3.06595e-05
GOTERM_MF_DIRECT	GO:0050840~extracellular matrix binding	19	0.500395	4.75073e-07	OLFML2B, SPARC, ELN, BGN, CLEC14A, OLFML2A, NID1, FBLN2, DCN, VTN, SMOC2, ADAMTS5, ADAMTS15, ADGRG1, ADGRG6, SPP1, SPARCL1, CD248, TGFBI	3255	31	18541	3.49119	0.00108448	4.52112e-05	4.35088e-05
GOTERM_BP_DIRECT	GO:0001958~endochondral ossification	21	0.553068	4.93214e-07	CSGALNACT1, MEF2C, FOXC1, COL13A1, NAB1, HSPG2, BMP6, RUNX2, PTHLH, COL1A1, EXT1, BMP4, MMP14, MMP13, MMP16, CBS, FGF18, TMEM119, ENPP1, ALPL, TEK	3373	38	19984	3.27417	0.00406517	3.42265e-05	3.2204e-05
GOTERM_BP_DIRECT	GO:0002053~positive regulation of mesenchymal cell proliferation	20	0.526732	5.05723e-07	PRRX1, IRS1, PRRX2, SHOX2, WNT5A, CHRD, IRS2, TBX18, SYNE1, TGFBR2, MYCN, FGF9, SMO, MYC, KDR, GAS1, SOX9, WNT2, FGFR2, FGFR1	3373	35	19984	3.38554	0.00416806	3.45215e-05	3.24815e-05
GOTERM_BP_DIRECT	GO:0000187~activation of MAPK activity	30	0.790097	5.05825e-07	RET, SHC2, CD81, LRRK2, CHRNA7, CXCL17, ARRB1, FGF1, TNF, GHR, GRM4, NTF3, IGFBP6, PROK1, DRD4, CD74, GDF15, TGFB3, NTRK3, WNT5A, TRP73, NRG1, IGF1, ADRA2B, AGT, P2RX7, SBK2, BMP2, PTPRC, TDGF1	3373	68	19984	2.61384	0.00416889	3.45215e-05	3.24815e-05
GOTERM_BP_DIRECT	GO:0018108~peptidyl-tyrosine phosphorylation	37	0.974454	5.63041e-07	BLK, CSF1R, PKDCC, FLT1, LRRK1, PDGFB, AATK, NOD2, EGFR, EDNRA, EFEMP1, RELN, ERBB4, ERBB2, KDR, FYN, EPHB2, LYN, PDGFRB, EPHA4, PDGFRA, SYK, VEGFA, CD24A, HCK, PTPRC, TEC, FES, KITL, PTPN6, ROR1, TEK, EPHA1, FGFR4, FGFR2, DDR2, FGFR1	3373	94	19984	2.33206	0.00463936	3.81114e-05	3.58593e-05
GOTERM_BP_DIRECT	GO:0001657~ureteric bud development	24	0.632078	6.22701e-07	RET, FOXC2, ARG2, FOXC1, SMAD3, EYA1, SDC4, OSR1, NOG, TCF21, NPNT, BMP4, VCAN, SFRP1, SALL1, BMPER, GSTA3, BCL2, SDC1, SPRY1, SLIT2, SIM1, FGFR2, FGFR1	3373	48	19984	2.96235	0.00512969	4.18071e-05	3.93365e-05
GOTERM_BP_DIRECT	GO:0010467~gene expression	72	1.89623	7.81123e-07	SCARB2, MIR18, EDA, ECE1, TCIRG1, LAMC1, PRDM1, ELK1, GRM3, SOX2, MECP2, EDNRA, EDNRB, PEG13, TUBA1A, ZIC2, NFKBIZ, ZIC1, ENPP1, SVEP1, SOX9, PTGDS, GM10768, SOX4, EOMES, EDN1, MEF2C, PAX6, FOXP3, POU5F1, RUNX2, TTC39AOS1, SCNN1B, LTB, SHANK3, NOTCH1, DLX3, CFH, EPAS1, SLC1A1, MIR883B, GATA3, IL2RG, MLLT3, IQGAP3, RXRA, STAT6, APOE, TFAP2B, NFE2, EGR2, HELT, TGFB3, GRHL3, KLF4, P2RX7, NR4A2, EXT1…	3373	241	19984	1.77003	0.00643053	5.20203e-05	4.89462e-05
GOTERM_BP_DIRECT	GO:0043123~positive regulation of I-kappaB kinase/NF-kappaB signaling	50	1.31683	8.24546e-07	CD40, TRIM30A, EDA, TRIM30D, CLEC4N, LITAF, TNF, EDA2R, CX3CL1, TRIM8, AKAP13, CASP8, LURAP1L, TNFSF10, CASP1, TNFSF11, TRIM25, PIM2, CD36, TRIM21, TGM2, TRIM62, PRKCB, F2R, TNFRSF19, TNFRSF1A, EDAR, GPRC5B, ROR1, S100A4, PRKD1, TLR3, CARD11, TRIM34A, TRIM12C, NOD1, NOD2, IRAK1, CLEC7A, TIFA, S100A13, FLNA, FYN, CD74, S100B, TRIML2, CTH, REL, F2RL1, TRIM12A	3373	147	19984	2.0152	0.0067868	5.44728e-05	5.12538e-05
GOTERM_BP_DIRECT	GO:0033138~positive regulation of peptidyl-serine phosphorylation	39	1.02713	8.32468e-07	TXN1, TENM1, CHRNA7, ARRB1, PTGS2, TNF, EGFR, NTF5, NTF3, NOS1, SNCA, IL11, NTRK2, ANGPT1, NTRK3, CAV1, WNT5A, SH2D3C, OSM, LIF, IRGM2, IRGM1, AGT, VEGFA, IL6, SFRP2, CAPRIN2, BCL2, IGTP, SPRY2, HCLS1, PRKD2, CAMK1, PRKD1, AVP, TEK, GAS6, MET, CD44	3373	103	19984	2.24333	0.00685178	5.45597e-05	5.13355e-05
GOTERM_MF_DIRECT	GO:0008134~transcription factor binding	61	1.60653	9.08736e-07	DDX3X, KDM1B, NAB1, FHL2, ARRB1, SOX2, MECP2, SALL4, HEY2, SOX8, JUNB, NKX3-1, MSX2, LMO4, FIGLA, LMO2, ARID5A, PAX6, ARAP1, KLF14, SOX10, POU5F1, MDFIC, TRIB1, PPARA, TRIB2, MDFI, PSMD10, NFAT5, CEBPA, FOXC1, EPAS1, TWIST1, PIK3R1, NLK, HDAC7, MNDAL, RXRA, FLNA, APBB2, PPARGC1B, JUN, JUND, SMAD3, IFI204, ESRRB, IFI203, NFATC2, NFATC1, SORBS1, KLF4, MEIS2, NR0B2, ESR1, NFATC4, MLXIPL, BCL2, ID3, …	3255	187	18541	1.85811	0.0020734	8.30222e-05	7.98961e-05
GOTERM_BP_DIRECT	GO:0010976~positive regulation of neuron projection development	58	1.52752	9.12479e-07	RET, SCARB2, SERPINE2, AVIL, HSPB1, CX3CL1, RGS2, ADAMTS1, CREB3L2, ENC1, SCARF1, SCN1B, ITGA3, SPHK1, SERPINF1, WNT5A, NRG1, ATP1B2, KAT2B, GPRC5B, PCP4, FEZ1, RAPGEF2, ITGA6, ROR1, ROR2, PRKD1, MAPT, MET, CAMK2B, NDRG4, LRP1, ITPR1, TWF2, NDNF, PTN, RELN, P2RY2, FYN, DMD, APOE, FZD1, LYN, NTRK2, NEGR1, NTRK3, LIF, AGT, BMP4, CD24A, IL6, FES, PLXNB3, CAMK1, SERPINI1, PTPN5, FGFR1, NFE2L2	3373	181	19984	1.89852	0.00750784	5.93327e-05	5.58265e-05
GOTERM_BP_DIRECT	GO:0010718~positive regulation of epithelial to mesenchymal transition	24	0.632078	9.86522e-07	CRB2, WWTR1, TGFB2, FOXC1, SMAD3, NOTCH1, TGFB3, ZFP703, TGFB1I1, TWIST1, AXIN2, LOXL2, TGFBR2, COL1A1, BMP4, OLFM1, IL6, DAB2, BMP2, LRG1, GLIPR2, PDPN, TBX20, BCL9L	3373	49	19984	2.90189	0.00811459	6.36461e-05	5.9885e-05
GOTERM_MF_DIRECT	GO:0005516~calmodulin binding	64	1.68554	1.00361e-06	RYR1, MYLK2, RASGRF2, SLC8A1, MYLK, GRM4, CAMKV, SCN5A, NOS1, KCNH1, DAPK1, NANOS3, SPHK1, CASK, PCP4, CEACAM1, OBSCN, MIP, KCNQ4, MYH9, PLCB1, MYH6, MYH7, CAMK2B, SLC24A4, PNCK, PDE1B, RRAD, CAMK2A, PIK3R1, ADCY1, AEBP1, AKAP5, IQGAP2, IQGAP3, CAMKK1, EGFR, CNN3, SLC9A1, ADD2, REM1, CNN1, PHKG1, CALD1, MYH14, MBP, MYH11, SPTBN1, MARCKSL1, NOS2, MYO10, WFS1, ESRRG, ATP2B2, CAMSAP3, MYO1E, TRPV6, …	3255	200	18541	1.82277	0.00228963	8.81637e-05	8.4844e-05
GOTERM_BP_DIRECT	GO:0007179~transforming growth factor beta receptor signaling pathway	37	0.974454	1.02032e-06	ACVRL1, SPI1, HPGD, CITED2, WFIKKN2, LTBP4, PTPRK, LTBP3, LRRC32, NLK, LTBP1, CDH5, CHST11, ZMIZ1, CCL2, ITGB8, ACVR1, JUN, TGFB2, SMAD3, USP9X, CAV2, TGFB3, BMP8A, BMP8B, FOS, ARAP1, NPNT, PML, TGFBR2, TGFBR3, CLDN5, COL3A1, BMP2, COL1A2, ITGA8, ENG	3373	96	19984	2.28348	0.00839141	6.48138e-05	6.09837e-05
GOTERM_BP_DIRECT	GO:0019722~calcium-mediated signaling	37	0.974454	1.02032e-06	CX3CR1, LRRK2, HPCA, CXCR4, ITPR3, CXCR6, ITGAL, TNF, SAMD14, EDNRB, CXCR1, CXCR3, CCRL2, CCL3, TNFSF11, CCR5, CCR10, CCR2, CCR1, P2RY12, EDN1, SYK, SPHK1, EIF2AK3, AVPR1A, BHLHA15, KSR2, L1CAM, CD24A, TOX3, CD8A, RCAN2, RCAN3, ACKR3, ACKR2, LAT, ADA	3373	96	19984	2.28348	0.00839141	6.48138e-05	6.09837e-05
GOTERM_BP_DIRECT	GO:0071300~cellular response to retinoic acid	30	0.790097	1.04993e-06	RET, HALR1, RHOX13, TWF2, ATP1A3, RORB, SLC6A4, STRA8, BRINP2, CYP26B1, BRINP1, MYC, CCL2, HOXA1, SOX9, TEAD1, TEAD2, LYN, ABCA1, MEF2C, WNT7B, TESC, SERPINF1, OSR1, NTRK3, KLF4, COL1A1, PPARG, ATM, FGFR2	3373	70	19984	2.53916	0.00863391	6.61858e-05	6.22746e-05
GOTERM_BP_DIRECT	GO:0060070~canonical Wnt signaling pathway	40	1.05346	1.12678e-06	WNT2B, EDA, WNT8A, GLI1, WNT6, EDNRA, PORCN, WNT11, EDNRB, PEG12, FGF9, CDH1, GPC3, MGAT3, RSPO2, RSPO1, SOX9, UTY, WNT2, KDM6A, BCL9L, FZD1, TCF7L1, EDN1, FZD2, FOXD1, FZD5, FZD4, WNT7B, FZD7, WNT5A, WNT9B, FZD9, FZD8, KLF4, EXT1, SFRP1, SFRP2, SDC1, FGFR2	3373	108	19984	2.19433	0.00926291	7.0492e-05	6.63263e-05
GOTERM_CC_DIRECT	GO:0099055~integral component of postsynaptic membrane	33	0.869107	1.29081e-06	GABRB3, NLGN3, NRP1, NRP2, CHRM1, KCNA1, CHRNA7, KCNC3, KCNA3, ABHD6, SLC6A1, SLC1A7, PCDH17, SLC6A3, SLC8A1, SLC6A4, GRM3, EPHB2, DRD2, DRD4, GRIA3, EPHA4, GABBR1, KCND2, NTRK3, PCDH8, ATP2B2, ADRA2C, ADRA2A, SLC6A6, SLC6A8, ADORA2A, ADGRB1	3483	83	21038	2.40152	0.00129901	3.93894e-05	3.56734e-05
GOTERM_BP_DIRECT	GO:0009612~response to mechanical stimulus	29	0.763761	1.29994e-06	BTG2, CITED2, KCNA5, GATA4, PPL, ETS1, SCEL, TUBA1A, P2RY1, PIEZO2, CCL2, CD36, JUN, JUND, PTCH1, CAV1, MMP2, MEIS2, DCN, TGFBR2, P2RX7, FOSL1, COL1A1, ACTA1, COL3A1, MMP14, FOSB, TXNIP, PPARG	3373	67	19984	2.56442	0.0106788	8.07136e-05	7.59439e-05
GOTERM_BP_DIRECT	GO:0042832~defense response to protozoan	21	0.553068	1.43356e-06	CD40, GBP7, ARG1, GBP9, IRGM2, IL4RA, NKG7, IIGP1, BATF, IL6, GBP11, IRF4, BCL3, TLR12, ENPP1, IRF8, CD37, GBP2, GBP4, PF4, GBP3	3373	40	19984	3.11047	0.01177	8.83457e-05	8.3125e-05
GOTERM_BP_DIRECT	GO:0042391~regulation of membrane potential	42	1.10614	1.49192e-06	GABRB3, HCN4, POPDC3, GABRB1, CHRNA3, CHRNA5, CHRNA4, LRRK2, KCNA1, CHRNA7, NEDD4L, KCNA5, SLC4A4, CACNA1G, RIMS1, GLRA1, GABRR1, RIMS4, CHRNG, PIEZO2, PIEZO1, DMD, GABRE, CACNG2, BVES, KCNH1, GABRQ, GABRA2, GPR39, CHRNB4, KCNH4, KCNJ10, KCNJ11, KCNH6, CAV3, ACTN2, GABRA4, GLRA4, GABRG3, GLRB, HCN2, HCN1	3373	117	19984	2.12681	0.0122462	9.12615e-05	8.58684e-05
GOTERM_MF_DIRECT	GO:0051015~actin filament binding	71	1.8699	1.52912e-06	CYFIP1, AVIL, ARPC1B, RCSD1, ANTXR1, SYNE3, SYNE2, SYNE1, MYOM3, SLC6A4, PANX1, KBTBD13, PSTPIP1, LASP1, SAMD14, ANXA6, COTL1, PLS3, ANXA8, ACTN2, ACTN1, TPM2, TPM1, MYO7B, SHROOM1, SPTB, SHROOM4, CACNB2, BIN1, HCLS1, MYH9, LCP1, VCL, MYH6, MYH7, TWF2, NEXN, CAPG, TULP1, IQGAP2, CORO1A, IQGAP3, EGFR, ADD2, LIMA1, ABLIM2, ABI3BP, ZFP185, MYH14, FLNA, EPS8L1, FLNB, MYH11, DMD, FLNC, SPTBN1, MYH7B, …	3255	232	18541	1.74322	0.00348643	0.000129353	0.000124482
GOTERM_BP_DIRECT	GO:0048514~blood vessel morphogenesis	20	0.526732	1.55981e-06	ACVRL1, EDN1, FLT1, SYK, LAMA1, SERPINF2, SLC1A1, PDGFB, AHR, SHB, FOXN1, HIF1A, VEGFA, AMOT, EFNB2, GJA1, COL4A1, ITGA7, CYP1B1, FGFR1	3373	37	19984	3.20254	0.0127999	9.47126e-05	8.91157e-05
GOTERM_CC_DIRECT	GO:0030315~T-tubule	28	0.737424	1.57336e-06	RYR1, DYSF, ATP1A2, ATP1A1, SRI, ADRA1B, SLC8A1, SLC9A1, EDNRA, CAPN3, NOS1, SCN5A, KCNJ2, SCN1B, KCNJ5, KCNJ11, CAV3, KCND2, KCNJ12, TGFB3, CACNA2D1, MSN, ABCC9, ATP1B1, ESR1, BIN1, NOS1AP, FXYD1	3483	65	21038	2.60193	0.00158312	4.65991e-05	4.2203e-05
GOTERM_BP_DIRECT	GO:0048844~artery morphogenesis	17	0.447722	1.62818e-06	NRP1, NOTCH3, FOXC2, FOXC1, PRRX1, PRRX2, CHD7, CHRD, PRDM1, VEGFA, WNT11, ZMIZ1, HOXA1, HES1, APOE, LDLR, ENG	3373	28	19984	3.59714	0.0133571	9.81423e-05	9.23427e-05
GOTERM_BP_DIRECT	GO:0050680~negative regulation of epithelial cell proliferation	35	0.92178	1.65835e-06	CDKN1C, RIAN, NOTCH1, MAGED1, HPN, WFDC1, PTN, SOX2, DUSP10, CDH1, GPC3, SOX9, DRD2, B2M, NKX3-1, NKX2-9, MEF2C, TGFB2, TGFB3, PTCH1, WNT5A, PAX6, MCC, ESR2, TGFBR3, BMP4, AR, DAB2, SFRP1, SFRP2, RGN, GAS1, PPARG, NUPR1, FGFR2	3373	90	19984	2.30405	0.013603	9.92366e-05	9.33723e-05
GOTERM_MF_DIRECT	GO:0001968~fibronectin binding	20	0.526732	1.67192e-06	LRRC15, TNFAIP6, SDC4, IGFBP5, PLEKHA2, ITGA3, IGFBP3, MMP2, LOXL3, LILRB4A, MMP9, THBS4, CTSS, VEGFA, MMP13, CCDC80, CTSK, MFAP2, IGFBP6, EPHA1	3255	36	18541	3.16453	0.00381138	0.000136381	0.000131245
GOTERM_BP_DIRECT	GO:0009617~response to bacterium	82	2.1596	1.72095e-06	PNLIPRP2, MIR18, ABCD2, TRIM30A, DGKB, CHD7, TRF, PYGL, IFIT3, PYCARD, UPK1B, BAIAP2L1, MECOM, RGS1, CASP1, SCD1, CD36, HMCN1, ADAMTS9, GBP5, CD52, ANG4, SP110, MIRLET7I, GKN2, SERPINB9, PRLR, CAR5B, TRDN, FCGR1, CCDC80, TTC39AOS1, OAS2, IRF8, AMY1, CYP2E1, LY6A, TLR2, REG3B, GPM6A, MIR20A, SLFN2, LPL, NEXN, USP18, C2, MNDAL, C3, CD79B, STOX2, GPC3, SCN7A, CCL2, CD14, GBP2, GSTM3, NOS2, IFI204, M…	3373	291	19984	1.6695	0.0141128	0.000102242	9.62e-05
GOTERM_MF_DIRECT	GO:0038023~signaling receptor activity	63	1.6592	1.83934e-06	GLP1R, NRP1, NRP2, ROBO4, CD40, ITGB2, LY75, TREM2, PEAR1, ANTXR2, ANTXR1, EDA2R, AMOT, MRC1, ITGB8, EPHB2, PAQR6, PAQR4, GRID1, CD300A, KLRA1, TNFRSF19, GFRA1, GFRA3, TGFBR2, EDAR, PROCR, CD200R2, RTN4RL1, TLR12, CD302, PPARA, PLA2R1, TLR3, TLR13, TLR2, NLGN3, RTN4R, REG3B, NOTCH2, COLEC12, NOTCH3, NOTCH1, GIPR, NPR3, LRP2, PRTG, OGFRL1, P2RY6, ERBB3, P2RY2, CXCR3, P2RY1, BTLA, GRIA3, SEMA4D, FZ…	3255	199	18541	1.80331	0.00419224	0.000144864	0.000139409
GOTERM_BP_DIRECT	GO:0002062~chondrocyte differentiation	29	0.763761	1.85582e-06	WNT2B, SHOX2, LTBP3, CHRDL2, ADAMTS12, HIF1A, PTHLH, GLI3, FGF9, TRPS1, CREB3L2, SOX9, ADAMTS7, OSR2, MEF2C, OSR1, ARID5A, HSPG2, RUNX2, RUNX1, EXT1, BMP4, COL3A1, BMP2, NFIB, FGF18, ROR2, TGFBI, FGFR1	3373	68	19984	2.52671	0.0152104	0.000109467	0.000102998
GOTERM_BP_DIRECT	GO:0010629~negative regulation of gene expression	104	2.739	2.08638e-06	SPI1, FMR1, PRDM1, TNF, GJA1, CREB3L1, MYC, KDR, SOX9, LGALS9, SH3GL2, MEF2C, SERPINF1, FOXP3, OLFM1, CLDN5, SFRP1, SFRP2, MYCN, SMO, MYADM, APLNR, NOTCH2, NOTCH1, ZFP503, PDGFB, GATA4, GATA3, PHB, NTS, GATA2, ACACB, HIF1A, IQGAP3, TERT, STC2, APOE, ZBTB7B, CCR1, TGFB2, SMAD3, EIF2AK3, IGF1, PARP14, NR0B2, ESR1, BMP4, H19, OCLN, BMP2, ID2, ID1, REL, ID3, FGFR4, FGFR1, ACVRL1, CDKN1A, MIR18, CITED…	3373	395	19984	1.55992	0.0170838	0.000122194	0.000114973
GOTERM_BP_DIRECT	GO:0009636~response to toxic substance	35	0.92178	2.22133e-06	PON3, GABRB1, DDC, CDKN1A, KDM5C, GSTP1, SLC7A11, AHR, SLC6A1, CLDN1, SLC6A4, CDH1, CCL4, CCL3, CYP1B1, NEFL, MBP, CYP2F2, DRD2, PRKCG, LYN, PDGFRB, ARNT2, GPX1, MGMT, EPHX2, HTR1D, EPHX1, FOS, CES1D, BCL2, FAS, SDC1, NUPR1, TLR2	3373	91	19984	2.27873	0.0181787	0.000129181	0.000121547
GOTERM_MF_DIRECT	GO:0001227~transcriptional repressor activity, RNA polymerase II transcription regulatory region sequence-specific binding	100	2.63366	2.24022e-06	ZFP566, SPI1, PRDM1, IKZF1, ETS2, ELK3, SALL1, A430033K04RIK, CREB3L1, MYC, HES7, EOMES, MSX2, SOX13, ZBTB33, FOXP4, FOXP3, HIC1, ERF, ZFP9, ATF3, FOXG1, ARX, SHOX2, GLIS3, AEBP1, GATA3, MNDAL, NACC2, PRDM16, NKX6-1, JUN, TFAP2C, HELT, ZBTB16, SNAI3, NR2F1, NFATC2, NFATC1, NR1D1, NFATC4, MLXIPL, BCL6, BHLHE40, NFE2L3, SNAI2, SP5, MKX, ZFP750, HOXD9, MXD3, ZFP763, BHLHE41, TCF21, NR2E1, TFCP2L1, D…	3255	363	18541	1.56919	0.0051036	0.000170555	0.000164133
GOTERM_BP_DIRECT	GO:0034446~substrate adhesion-dependent cell spreading	26	0.684751	2.41087e-06	LAMA5, NRP1, LAMC3, NTN4, LAMC1, ANTXR1, BVES, EPHB3, NTNG2, ATRNL1, FZD4, FZD7, FNDC3B, LAMB1, PARVA, PARVB, MERTK, EFNA1, SFRP1, TMEFF2, PEAK1, AXL, ITGA8, TEK, EPHA1, FERMT3	3373	58	19984	2.6559	0.0197145	0.000139188	0.000130963
GOTERM_BP_DIRECT	GO:0030855~epithelial cell differentiation	38	1.00079	2.42711e-06	EHF, DLX3, UPK2, TGFB1I1, TCF21, KRT20, PTHLH, CNN3, LGALS3, UPK1B, UPK1A, PTER, NKX2-5, CTSB, FZD1, GSTK1, CPT1A, TFAP2C, FZD2, KRT12, UPK3A, VEGFA, VIL1, BDH2, NR5A2, SMO, PAX8, KRT17, CES1D, TST, COL4A1, ID3, PPARG, TPP1, TAGLN2, VDAC1, FGFR2, NEUROG3	3373	103	19984	2.18581	0.019846	0.000139188	0.000130963
GOTERM_CC_DIRECT	GO:0001725~stress fiber	34	0.895444	2.45958e-06	SYNPO2, FAM107A, FHL3, MYLK, AMOT, PDLIM1, LIMA1, PSTPIP1, PDLIM3, PDLIM2, MYH14, FLNB, MYH11, PDLIM5, PDLIM4, ANXA2, ACTN1, TPM1, CYBA, SORBS1, CORO2B, SHROOM4, ACTA2, ACTA1, DLC1, MYH9, NOX4, ROR1, LCP1, TEK, MYL9, MYH6, VCL, MYH7	3483	89	21038	2.30749	0.00247373	7.07655e-05	6.40895e-05
GOTERM_BP_DIRECT	GO:0071346~cellular response to interferon-gamma	40	1.05346	2.47079e-06	CCL12, CIITA, WAS, CAPG, CLDN1, CX3CL1, STX11, CCL9, CCL7, CCL6, MYC, CCL4, MRC1, CASP1, CCL3, CCL2, SIRPA, FLNB, GBP2, GBP4, GBP3, GBP5, CCL24, EDN1, GBP7, GSN, NOS2, DAPK1, GBP9, WNT5A, IRGM1, GBP11, CDC42EP2, IRF8, VIM, RAB7B, TDGF1, TLR3, TLR2, H2-AB1	3373	111	19984	2.13503	0.0201995	0.000140716	0.0001324
GOTERM_BP_DIRECT	GO:0006816~calcium ion transport	49	1.29049	2.56328e-06	RYR1, MCUR1, ATP2A3, ATP2A1, PKD2, SLC8A1, PANX1, GJA4, MYB, ANXA6, NOS1, CCR5, TRPC5, TRPC3, PRKCB, CACNA2D1, CACNA2D2, CACNB2, CAMK2B, SLC24A2, SLC24A4, CALCRL, CHRNA4, CHRNA7, CAMK2A, ITPR1, PSEN2, CACNA1B, ITPR2, ITPR3, SRI, CACNA1F, CORO1A, CACNG6, CACNG7, CCL3, CACNG2, CACNG4, CCR1, CAV3, CAV1, ATP2B2, NFATC1, SLC8B1, MCOLN2, P2RX7, TRPV6, TRPV4, CACHD1	3373	148	19984	1.96155	0.0209476	0.000144983	0.000136416
GOTERM_CC_DIRECT	GO:0032991~macromolecular complex	207	5.45167	2.57091e-06	IFITM3, IFITM1, IFITM2, FRMPD4, FRMPD1, IKZF1, AQP2, CLDN1, GJA1, RASSF2, SCP2, DPYSL2, MYC, SOX9, SLC12A7, GLUL, MEF2C, IL1R1, RUNX2, RUNX1, HCFC1, BCR, AR, VDAC1, STX1A, MAGED1, PIK3R1, HIF1A, C3, PRDX3, NKX2-5, RBM10, SPTBN1, LYN, GSTM2, JUN, GSTM1, JUND, PARVA, NR0B2, AIF1L, OCLN, BHMT, GJB1, ID2, SPATS2L, SDC1, RYR1, CDKN1A, CITED2, SERPINA5, PANX1, MECP2, C1QTNF3, C1QTNF2, C1QTNF6, ANXA6, C…	3483	926	21038	1.35024	0.00258557	7.19142e-05	6.51298e-05
GOTERM_MF_DIRECT	GO:0008083~growth factor activity	51	1.34317	2.59797e-06	CSF1, CXCL1, NENF, FGF1, AREG, FGF3, EFEMP1, FGF8, FGF9, TIMP1, PROK1, IL11, LEFTY1, HGF, NRG1, NRG2, PGF, EREG, VGF, PDGFB, PTN, THBS4, NTF5, PDGFD, NTF3, PDGFC, FGF21, GDF10, TGFB2, TGFB3, GDF15, IGF2, BMP8A, OSM, LIF, BMP8B, IGF1, INHBA, BMP6, VEGFA, BMP4, IL6, BMP2, CXCL12, BMP1, KITL, FGF18, OGN, INHA, TDGF1, FGF11	3255	151	18541	1.92387	0.00591619	0.000185065	0.000178097
GOTERM_MF_DIRECT	GO:0005244~voltage-gated ion channel activity	48	1.26416	2.67169e-06	HCN4, CLIC6, CLIC5, KCNE1, KCNE4, KCNA1, KCNC3, KCNA3, CACNA1B, KCNA5, PKD2, CACNA1F, NALCN, CACNG6, CACNG7, KCNV2, SCN7A, TMEM109, SCN5A, CACNG2, SCN3B, CLIC1, KCNJ2, CACNG4, SCN1B, KCNH1, KCNJ5, KCNJ10, KCND1, KCNJ11, KCNJ8, KCND2, KCNJ12, CACNA2D1, KCNIP3, KCNJ14, KCNJ15, CYBB, CACNA2D2, ANO6, KCNAB3, CACNB2, KCNS2, KCNS3, KCNQ4, SCN4A, HCN2, HCN1	3255	139	18541	1.96702	0.00608356	0.000185065	0.000178097
GOTERM_MF_DIRECT	GO:0004879~RNA polymerase II transcription factor activity, ligand-activated sequence-specific DNA binding	25	0.658415	2.67388e-06	THRB, THRA, RORB, NR2E1, AHR, NR3C2, RXRA, NKX3-1, ESRRB, NR1H4, NR2F1, ESRRG, NR1D1, NR1H5, ESR1, ESR2, NR4A2, NR5A1, NR4A1, AR, NR4A3, NR5A2, AHRR, PPARG, PPARA	3255	53	18541	2.68687	0.00608854	0.000185065	0.000178097
GOTERM_BP_DIRECT	GO:0035924~cellular response to vascular endothelial growth factor stimulus	17	0.447722	3.06223e-06	NRP1, SEMA6A, FLT1, NOTCH1, ANXA1, VCAM1, SPHK1, HSPB1, VEGFA, DLL4, ERN1, NR4A1, KDR, SPRY2, GAS1, PRKD2, PRKD1	3373	29	19984	3.4731	0.0249739	0.000172027	0.000161861
GOTERM_MF_DIRECT	GO:0004714~transmembrane receptor protein tyrosine kinase activity	42	1.10614	3.23143e-06	RET, EPHB6, BLK, ITK, CSF1R, PKDCC, FLT1, EGFR, ERBB3, ERBB4, ERBB2, KDR, FYN, EPHB2, EPHB4, EPHB3, LYN, PDGFRB, EPHA4, PDGFRA, NTRK2, EPHA7, SYK, EPHA8, TIE1, NTRK3, INSRR, MERTK, HCK, TEC, FES, AXL, ROR1, ROR2, TEK, EPHA1, FGFR4, MET, FRK, FGFR2, DDR2, FGFR1	3255	116	18541	2.0624	0.00735342	0.000217076	0.000208902
GOTERM_CC_DIRECT	GO:0031594~neuromuscular junction	39	1.02713	3.28827e-06	LAMA5, LAMA2, SERPINE2, LAMA4, KCNC3, PSEN2, LRP4, CIB2, LAMC1, PTN, THBS4, PCLO, TUBA1A, ERBB4, SV2A, ERBB2, PLS3, NEFL, NEFM, DLGAP3, EPHA4, EPHA7, SYT2, CAV3, ITGA3, F2R, NRG1, SYP, STXBP5L, P2RX7, STX1B, SLC5A7, DES, DOK7, ITGA7, MYH9, COL4A5, CDH15, PDZRN3	3483	110	21038	2.14152	0.00330582	8.94943e-05	8.10515e-05
GOTERM_BP_DIRECT	GO:0035556~intracellular signal transduction	114	3.00237	3.33363e-06	DGKG, DGKB, NRK, PREX2, PREX1, ZFP36, DEPTOR, RASSF5, STK32B, TNS3, STK32C, TNS2, PDK1, PRKCG, PDGFRB, GUCY1A2, PRKCH, IGFBP5, DAPK1, PRKCB, ACOT11, BCR, DOK1, DEPDC1A, SPATA13, SIK1, PRKD2, TNIK, PRKD1, DGKK, DGKI, SHC2, NLRX1, ARHGEF28, TWF2, PSEN2, RASAL1, NLK, ABR, SOCS3, NUAK1, NUAK2, IRAK1, HMOX1, STK38L, DRD2, PAG1, PEA15A, LYN, SRPK3, DCLK3, NFATC1, MC1R, DAB1, PPP1R1A, WNK2, WNK3, CSPG4,…	3373	447	19984	1.511	0.0271569	0.000186008	0.000175016
GOTERM_BP_DIRECT	GO:1904707~positive regulation of vascular smooth muscle cell proliferation	21	0.553068	3.78465e-06	EDN1, JUN, CALCRL, IGFBP5, HPGD, MMP2, PDGFB, IGF1, TNF, MMP9, AGT, ERN1, P2RY6, GJA1, NR4A3, FGF9, TERT, ADAMTS1, LDLRAP1, DDR2, MAP3K5	3373	42	19984	2.96235	0.030774	0.000206977	0.000194746
GOTERM_BP_DIRECT	GO:0050873~brown fat cell differentiation	21	0.553068	3.78465e-06	CEBPA, CEBPB, LAMA4, RARRES2, EBF2, ADRB2, METRNL, PTGS2, GATA2, MRAP, PLAC8, SELENBP1, NUDT7, RGS2, FABP3, LRG1, ADRB3, PRDM16, PPARG, ITGA6, SCD1	3373	42	19984	2.96235	0.030774	0.000206977	0.000194746
GOTERM_BP_DIRECT	GO:0001656~metanephros development	21	0.553068	3.78465e-06	IRX1, OSR2, FOXC2, EYA1, IRX3, OSR1, GREB1L, SLC5A1, GLI3, BMP4, FGF8, PAX8, ID2, ITGA8, BCL2, CTSH, ID3, SPRY1, SLIT2, FBN1, NKX3-1	3373	42	19984	2.96235	0.030774	0.000206977	0.000194746
GOTERM_BP_DIRECT	GO:0016485~protein processing	35	0.92178	3.9103e-06	PCSK2, CPM, SPON1, ENPEP, PSEN2, ECE1, CPZ, PCSK5, PTHLH, GLI3, CTSS, PHEX, ADAMTS2, ADAMTS3, CASP8, APH1B, MYC, CASP3, ANPEP, CASP1, CPXM1, MME, PTCH1, IL1R2, F3, P2RX7, ADAM19, BACE2, MAFB, BMP1, MMP16, CPE, CNTN2, TLL1, OGT	3373	93	19984	2.22972	0.0317793	0.000212443	0.000199888
GOTERM_MF_DIRECT	GO:0015293~symporter activity	43	1.13247	4.19479e-06	SLC24A2, SLC23A2, SLC24A4, SLC45A1, SLC1A1, SLC6A20B, SLC1A4, SLC1A5, SLC5A1, SLC6A1, SLC4A4, SLC1A7, SLC5A3, SLC6A2, SLC6A3, SLC6A4, SLC17A7, SLC16A8, SLC15A3, SLC16A2, SLC38A3, MFSD2B, SLC12A7, SLC25A22, SLC38A2, SLC16A4, MFSD2A, SLC12A4, SLC6A19, SLC10A6, SLC38A1, SLC15A2, SLC2A10, SLC10A1, SLC2A12, SLC16A11, SLC4A11, SLC16A13, SLC5A6, SLC6A6, SLC5A7, SLC25A18, SLC6A8	3255	121	18541	2.02426	0.00953518	0.00027374	0.000263433
GOTERM_BP_DIRECT	GO:0045669~positive regulation of osteoblast differentiation	31	0.816434	4.34653e-06	CEBPA, CEBPB, IFITM1, CEBPD, LRP3, GLI3, NPPC, CLIC1, CD276, CTHRC1, ACVR1, GDF10, WWTR1, MEF2C, JUND, IFI204, MSX2, WNT7B, IGF1, NPNT, BMP6, RUNX2, VEGFA, BMP4, IL6, BMP2, SFRP2, TMEM119, FAM20C, PRKD1, DDR2	3373	78	19984	2.35469	0.0352614	0.000234599	0.000220736
GOTERM_BP_DIRECT	GO:0071347~cellular response to interleukin-1	32	0.842771	4.61632e-06	CEBPB, CCL12, CD40, ADAMTS12, HIF1A, CXCL2, CX3CL1, MYLK3, PYCARD, CCL9, CCL7, CCL6, HYAL1, MYC, CCL4, CCL3, CCL2, SIRPA, SOX9, NKX3-1, ADAMTS7, CCL24, EDN1, PTGIS, ABCC2, NR1D1, KLF2, MAPK13, IL6, SFRP1, IRF1, RBMX	3373	82	19984	2.31208	0.0374086	0.000247542	0.000232914
GOTERM_CC_DIRECT	GO:0016529~sarcoplasmic reticulum	29	0.763761	4.79066e-06	RYR1, CAMK2B, H6PD, ATP2A3, ITPR1, ITPR2, ATP2A1, PYGM, ITPR3, SRI, JPH1, THBS4, SYNE2, HK2, RASD1, CMYA5, TMEM109, NOS1, TMEM38A, XDH, S100A1, CACNA2D1, P3H2, ANK1, TRDN, JSRP1, ASPH, FKBP1B, CASQ2	3483	72	21038	2.43286	0.00481259	0.000126952	0.000114976
GOTERM_BP_DIRECT	GO:0070373~negative regulation of ERK1 and ERK2 cascade	33	0.869107	4.83831e-06	ERRFI1, PTPRR, RGS14, GSTP2, GSTP1, CHRNA7, ARRB1, PHB, NDRG2, DUSP10, TIMP3, SIRPA, DMD, EPHB2, LYN, EPHA4, SEMA6A, DUSP1, CAV1, SPRY4, LIF, IGF1, KLF4, DUSP9, DUSP6, ACE2, DAB2, PTPRC, WNK2, CNKSR3, SPRY2, SPRY1, ATF3	3373	86	19984	2.27343	0.0391718	0.000257773	0.00024254
GOTERM_MF_DIRECT	GO:0044325~ion channel binding	51	1.34317	4.89403e-06	LRRK2, FMR1, ATP2A3, ARRB1, PKD2, SLC8A1, PYCARD, PANX1, CDH5, RIMS1, RIMS4, TSPO, SCN5A, NOS1, SCN1B, KCNH1, ABCC8, ACTN2, ACTN1, PDE4D, ABCC9, KCNAB3, ANK1, TRDN, VDAC1, STX1A, KCNE1, KCNE4, ITPR1, ITPR2, NEDD4L, SLC5A3, FLNA, FYN, KCNE1L, SCN3B, S100A10, LYN, TCAF2, MPP2, TCAF1, KCNJ11, CAV3, KCNIP3, CAV1, ID2, FKBP1B, FXYD1, HRC, TCAP, GPD1L	3255	154	18541	1.88639	0.0111157	0.00030268	0.000291283
GOTERM_MF_DIRECT	GO:0061629~RNA polymerase II sequence-specific DNA binding transcription factor binding	65	1.71188	4.90331e-06	KDM5C, SPI1, CITED2, TCF23, BHLHE41, HSPB1, LDB2, AHR, ELK1, ETS1, ETS2, SOX2, SALL1, HEY2, CD34, EOMES, MEF2C, LMO2, TRP73, FOS, POU5F1, AR, TOX2, TAL1, HCLS1, PPARG, TRIB1, PPARA, TRIB2, CEBPA, FOXC1, BEX2, CEBPB, SP100, BEX1, EPAS1, PRDM13, GATA4, GATA3, GATA2, HIF1A, GATA1, GBX2, TBX20, HES1, NKX2-5, EGR2, JUN, SMAD3, PRRX1, ESRRB, NFATC1, TBX6, SMARCA1, KLF4, TBX3, TBX18, MLXIPL, GFI1B, LHX3…	3255	213	18541	1.73826	0.0111367	0.00030268	0.000291283
GOTERM_BP_DIRECT	GO:0060412~ventricular septum morphogenesis	22	0.579405	5.06152e-06	ACVR1, FZD1, MIR20A, TGFB2, MIR18, NOTCH1, FZD2, CITED2, NOG, NFATC1, TBX3, TGFBR2, TGFBR3, HEYL, WNT11, HEY2, APLNR, HES1, SLIT3, SLIT2, NKX2-5, SOX4	3373	46	19984	2.83355	0.0409415	0.000267936	0.000252103
GOTERM_MF_DIRECT	GO:0045499~chemorepellent activity	17	0.447722	5.2092e-06	SEMA5A, SEMA6B, SEMA6C, SEMA7A, EPHA7, SEMA6A, SEMA4D, SEMA3C, SEMA3D, SEMA3A, SEMA6D, SEMA3G, APOA1, NRG1, SEMA3F, FLRT2, SLIT2	3255	29	18541	3.33913	0.0118274	0.000313101	0.000301311
GOTERM_BP_DIRECT	GO:1902895~positive regulation of pri-miRNA transcription from RNA polymerase II promoter	24	0.632078	5.26832e-06	EGR1, TGFB2, JUN, SMAD3, SPI1, PDGFB, FOS, GATA3, KLF4, GATA2, TNF, HIF1A, ETS1, EGFR, APLN, FOSL1, BMP4, AR, BMP2, TERT, MYC, MYB, PPARG, TEAD1	3373	53	19984	2.68288	0.0425781	0.000275883	0.00025958
GOTERM_BP_DIRECT	GO:0031668~cellular response to extracellular stimulus	15	0.395049	5.31187e-06	LYN, GSDMD, CDKN1A, FOS, BMP6, ASGR1, P2RX7, FOSL1, NR4A2, PTPRC, SFRP2, ADORA2B, AXL, ITGA6, HAMP	3373	24	19984	3.70294	0.0429224	0.000275883	0.00025958
GOTERM_BP_DIRECT	GO:0003180~aortic valve morphogenesis	15	0.395049	5.31187e-06	NOTCH1, ELN, TIE1, TWIST1, NFATC1, GATA4, GATA3, EFNA1, DLL4, BMP4, HEY2, TBX20, SLIT3, SOX9, SLIT2	3373	24	19984	3.70294	0.0429224	0.000275883	0.00025958
GOTERM_BP_DIRECT	GO:0006883~cellular sodium ion homeostasis	16	0.421385	5.58615e-06	TESC, ATP1A3, ATP1A2, ATP1A1, ATP1B2, ATP12A, ATP1B1, AGT, SLC8A1, SLC9A1, NR3C2, ATP4A, SCNN1B, SCNN1A, SPP1, SGK1	3373	27	19984	3.51093	0.0450881	0.000284756	0.000267928
GOTERM_BP_DIRECT	GO:0048843~negative regulation of axon extension involved in axon guidance	16	0.421385	5.58615e-06	SEMA5A, SEMA6B, SEMA6C, NRP1, SEMA7A, SEMA6A, SEMA4D, SEMA3C, SEMA3D, SEMA3A, SEMA6D, WNT5A, SEMA3G, SEMA3F, SLIT1, PLXNA3	3373	27	19984	3.51093	0.0450881	0.000284756	0.000267928
GOTERM_BP_DIRECT	GO:0032703~negative regulation of interleukin-2 production	16	0.421385	5.58615e-06	LAG3, HOMER2, LAPTM5, NR1H4, TNFAIP3, IL20RB, NOD2, GATA3, LILRB4A, FOXP3, HDAC7, ZFP36, PTPRC, TBX21, CD34, CD276	3373	27	19984	3.51093	0.0450881	0.000284756	0.000267928
GOTERM_MF_DIRECT	GO:0005544~calcium-dependent phospholipid binding	25	0.658415	5.94344e-06	CPNE8, CPNE7, CPNE6, DYSF, DOC2B, PCLO, ANXA6, ANXA8, CPNE2, SYT4, PLA2G4F, SYT2, ANXA1, ANXA2, ANXA3, ANXA5, PLA2G4C, SYT15, PLA2G4A, SYT13, SYTL3, SYT12, ESYT3, ESYT1, PLCD1	3255	55	18541	2.58916	0.0134831	0.000348072	0.000334966
GOTERM_BP_DIRECT	GO:0009410~response to xenobiotic stimulus	50	1.31683	6.79776e-06	GABRB3, ABAT, AHR, NFKBIZ, KDR, CASP1, HADH, VAV3, GPX1, ABCC2, PRKCB, MMP2, CYBB, FOS, GABRG3, MMP9, TGFBR2, ALDH3A1, SFRP1, SFRP2, SCNN1B, DPYD, ALDH1A1, AHRR, CHRNA3, SLC1A1, MGST1, ATP1A3, GATA4, ATP1A1, NPAS2, DRD2, ABCB1B, SNCA, FZD1, BCHE, NQO1, ARNT2, TGFB2, JUN, KCNJ11, IGF2, NFATC2, INHBA, P2RX7, ATP4A, BCL2, LCN2, PDE3A, KCNK3	3373	157	19984	1.88685	0.0545959	0.000344392	0.00032404
GOTERM_MF_DIRECT	GO:0003677~DNA binding	395	10.4029	7.05989e-06	EHF, SPI1, ELK1, SOX21, ELK3, MYC, CREB3L1, MYB, CREB3L2, NKX1-2, HOXA1, JUNB, HES7, NKX2-9, MEF2C, RBFOX3, SOX13, SOX14, RFX3, SOX12, BHLHA15, SOX10, WDR76, AR, ISL2, ZFP292, NOBOX, ATF3, PIF1, HOXD1, SHOX2, GATA4, PRDM13, GATA3, GATA2, GATA1, HIF1A, ZFP182, TERT, PRDM16, ALX3, ALX4, ZBTB7B, NKX2-5, NFE2, JUN, JUND, SNAI3, PBX3, NR2F1, NFATC2, NFATC1, NR1D1, PBX1, FLI1, NFATC4, FOSL2, FOSL1, FAM…	3255	1850	18541	1.21621	0.0159955	0.00040312	0.000387941
GOTERM_CC_DIRECT	GO:0009925~basal plasma membrane	26	0.684751	7.17954e-06	SLC23A2, CD81, TRF, SLC1A5, AQP5, PKD2, EGFR, ERBB3, ERBB4, SLCO2B1, ERBB2, SLC16A8, LDLRAP1, CD34, P2RY12, CAV1, SHROOM4, CLDN4, CEACAM1, SLC7A8, SLCO1A4, KCNQ4, ITGA6, TEK, MET, ITGA9	3483	62	21038	2.53299	0.00720375	0.000185379	0.000167891
GOTERM_BP_DIRECT	GO:0048662~negative regulation of smooth muscle cell proliferation	22	0.579405	7.69949e-06	NDRG4, VIPR2, IGFBP5, ANG4, CAV1, IGFBP3, NPR3, TNFAIP3, PIK3R1, NDRG2, KLF4, ESR1, AGT, ESR2, ACE2, BMP2, OGN, HMOX1, APOD, PPARG, APOE, TRIB1	3373	47	19984	2.77326	0.0616106	0.000386267	0.000363441
GOTERM_BP_DIRECT	GO:0070098~chemokine-mediated signaling pathway	24	0.632078	7.71785e-06	CCR1, CX3CR1, CCL24, CCL12, FOXC1, CXCL17, GPR75, CXCL1, CXCR6, CXCL2, CX3CL1, CXCL10, CCL9, CXCL12, CCL7, CCL6, CCL4, CCRL2, CCL3, CCL2, ACKR3, CCR10, CCR2, PF4	3373	54	19984	2.6332	0.0617529	0.000386267	0.000363441
GOTERM_BP_DIRECT	GO:0010934~macrophage cytokine production	19	0.500395	7.90311e-06	NLRX1, PSEN2, TWIST1, NOD1, NOD2, P2RX7, PYCARD, MIR324, PANX1, AXL, CASP4, CASP1, ACP5, NLRP3, TLR7, CD36, GAS6, TLR3, TLR2	3373	37	19984	3.04241	0.0631874	0.000393156	0.000369922
GOTERM_BP_DIRECT	GO:0048484~enteric nervous system development	13	0.342376	8.13727e-06	RET, ARX, ASCL1, SOX10, PHOX2A, EDNRA, EDNRB, KIF26A, HLX, TLX2, RHOX10, NTF3, SOX8	3373	19	19984	4.05374	0.0649974	0.000402381	0.000378602
GOTERM_BP_DIRECT	GO:0007162~negative regulation of cell adhesion	25	0.658415	8.98774e-06	SEMA5A, ACVRL1, PLXND1, PIK3R1, RND1, SPN, ERBB3, PODXL, ACP5, EPHB2, PLXNA4, JAM2, PLXNA3, EPHA4, SEMA4D, DSCAM, ANGPT1, DUSP1, MMP2, LAMB1, HSPG2, DAB1, NAT8, PLXNB3, MYO1F	3373	58	19984	2.55375	0.071542	0.000439176	0.000413223
GOTERM_BP_DIRECT	GO:0001541~ovarian follicle development	25	0.658415	8.98774e-06	CEBPB, FOXC1, AHR, LFNG, NPPC, SOHLH1, MYC, KDR, PCYT1B, LHCGR, ANGPT1, MMP2, INHBA, ZFX, ESR2, VEGFA, BMP4, MMP14, VGF, KITL, BCL2, MMP19, ATM, NOBOX, INHA	3373	58	19984	2.55375	0.071542	0.000439176	0.000413223
GOTERM_BP_DIRECT	GO:1990573~potassium ion import across plasma membrane	21	0.553068	9.19205e-06	HCN4, KCNK5, KCNJ5, SLC12A4, KCNJ10, KCNJ11, KCNJ8, KCNJ12, KCNJ14, KCNJ15, ATP1A3, ABCC9, ATP1A2, ATP1A1, ATP1B2, ATP12A, ATP1B1, ATP4A, SLC12A7, KCNJ2, HCN2	3373	44	19984	2.8277	0.0731073	0.000446517	0.000420131
GOTERM_BP_DIRECT	GO:0097154~GABAergic neuron differentiation	11	0.289702	9.54685e-06	DLX1, DLX2, SALL1, TLX3, HELT, GSX2, PRDM13, INHBA, ASCL1, FEZF2, GATA2	3373	14	19984	4.65512	0.0758194	0.00046104	0.000433795
GOTERM_BP_DIRECT	GO:0021772~olfactory bulb development	17	0.447722	9.64394e-06	EOMES, CSF1R, DLX2, LRRK2, SEMA3A, ARX, CHD7, GSX2, PAX6, NR2E1, EXT1, SALL1, DPYSL2, ID2, ZIC1, SLIT1, SLIT2	3373	31	19984	3.24903	0.0765602	0.000463021	0.00043566
GOTERM_MF_DIRECT	GO:0008289~lipid binding	94	2.47564	9.71528e-06	DGKG, DGKB, FRMPD4, CD81, DYSF, SNX12, TREM2, WDR45, NR3C2, GHR, SCP2, PSD4, BLNK, ANXA6, LBP, CD36, SH3GL2, KCNH1, PAQR6, ANXA1, STARD5, SPHK1, STARD8, ACOT11, ACOT12, APOA1, EPDR1, PLA2G4A, PRLR, NR5A1, HCK, AR, RBP7, OBSCN, NR5A2, ADORA2A, RBP1, DOK7, VDAC1, PPARA, AMER1, GRB7, APOL10B, CRABP2, ALOX15, CRABP1, LPAR4, LTC4S, APOLD1, SEC14L2, C3, PGRMC1, APOL6, ALOX8, CYTH4, GRK5, SULT1E1, APOL8…	3255	347	18541	1.54305	0.0219454	0.000541212	0.000520834
GOTERM_BP_DIRECT	GO:0071407~cellular response to organic cyclic compound	30	0.790097	1.00981e-05	CEBPA, CEBPB, CCL12, LRRK2, SLC1A1, NOD2, TNF, P2RY6, P2RY1, CCL3, CCL2, CYP1B1, PAK3, P2RY12, P2RY13, GSTM3, PLA2G4F, IGFBP5, NOS2, MGMT, CYBA, FANCB, HCFC1, P2RX7, NFKBIA, BMP2, SP5, ALPL, PPARG, ITGA6	3373	77	19984	2.30832	0.0800175	0.000479581	0.000451241
GOTERM_BP_DIRECT	GO:0008016~regulation of heart contraction	16	0.421385	1.0153e-05	MYBPC3, HCN4, GLP1R, THRB, CAV3, THRA, NOS2, S100A1, CACNA1B, CACNA2D2, TBX2, GJA1, HRC, KCNE1L, NOS1, MYH6	3373	28	19984	3.38554	0.0804349	0.000479581	0.000451241
GOTERM_BP_DIRECT	GO:0006749~glutathione metabolic process	26	0.684751	1.01631e-05	CLIC6, CLIC5, GSTP2, GSTP1, SLC1A1, MGST1, GSTT1, SLC7A11, HPGDS, HMGN5, CLIC1, GSTM3, GSTK1, GSTM2, GSTM1, GPX1, GSTO1, GPX3, IDH1, NAT8, GSTA3, GSTA2, ETHE1, CTH, GSTA1, G6PDX	3373	62	19984	2.48455	0.0805111	0.000479581	0.000451241
GOTERM_BP_DIRECT	GO:0007565~female pregnancy	39	1.02713	1.07376e-05	OXTR, HPGD, HFE, SLC2A1, ADM, H2-Q2, CUZD1, PCSK5, ETS1, THBD, CRHBP, HSD11B2, SULT1E1, UCP2, CAPN2, LGALS9, SLC38A3, SLC38A2, SLC19A1, STAT5B, SLC38A1, ABCC2, IGFBP5, CYP2J6, TGFB3, ABCC8, FOS, ADRA2C, ADRA2B, AGT, PGF, ADRA2A, FOSL1, CLDN4, CYP2D22, CR1L, FOSB, MAGED2, ITGA5	3373	113	19984	2.04481	0.0848635	0.000503811	0.000474039
GOTERM_BP_DIRECT	GO:0071310~cellular response to organic substance	20	0.526732	1.08562e-05	TRIM71, EGR1, EDN1, EGR2, ABCC8, CYBA, SYP, IQGAP3, SLC6A4, NR4A1, EDNRA, CALB1, TBX21, CASP3, NFKBIZ, TIMP2, CASP1, BCL2, TIMP3, CD68	3373	41	19984	2.8901	0.0857599	0.000506501	0.00047657
GOTERM_MF_DIRECT	GO:0001540~beta-amyloid binding	29	0.763761	1.09996e-05	CLSTN2, CLSTN3, CHRNA7, ITGB2, ATP1A3, TREM2, ADRB2, PIRB, HSD17B10, APBB2, CD36, APOE, EPHB2, DLGAP3, LDLRAP1, LDLR, GPRASP2, GRIA3, CD74, TGFB2, FZD5, FZD4, VBP1, APOA1, FCGR2B, APBA2, CRYAB, ITM2A, TLR2	3255	71	18541	2.3266	0.0248104	0.000598171	0.000575648
GOTERM_BP_DIRECT	GO:1901216~positive regulation of neuron death	24	0.632078	1.11568e-05	C1QA, EGR1, ITGAM, WNT5A, FOS, ELK1, SSH1, EFNB2, TYROBP, CASP8, MYB, DDIT4, CAPN2, LCN2, ATM, FYN, MAPT, APOE, NOS1, FCGR2B, PTPN5, DDR2, MAP3K5, SNCA	3373	55	19984	2.58532	0.088027	0.000517602	0.000487015
GOTERM_BP_DIRECT	GO:0070588~calcium ion transmembrane transport	36	0.948117	1.12428e-05	SLC24A2, RYR1, SLC24A4, ATP2A3, ITPR1, CACNA1B, ITPR2, ATP2A1, ITPR3, PKD2, CACNA1F, NALCN, SLC8A1, CACNA1G, CACNG6, PANX1, CACNG7, EDNRA, EDNRB, CACNG2, CACNG4, P2RY12, EDN1, TRPC5, TRPC3, CACNA2D1, CACNA2D2, ATP2B2, ANO6, SLC8B1, MCOLN2, CACNB2, TRPV6, ASPH, TRPV4, GAS6	3373	101	19984	2.11177	0.0886739	0.000518675	0.000488024
GOTERM_CC_DIRECT	GO:0043679~axon terminus	36	0.948117	1.1934e-05	CHRM1, KCNA1, KCNC3, FMR1, SLC1A1, CACNA1B, TULP1, SRI, NTS, ELK1, SLC1A7, SLC6A3, SLC8A1, CRHBP, CDH1, CCL2, SNCG, DRD2, GLUL, DRD4, SNCA, EPHA4, NTRK2, PRRT2, AVPR1B, KCNIP3, TPBG, ANXA5, ADRA2C, ADRA2A, TANC1, BIN1, PNOC, ROR1, DGKI, HCN1	3483	103	21038	2.11114	0.0119457	0.000300438	0.000272095
GOTERM_BP_DIRECT	GO:0045668~negative regulation of osteoblast differentiation	28	0.737424	1.21284e-05	NOTCH1, TNFAIP6, CHRD, TWIST1, RORB, AHR, HDAC8, TNF, AREG, HDAC7, SOX2, SOX9, GDF10, SMAD3, SEMA4D, IGFBP5, PTCH1, NOG, FNDC3B, NFATC1, AXIN2, DLK1, SFRP1, ID2, ID1, ID3, PPARG, FGFR1	3373	70	19984	2.36988	0.0953157	0.000556425	0.000523543
GOTERM_CC_DIRECT	GO:0005783~endoplasmic reticulum	336	8.84909	1.384e-05	IFITM3, ARXES2, CYP3A13, AQP5, CWH43, ARXES1, LCTL, CMAH, IFIT2, GJA1, NSDHL, MAGEA8, SCP2, CREB3L1, CREB3L2, KDR, CYP1B1, PIEZO1, PIP4K2B, PTGFRN, MAGEA5, PTGDS, GLUL, MAGEA3, WLS, MFSD2A, EPHA4, ST6GAL1, P3H2, FNDC3B, P3H3, FNDC5, CPED1, CYP39A1, FNDC4, SOAT2, MIP, CYP2E1, KDELR3, KCTD17, H2-D1, RNF122, CRABP2, RETSAT, SLC35D3, MGST1, THY1, UGT1A7C, HSD11B2, SGPL1, APH1B, TESPA1, FLRT2, AGMO, S…	3483	1646	21038	1.23299	0.0138403	0.000339925	0.000307856
GOTERM_BP_DIRECT	GO:0045665~negative regulation of neuron differentiation	31	0.816434	1.3964e-05	NOTCH3, BEX1, NOTCH1, FMR1, FOXG1, DTX1, NR2E1, FUOM, ASCL1, DLL1, SOX21, GLI3, SLC6A4, SOX2, SIX3, DMD, HES1, FEZF2, CAV1, IRX3, TRP73, PAX6, PBX1, CD24A, ISL2, TLX3, LMX1A, CTDSP1, ID2, CNTN2, FOXA2	3373	82	19984	2.23982	0.108928	0.000630136	0.000592899
GOTERM_BP_DIRECT	GO:0006909~phagocytosis	31	0.816434	1.3964e-05	ITGAM, LRP1, NCF2, ITGB2, PLD4, TULP1, NOD2, ITGAL, GATA2, CORO1A, ABR, P2RY6, SH3BP1, LDLR, ANXA1, TICAM2, ANXA3, MERTK, BCR, HCK, AXL, ADGRB1, PECAM1, IRF8, PRTN3, CD302, FCGR2B, GAS6, MET, DOCK1, MYO1G	3373	82	19984	2.23982	0.108928	0.000630136	0.000592899
GOTERM_BP_DIRECT	GO:0043434~response to peptide hormone	31	0.816434	1.3964e-05	REG3B, BTG2, OXTR, SPARC, IRS1, ATP2A1, PLD1, AREG, PLD2, SERPINA3C, GJA1, STC2, NEFL, STAT6, NOS1, TIMP1, STAT5B, JUND, ANXA1, SERPINA3M, SERPINA3N, SERPINA3G, SERPINA3H, SERPINA3I, EREG, COL1A1, NR4A3, CXCL12, TEK, PLCB1, PLCD1	3373	82	19984	2.23982	0.108928	0.000630136	0.000592899
GOTERM_BP_DIRECT	GO:1902287~semaphorin-plexin signaling pathway involved in axon guidance	12	0.316039	1.41544e-05	NRP1, EDNRA, NRP2, MEF2C, EDN1, PLXND1, SEMA3A, PLXNB3, ECE1, SEMA3F, PLXNA4, PLXNA3	3373	17	19984	4.18214	0.110327	0.000635254	0.000597714
GOTERM_BP_DIRECT	GO:0071542~dopaminergic neuron differentiation	18	0.474058	1.45009e-05	WNT5A, EN1, HPRT, HIF1A, VEGFA, NR4A2, SFRP1, FGF8, CXCL12, SMO, LMX1A, ID2, RSPO2, OTX2, LMX1B, NEUROG2, FOXA2, PITX3	3373	35	19984	3.04699	0.11287	0.00064381	0.000605765
GOTERM_BP_DIRECT	GO:2000379~positive regulation of reactive oxygen species metabolic process	18	0.474058	1.45009e-05	PDGFRB, CDKN1A, PID1, GADD45A, DCXR, PDGFB, F2, TGFBR2, PLAU, DUOXA1, LCN2, TSPO, CYP1B1, NOX4, CD36, XDH, NOX1, NFE2L2	3373	35	19984	3.04699	0.11287	0.00064381	0.000605765
GOTERM_BP_DIRECT	GO:0048846~axon extension involved in axon guidance	10	0.263366	1.47823e-05	NRP1, NRP2, SMO, SEMA3A, WNT5A, SLIT1, SLIT3, SLIT2, SEMA3F, PLXNA3	3373	12	19984	4.93725	0.114929	0.000652793	0.000614216
GOTERM_BP_DIRECT	GO:0046777~protein autophosphorylation	57	1.50119	1.50882e-05	MYLK2, FLT1, LRRK2, KDR, PIM2, MAP3K9, EPHB4, EPHB3, PDGFRB, PRKCG, EPHA4, PDGFRA, CDKL5, SYK, DAPK1, EPHA8, INSRR, BCR, ERN1, HCK, OBSCN, PEAK1, FAM20C, SIK1, PRKD2, TNIK, PRKD1, EPHA1, MET, DDR2, CAMK2B, CSF1R, CAMK2A, PRKX, THY1, NLK, EGFR, IRAK1, GRK5, ERBB4, ERBB2, FYN, LYN, NTRK2, EIF2AK3, PTPRC, TAOK3, FES, STK26, WNK2, WNK3, ATM, TEK, MAP3K13, FGFR4, FGFR2, FGFR1	3373	192	19984	1.75889	0.117163	0.000662757	0.000623592
GOTERM_BP_DIRECT	GO:0032720~negative regulation of tumor necrosis factor production	27	0.711088	1.54052e-05	ERRFI1, TRIM30A, GSTP2, GSTP1, CHRNA7, TWIST1, TNFAIP3, TREM2, NOD2, CX3CL1, TSPO, ACP5, SIRPA, LBP, CD34, ARG2, NR1H4, IGF1, LILRB4A, FOXP3, CD24A, MC1R, ELF4, AXL, BCL3, PTPN6, GAS6	3373	67	19984	2.38756	0.119471	0.000669558	0.000629991
GOTERM_BP_DIRECT	GO:0032526~response to retinoic acid	27	0.711088	1.54052e-05	SP100, MILL2, GATA4, ASCL1, AQP3, SOX2, ADH1, GJA1, RXRA, CTSH, IGFBP7, MEST, PDGFRB, LEFTY1, DUSP1, PTCH1, TIE1, KLF4, BMP6, POU5F1, TBX2, RUNX1, GJB2, TRIML2, TRIM16, TEK, PTGES	3373	67	19984	2.38756	0.119471	0.000669558	0.000629991
GOTERM_BP_DIRECT	GO:0035050~embryonic heart tube development	17	0.447722	1.62689e-05	FOXC2, MEF2C, EDN1, FOXC1, CHRD, ECE1, GATA4, TBX3, SLC8A1, TBX2, HHEX, EDNRA, GJA1, FGF8, TBX20, NKX2-5, PLXNA4	3373	32	19984	3.14749	0.12573	0.000703397	0.00066183
GOTERM_MF_DIRECT	GO:0050431~transforming growth factor beta binding	15	0.395049	1.62872e-05	ACVR1, ACVRL1, TGFB3, WFIKKN2, LTBP4, LTBP3, LRRC32, LTBP1, CHRDL1, TSKU, TGFBR2, TGFBR3, CD109, CD36, ENG	3255	25	18541	3.4177	0.0365168	0.000865114	0.00083254
GOTERM_BP_DIRECT	GO:0007626~locomotory behavior	40	1.05346	1.63677e-05	CHRNA3, PDE1B, CHRNA4, HEXB, CHD7, SLC1A1, GPR88, CACNA1B, FIGN, ABAT, CELSR1, ADRA1B, SLC6A3, ADCY5, CALB1, RELN, APH1B, GNG7, PAK6, DRD2, FEZF2, PITX3, CHRNB4, DSCAM, NEGR1, NPY1R, ATP2B2, NRG1, HPRT, ETV5, ALDH1A3, GPRC5B, ADORA2A, LMX1A, TAL1, LMX1B, AVP, APBA2, SHANK3, ASTN1	3373	119	19984	1.99149	0.126443	0.000703983	0.000662382
GOTERM_BP_DIRECT	GO:1904754~positive regulation of vascular associated smooth muscle cell migration	13	0.342376	1.72089e-05	DOCK4, LRP1, IGFBP5, PDGFB, PCSK5, AGT, SSH1, NR4A3, FGF9, SMO, TERT, ADAMTS1, DDR2	3373	20	19984	3.85105	0.132491	0.000736326	0.000692813
GOTERM_BP_DIRECT	GO:0030509~BMP signaling pathway	38	1.00079	1.74411e-05	NOTCH2, ACVRL1, ZCCHC12, DLX3, TMPRSS6, HFE, CHRD, CHRDL1, TMEM100, BMPER, MIRLET7F-1, HES1, ACVR1, EGR1, LEFTY1, TGFB2, SMAD3, MSX2, USP9X, GDF15, TGFB3, FST, NOG, WNT5A, BMP8A, BMP8B, BMP6, RUNX2, EXT1, TGFBR3, BMP4, SFRP1, BMP2, SFRP2, NFIA, ID1, PPARG, ROR2	3373	111	19984	2.02827	0.134153	0.000742415	0.000698543
GOTERM_BP_DIRECT	GO:0006814~sodium ion transport	43	1.13247	1.78267e-05	HCN4, SLC24A2, SLC23A2, SLC24A4, ATP1A3, NEDD4L, ATP1A2, ATP1A1, SLC5A1, ATP12A, SLC4A4, NALCN, SLC5A3, SLC8A1, SLC9A1, SLC17A7, SLC38A8, SCN5A, SCN3B, SLC38A3, SLC38A2, SCN1B, SLC10A6, SLC38A1, SLC13A4, SLC10A1, SLC4A11, ATP1B4, ATP1B2, ATP1B1, SLC8B1, SLC9B2, SLC5A6, SLC5A7, SLC6A8, FXYD3, SCNN1B, SCNN1A, SLC9A9, FXYD1, SCN4A, HCN2, HCN1	3373	132	19984	1.93001	0.136906	0.000754939	0.000710326
GOTERM_BP_DIRECT	GO:0006937~regulation of muscle contraction	14	0.368712	1.86089e-05	RYR1, MYLK2, CHRNA3, KCNA1, ATP2A1, ATP1A2, ADRA1B, SSTR2, TNNT1, TNNT3, TNNI1, ANXA6, CASQ2, TNNI2	3373	23	19984	3.60634	0.142465	0.000783988	0.000737659
GOTERM_BP_DIRECT	GO:0030900~forebrain development	34	0.895444	1.87026e-05	NOTCH3, DRAXIN, NOTCH1, ITGAM, FOXG1, ARX, PSEN2, CHRD, LRP2, IKZF1, GLI3, SOX2, HHEX, CCKAR, RELN, MECOM, ZIC1, FYN, OTX2, OTX1, DRD2, FEZF2, NOG, ATRX, NR2F1, TRP73, PAX6, SSTR2, BMP4, TYROBP, NFIB, DLC1, NEUROG2, NEUROG3	3373	95	19984	2.12042	0.143127	0.000783988	0.000737659
GOTERM_BP_DIRECT	GO:0086091~regulation of heart rate by cardiac conduction	19	0.500395	1.98006e-05	HCN4, KCNJ5, KCNE1, KCNH6, KCNE4, CACNA2D1, CAV1, KCNA5, CACNA1G, CACNB2, BIN1, PKP2, KCNE1L, SCN5A, SCN3B, KCNJ2, SCN1B, HCN2, HCN1	3373	39	19984	2.88639	0.150863	0.000822867	0.00077424
GOTERM_BP_DIRECT	GO:0006468~protein phosphorylation	152	4.00316	1.98293e-05	EPHB6, MYLK2, NRK, MYLK3, MYLK, EDNRA, PDK4, KDR, MAP3K8, PIM2, MAP3K9, SOX9, EPHB2, STK32B, EPHB4, STK32C, EPHB3, MAP3K5, PDK1, PRKCG, PDGFRB, ACVR1, EPHA4, PDGFRA, EPHA7, CDKL5, PRKCH, DAPK1, EPHA8, PRKCB, IGFBP3, WNT5A, LMTK3, CASK, ERN1, BCR, ERN2, OBSCN, PRKAR1B, CD109, DOK7, SIK1, PRKD2, ALPK3, ROR1, TNIK, PRKD1, ROR2, EPHA1, TRIB1, TRIB2, BLK, CSF1R, SEMA7A, PKDCC, PDGFB, CSF2RB, PIK3R1, N…	3373	654	19984	1.37699	0.151064	0.000822867	0.00077424
GOTERM_CC_DIRECT	GO:0045177~apical part of cell	46	1.21148	2.01096e-05	IFITM3, CRB2, REG3B, ENPEP, EDA, LRP1, CETN2, HFE, C5AR1, MGST1, PLAT, ITPR3, LRP2, SLC7A11, VLDLR, CDH1, SPP1, OTOF, CD36, KLK1B27, KLK1B1, ABCB1A, LDLR, DUOX2, KLK1B22, ACVR1, KLK1B21, AMN, VCAM1, USP9X, HOMER2, PTCH1, KLK1B24, MSN, EMP2, OOEP, EDAR, NIN, CLCN5, DAB1, FAP, ADGRF5, ITGA8, DPEP1, FAT4, CRB3	3483	148	21038	1.87736	0.0200469	0.000482152	0.000436666
GOTERM_MF_DIRECT	GO:0008270~zinc ion binding	180	4.74058	2.11932e-05	CDA, KDM1B, ZMYND8, HHIP, RORB, NR3C2, ZMIZ1, TRIM29, ANPEP, DPF1, TNFSF10, CAR14, ENPP1, CAR11, CAR8, CAR12, CAR6, TRIM21, PRKCG, NANOS2, CPA1, MORC4, PRKCB, NANOS3, MID1, SYTL4, SYTL3, DCTD, AR, NEIL3, S100A6, DPEP1, TRIM15, TRIM16, NEIL1, TRIM10, TRIM34A, L3MBTL1, TRIM12C, L3MBTL3, ENPEP, DTX1, GATA4, AEBP1, GATA3, GATA2, DTX4, GATA1, RASGRP1, ADAMTS15, ADH1, ZMAT1, ZMAT4, S100A13, USP51, EGR1…	3255	768	18541	1.33504	0.0472529	0.00110012	0.0010587
GOTERM_BP_DIRECT	GO:0006915~apoptotic process	152	4.00316	2.18012e-05	CYFIP2, STEAP3, JADE1, FAIM2, AQP2, TNF, IFIT2, PYCARD, GJA1, FGF8, RASSF5, RASSF6, TNFSF10, PIM2, MAP3K9, CHAC1, SOX9, PHLDA1, MAP3K5, PHLDA3, EPHA7, MEF2C, SEMA6A, DAPK1, PRKCB, UNC5B, SP110, IGFBP3, TRP73, SHISA5, DIO3, FBXO10, EDAR, ERN1, ERN2, SFRP2, SMO, LGALS12, DDIT4, VDAC1, PRKD1, CARD14, PSMD10, NOTCH2, BEX2, NOTCH1, C5AR1, ITPR1, HIF1A, ZFP36L1, SGPL1, BCL2L11, NUAK2, CHST11, GRK5, RAD…	3373	655	19984	1.37489	0.164778	0.000900171	0.000846977
GOTERM_BP_DIRECT	GO:0009653~anatomical structure morphogenesis	28	0.737424	2.21141e-05	RET, FOXC2, FOXC1, FOXI3, FOXI1, SOX21, SOX2, FOXS1, SCML2, HOXA1, SOX7, SOX4, PITX3, EOMES, PDGFRA, FOXD2, SMAD3, FOXD1, SOX14, GFRA1, FOXL1, SOX12, EREG, FRAS1, FREM1, FREM2, FOXA2, FBN1	3373	72	19984	2.30405	0.166934	0.00090855	0.00085486
GOTERM_MF_DIRECT	GO:0044877~macromolecular complex binding	163	4.29286	2.28855e-05	ALDH1L1, IRS1, PROS1, CIB2, HR, ICAM1, NR3C2, SCAMP5, SYDE1, HELB, ZFP36, SALL1, TUBB5, SCP2, FRRS1L, MYC, SESN2, CAPN2, EPHB2, MB21D2, KCNH1, PDK1, GUCY1A2, PDGFRA, CHRNB4, KCNH6, HGF, TAP2, CASK, TAP1, PGF, MAF, BIN1, VDAC1, H2-D1, STX1A, RTN4R, KCNE1, CHRNA3, CHRNA5, CHRNA4, ITPR1, ITPR3, ADRB2, HIF1A, NACC2, OTOF, APOE, DRD2, SPTBN1, LYN, TGFB2, JUN, FZD5, CAV3, FZD4, TGFB3, HOMER2, PTCH1, CA…	3255	685	18541	1.35544	0.0509283	0.00116156	0.00111783
GOTERM_BP_DIRECT	GO:0048663~neuron fate commitment	18	0.474058	2.31653e-05	NOTCH3, TGFB2, NOTCH1, GSX1, GSX2, CHRD, NRG1, ASCL1, GATA2, GLI3, RUNX1, SOX2, BMP4, ISL2, GBX1, PAX7, ID2, OTX2	3373	36	19984	2.96235	0.174136	0.000947027	0.000891063
GOTERM_BP_DIRECT	GO:0048873~homeostasis of number of cells within a tissue	20	0.526732	2.52021e-05	SASH3, NOTCH1, CSF1, F2R, ILDR2, IL20RB, TEX15, GATA2, CORO1A, LIPA, GATA1, VEGFA, P2RX7, TUBA1A, SMO, CD7, NFKBIZ, BCL2, SOX9, CCR2	3373	43	19984	2.75567	0.187912	0.00102522	0.000964634
GOTERM_BP_DIRECT	GO:0009953~dorsal/ventral pattern formation	23	0.605741	2.81773e-05	ACVR1, ACVRL1, EDN1, PTCH1, HHIP, FOXG1, NOG, CHRD, EN1, LRP4, PAX6, GLI1, GLI3, FGF8, BMP1, LHX3, SMO, TBX20, GAS1, TLL1, OTX2, LMX1B, FOXA2	3373	54	19984	2.52348	0.207624	0.00114063	0.00107322
GOTERM_MF_DIRECT	GO:0017147~Wnt-protein binding	16	0.421385	2.88378e-05	FZD1, FZD2, FZD5, FZD4, FZD7, FZD9, FZD8, APCDD1, SFRP1, PORCN, SFRP2, ROR1, ROR2, TDGF1, CTHRC1, WLS	3255	29	18541	3.14271	0.0637442	0.00143186	0.00137795
GOTERM_BP_DIRECT	GO:0003203~endocardial cushion morphogenesis	12	0.316039	3.08266e-05	ACVR1, ACVRL1, HEYL, TGFB2, BMP2, NOTCH1, NOG, TBX20, TWIST1, SOX9, TBX2, ENG	3373	18	19984	3.9498	0.224774	0.00124179	0.0011684
GOTERM_CC_DIRECT	GO:0042734~presynaptic membrane	53	1.39584	3.24562e-05	CHRM1, FMR1, KCNC3, SLC6A1, SLC6A2, SLC6A3, SLC6A4, GRM3, RIMS1, GABRR1, EPHB2, KCNH1, EPHA4, GRIPAP1, NPY1R, CASK, SYP, STX1B, ADORA2A, RGS7BP, KCTD12, STX1A, CHRNA4, CHRNA7, KCNA1, PSEN2, KCNA3, ATP1A3, NRXN2, SLC1A7, PCDH17, EFNB2, GLRA1, EFNB1, IGSF21, ERBB4, ERBB2, ADAM23, GPC4, DRD2, DRD4, GRIA3, MARCKSL1, GABBR1, PRRT2, KCNJ11, PCDH8, PDE2A, IL31RA, ATP2B2, L1CAM, PTPRD, FOSL1	3483	182	21038	1.75896	0.0321556	0.00076008	0.000688374
GOTERM_BP_DIRECT	GO:0006874~cellular calcium ion homeostasis	39	1.02713	3.24844e-05	SLC24A2, RYR1, SLC24A4, CD40, HEXB, CHRNA7, ATP2A3, STC1, ATP2A1, PYGM, TCIRG1, PKD2, CACNA1F, SLC8A1, CDH5, NPPC, EDNRA, SV2A, STC2, CCL3, SPP1, CCL2, APOE, CCR2, CCR1, EDN1, PRKCB, CAV1, ATP2B2, SYPL2, ATP1B1, S100B, SLC8B1, TRDN, XK, TRPV4, BCL2, RGN, CASQ2	3373	118	19984	1.95816	0.235316	0.00130221	0.00122526
GOTERM_BP_DIRECT	GO:0003148~outflow tract septum morphogenesis	15	0.395049	3.27277e-05	NRP1, NRP2, TGFB2, MSX2, SEMA3C, PARVA, LRP2, TBX2, TGFBR2, BMP4, FGF8, TBX20, NKX2-5, FGFR2, ENG	3373	27	19984	3.2915	0.236852	0.00130563	0.00122848
GOTERM_BP_DIRECT	GO:0061028~establishment of endothelial barrier	13	0.342376	3.39752e-05	PPP1R16B, ROBO4, PDE4D, PDE2A, MSN, ICAM1, EDNRA, EDNRB, MARVELD2, MYADM, PECAM1, F2RL1, RAPGEF2	3373	21	19984	3.66767	0.244674	0.00134245	0.00126312
GOTERM_BP_DIRECT	GO:0042542~response to hydrogen peroxide	25	0.658415	3.39758e-05	KCNA5, AREG, SLC8A1, PLD2, PRDX3, CYP11A1, CASP3, CAPN2, HMOX1, FYN, PDGFRB, JUN, GPX1, DUSP1, MMP2, FOSL1, COL1A1, NR4A3, STK26, FKBP1B, BCL2, TXNIP, SDC1, CRYAB, ADA	3373	62	19984	2.38899	0.244678	0.00134245	0.00126312
GOTERM_BP_DIRECT	GO:0043277~apoptotic cell clearance	14	0.368712	3.43237e-05	LRP1, ALOX15, TREM2, TIMD4, MERTK, TYROBP, AXL, ADGRB1, CD36, MFGE8, GAS6, CCR2, TGM2, TXNDC5	3373	24	19984	3.45607	0.246845	0.00134974	0.00126998
GOTERM_CC_DIRECT	GO:0098982~GABA-ergic synapse	42	1.10614	3.91292e-05	GABRB3, NLGN3, GABRB1, CLSTN3, NCAN, ITPR1, ABHD6, PHB, SLC6A1, PCDH17, NR3C2, ACAN, RIMS1, GABRR1, CALB1, PCLO, ERBB4, SV2A, LRRTM2, GABRE, DRD2, DRD4, GABRA2, GABBR1, SLC32A1, KCND2, GRID1, GABRA4, CCK, ATP2B2, NRG1, NRG2, GABRG3, ADRA2A, BAIAP3, BCAN, SLC6A6, ARHGEF9, GLRB, PLCB1, MDGA1, OGT	3483	134	21038	1.8932	0.0386376	0.000895525	0.000811041
GOTERM_BP_DIRECT	GO:0048146~positive regulation of fibroblast proliferation	29	0.763761	3.98039e-05	CDKN1A, KMT2C, PDGFB, EGFR, ZMIZ1, MYC, PDGFD, PDGFC, WNT2, PDGFRB, CD74, UTS2R, PDGFRA, JUN, ANXA2, SPHK1, WNT5A, FNDC3B, LIF, IGF1, ESR1, AGT, PML, FOSL2, EREG, CD248, GAS6, TDGF1, DDR2	3373	78	19984	2.20277	0.280175	0.00155086	0.00145921
GOTERM_BP_DIRECT	GO:0010977~negative regulation of neuron projection development	32	0.842771	3.98932e-05	RTN4R, KANK1, DRAXIN, LRP1, LRRK2, SEMA3A, CRMP1, TSKU, EFNB2, EFEMP1, INPP5J, FLNA, HES1, DLEU2, APOE, B2M, ZFP365, MAP4K4, RAP1GAP2, EPHA4, MYLIP, IL15RA, NR2F1, TBX6, STX1B, DAB2, RTN4RL1, TRPV4, PMP22, CSPG4, VIM, H2-D1	3373	90	19984	2.10656	0.280705	0.00155086	0.00145921
GOTERM_BP_DIRECT	GO:2000300~regulation of synaptic vesicle exocytosis	31	0.816434	4.01894e-05	CHRNA3, NRN1, CHRNA5, CHRNA4, LRRK2, CHRNA7, ADCY1, ADRB2, NR3C2, RIMS1, RIMS4, GRM4, SV2C, P2RY2, P2RY1, NCS1, DRD2, DRD4, KCNH1, PRKCG, PRKCB, HTR1D, NPY1R, CASK, SYP, ADRA2A, STXBP5L, ADORA2A, ADORA2B, APBA2, DGKI	3373	86	19984	2.13565	0.282463	0.00155086	0.00145921
GOTERM_BP_DIRECT	GO:0035725~sodium ion transmembrane transport	31	0.816434	4.01894e-05	HCN4, SLC24A2, SLC23A2, SLC24A4, SLC6A20B, ATP1A2, PKD2, SLC6A1, SLC4A4, NALCN, SLC6A2, SLC6A3, SLC8A1, SLC6A4, SCN7A, SCN5A, SCN3B, SCN1B, SLC6A19, OSR1, ANO6, ATP1B1, SLC8B1, SLC6A6, SLC6A8, SCNN1B, SCNN1A, SCN4A, KCNK1, HCN2, HCN1	3373	86	19984	2.13565	0.282463	0.00155086	0.00145921
GOTERM_BP_DIRECT	GO:0097475~motor neuron migration	10	0.263366	4.08023e-05	NRP1, RELN, NEUROD4, DAB1, TBX20, ASCL1, CELSR1, NTN1, CELSR3, VEGFA	3373	13	19984	4.55746	0.286086	0.00155274	0.00146099
GOTERM_BP_DIRECT	GO:0030949~positive regulation of vascular endothelial growth factor receptor signaling pathway	10	0.263366	4.08023e-05	BMP4, ANGPT1, FGF9, PRKCB, FGF18, KDR, PRKD2, TEK, HIF1A, MT3	3373	13	19984	4.55746	0.286086	0.00155274	0.00146099
GOTERM_BP_DIRECT	GO:0038063~collagen-activated tyrosine kinase receptor signaling pathway	10	0.263366	4.08023e-05	COL1A1, SYK, COL4A2, UBASH3B, COL4A1, TSPAN9, COL4A3, COL4A6, COL4A5, DDR2	3373	13	19984	4.55746	0.286086	0.00155274	0.00146099
GOTERM_BP_DIRECT	GO:0045892~negative regulation of transcription, DNA-templated	154	4.05583	4.1197e-05	ZFP568, SPI1, NAB1, LOXL3, HR, AHR, RORB, IKZF1, TNF, LOXL2, ELK3, SALL1, A430033K04RIK, CREB3L1, DPF1, MYB, CAPN3, SOX8, SOX9, SOX7, SAMD11, HES7, MSX2, WNT5A, SOX13, RFX3, SOX14, ZBTB33, FOXP3, SOX10, RUNX2, EREG, DKK3, RUNX1, ERN2, AR, SFRP1, SFRP2, DEPDC1A, SMO, ATF3, L3MBTL1, MEG3, RSL1, L3MBTL3, MAGEL2, NOTCH1, MAGED1, FOXG1, ZFP503, PDGFB, TWIST1, GATA3, PHB, MNDAL, ATXN1, IRAK1, NACC2, PR…	3373	673	19984	1.35573	0.28841	0.00156057	0.00146835
GOTERM_BP_DIRECT	GO:0050804~modulation of synaptic transmission	42	1.10614	4.18072e-05	NLGN3, CX3CR1, RGS14, DGKB, NCAN, CHRNA7, LRRC4, CACNA1B, SLC7A11, ADCY1, PTN, GRM3, SYNPR, NTF5, ABR, GABRR1, RELN, CAMKV, NTF3, FYN, DLGAP1, DLGAP3, DRD2, NTNG2, EPHA7, CDKL5, IQSEC2, GRID1, WNT5A, PCDH8, L1CAM, BAIAP3, PTPRD, BCR, SLC6A6, TUBB2B, PRKAR1B, VGF, CDH11, ROR2, MET, SHANK3	3373	132	19984	1.88513	0.291987	0.00157646	0.0014833
GOTERM_CC_DIRECT	GO:0043231~intracellular membrane-bounded organelle	252	6.63682	4.18418e-05	SPARC, ECI2, FOXI1, CYP3A13, LDLRAD4, ABCA13, LIPA, GJA1, PEG12, SCP2, AP1S2, CYP1B1, GLUL, IFITM5, CPT1A, MEF2C, P3H2, RUNX1, CYP39A1, PPP1R3C, PPP1R3B, MIP, PPP1R3D, CYP2E1, PTGES, ADCYAP1R1, TMEM63A, MGST1, SLCO5A1, LPAR4, HSD11B2, FLRT2, CMYA5, B4GALNT3, ABCA1, LYN, EGR2, ABCA6, FZD7, ABCA4, ABCA9, SMARCA1, NR0B2, FOSL1, EHD2, EHD3, NCEH1, CYP2S1, ATM, L1TD1, PCSK2, DENND1C, CD40, RDH9, PTPRK…	3483	1208	21038	1.26004	0.0412602	0.000918445	0.000831799
GOTERM_CC_DIRECT	GO:0090575~RNA polymerase II transcription factor complex	41	1.0798	4.19548e-05	CEBPA, CEBPB, THRB, ASCL4, HLF, CEBPD, THRA, GATA4, ASCL1, HIF1A, ASCL2, RXRA, DBP, NFIL3, MYB, STAT6, NKX2-5, JUNB, S100A10, NFE2, JUN, JUND, ANXA2, TCF15, LMO4, NONO, FOS, PBX1, BATF, FOSL2, FOSL1, NR5A1, MAFB, MAF, NR5A2, MAFF, NFE2L3, PPARG, ATF3, MXD3, NFE2L2	3483	130	21038	1.90498	0.0413693	0.000918445	0.000831799
GOTERM_BP_DIRECT	GO:1904706~negative regulation of vascular smooth muscle cell proliferation	17	0.447722	4.24601e-05	MEF2C, CDKN1A, TGFB3, GSTP2, CAV1, GSTP1, TPM1, NDRG2, AGT, APLN, RGS5, CNN1, TIMP3, HMOX1, PPARG, DRD4, RBM10	3373	34	19984	2.96235	0.295795	0.0015938	0.00149961
GOTERM_BP_DIRECT	GO:0001942~hair follicle development	24	0.632078	4.31777e-05	LAMA5, TFAP2C, TGFB2, EDA, DLX3, TNFRSF19, PSEN2, LRP4, INHBA, LDB2, CELSR1, APCDD1, FOXN1, SOX21, EGFR, EDAR, NSDHL, SMO, CD109, TRPS1, ALX4, SOX9, PRSS8, LGR4	3373	59	19984	2.41005	0.299956	0.0016134	0.00151806
GOTERM_CC_DIRECT	GO:0042995~cell projection	254	6.68949	4.42356e-05	CYFIP1, WIPF1, FRMPD4, AVIL, CPNE6, ICAM2, STMN4, ANTXR1, MYLK, EPS8, GNAT2, DZIP1L, PIEZO1, KIF21A, EPHB2, MYOZ1, VSTM5, GLUL, ARPIN, SCN1B, EPHB3, PRKCG, EPHA4, EPHA8, ACTN2, ACTN1, MYO7B, BCR, ACE2, FEZ1, GPR161, SPATA13, ADGRB1, KCTD12, NGEF, GRID2IP, GPM6A, GRB7, TWF2, ABR, FLRT1, OTOF, SPTBN1, PROM2, PRRT2, FZD5, HOMER2, PLK2, ABCA4, IL31RA, IRGM1, NR1D1, PARVB, L1CAM, AIF1L, EHD3, KITL, NO…	3483	1220	21038	1.25755	0.0435686	0.000947771	0.000858359
GOTERM_MF_DIRECT	GO:0017046~peptide hormone binding	20	0.526732	4.43803e-05	GLP1R, LHCGR, VIPR1, ADCYAP1R1, OXTR, VIPR2, AVPR1B, GIPR, GCGR, ANXA5, NPR3, SLC40A1, PTH2R, INHBA, AVPR1A, PRLR, GHR, MC4R, CCKAR, EDNRB	3255	43	18541	2.64938	0.0963985	0.00215669	0.00207549
GOTERM_BP_DIRECT	GO:0043491~protein kinase B signaling	25	0.658415	4.61672e-05	CCL12, CD40, IRS1, PEAR1, TNF, ZFP36L1, PIK3C2B, TMEM100, C1QTNF3, SESN2, CCL3, KDR, CCL2, TNFSF11, SOX9, DRD2, NKX3-1, P2RY12, PLK3, NRG1, IGF1, MERTK, MT3, AXL, GAS6	3373	63	19984	2.35107	0.317029	0.00171733	0.00161585
GOTERM_MF_DIRECT	GO:0019901~protein kinase binding	138	3.63445	4.70864e-05	ERRFI1, IRS1, FMR1, IRS2, RGS4, RIMS1, ZFP36, CCND2, DPYSL2, SLC12A7, TRIM21, TNS2, SH3GL2, MAP3K5, KCNH1, IFNAR2, PDGFRB, IL15RA, TRP73, ATP1B1, PRLR, CACNB2, STX1B, CD8A, EEF1A2, DOK7, IGTP, SIK1, CD226, VDAC1, EPHA1, TRIM34A, TRIM12C, GRB7, SHC2, CHRNA7, GATA4, PIK3R1, THY1, LIN7B, HIF1A, CCNB3, PRDX3, BCL2L11, IRAK1, MICAL1, SFN, FAM83D, FAM83B, GSTM1, SMAD3, FZD5, CAV2, CAV1, PLK2, IRGM2, MS…	3255	571	18541	1.37666	0.101966	0.00224053	0.00215616
GOTERM_BP_DIRECT	GO:0009615~response to virus	34	0.895444	4.85445e-05	IFITM3, IFITM1, DDX3X, IFITM2, OAS1A, HSPB1, OAS1B, GATA3, TNF, IFIT3, IFIT2, IFIH1, HYAL1, TBX21, ITGB8, PIM2, DUOX2, OASL1, OASL2, MX2, MX1, ISG15, NMI, FOXP3, ACTA2, EXT1, OAS2, OAS3, BCL3, LCN2, TLR8, IFI27L2A, TLR3, TLR13	3373	99	19984	2.03474	0.330309	0.00179767	0.00169144
GOTERM_BP_DIRECT	GO:0071560~cellular response to transforming growth factor beta stimulus	27	0.711088	5.01782e-05	ACVRL1, CX3CR1, DLX1, CLDN1, ZFP36L1, CLEC3B, PDGFD, NFKBIZ, FYN, SOX9, WNT2, MEF2C, EDN1, SMAD3, ARG1, USP9X, CAV1, WNT5A, RUNX1, COL1A1, DAB2, SFRP1, COL4A2, PDE3A, NOX4, FGFR2, FBN1	3373	71	19984	2.25305	0.339284	0.00184165	0.00173282
GOTERM_BP_DIRECT	GO:0048839~inner ear development	27	0.711088	5.01782e-05	C1QB, CEBPA, SPARC, CEBPD, HPCA, DLL1, CXCL14, GLI3, SOX2, BMPER, HOXA1, IGFBP7, DUOX2, PDGFRB, TGFB2, ADGRV1, IFI204, TGFB3, ESRRB, ATP2B2, IGF1, GJB2, BMP2, MAF, LHX3, ROR1, FREM2	3373	71	19984	2.25305	0.339284	0.00184165	0.00173282
GOTERM_BP_DIRECT	GO:0043433~negative regulation of sequence-specific DNA binding transcription factor activity	31	0.816434	5.15337e-05	SP100, THRA, TWIST1, HR, PTHLH, FOXS1, NDN, HMOX1, FLNA, HES1, EOMES, WFS1, PTCH1, TBX6, KLF4, FOXP3, NR0B2, ESR1, PBX1, POU4F2, HEYL, ID2, BHLHE40, ID1, RLIM, ID3, NUPR1, GAS6, TRIB1, TRIB2, FOXA2	3373	87	19984	2.1111	0.346641	0.00188303	0.00177176
GOTERM_MF_DIRECT	GO:0001223~transcription coactivator binding	23	0.605741	5.24799e-05	SMAD3, THRB, EPAS1, NFATC1, GATA4, AHR, GATA3, GATA2, HIF1A, GATA1, ESR1, NR3C2, RUNX1, AR, NR4A3, RXRA, LHX3, TERT, PPARG, STAT6, PPARA, VGLL4, TEAD2	3255	54	18541	2.42614	0.112962	0.00244621	0.0023541
GOTERM_CC_DIRECT	GO:0043197~dendritic spine	59	1.55386	5.42284e-05	MYLK2, CYFIP1, FRMPD4, ZMYND8, FMR1, LRRC4, SLA, ARRB1, SLC8A1, SYNE1, GRM3, DOCK10, CALB1, NOS1, EPHB2, DLGAP3, EPHA4, KCND1, KCND2, ACTN1, SORCS2, TANC2, BCR, MYL7, ADGRB1, CRYAB, SHANK3, DGKI, GRID2IP, GPM6A, LAMA2, RGS14, CTTNBP2, CHRNA7, SLC1A1, CAMK2A, ATP1A2, ADRB2, AKAP5, CNN3, ABR, PALMD, CALD1, ABI3BP, DRD2, PDLIM4, KCNJ2, DRD4, GRIA3, FARP1, NTRK2, MPP2, GABBR1, PRRT2, NR1D1, MT3, P2RX…	3483	213	21038	1.67311	0.0531452	0.00113767	0.00103034
GOTERM_BP_DIRECT	GO:0048469~cell maturation	20	0.526732	5.44987e-05	CEBPA, FZD5, EPAS1, RFX3, BHLHA15, GATA3, ASCL1, GATA2, SOX10, RUNX2, VEGFA, AXL, ID2, KDR, LHX6, HES1, PPARG, SOX8, NEUROG2, FGFR1	3373	45	19984	2.6332	0.362447	0.00197391	0.00185726
GOTERM_BP_DIRECT	GO:0001816~cytokine production	20	0.526732	5.44987e-05	EPHB6, NFAT5, NQO1, PTAFR, WNT5A, SLC1A1, DYSF, NFATC2, NFATC1, MIR883B, LILRB4A, FOXP3, LIPA, NFATC4, MAF, G6PDX, NFKBIZ, REL, CD226, S1PR3	3373	45	19984	2.6332	0.362447	0.00197391	0.00185726
GOTERM_BP_DIRECT	GO:0032611~interleukin-1 beta production	11	0.289702	5.4926e-05	P2RX7, PANX1, PYCARD, TNFAIP8, AIM2, CHRNA7, CASP4, CASP1, ACP5, NLRP3, MR1	3373	16	19984	4.07323	0.364693	0.00198069	0.00186365
GOTERM_BP_DIRECT	GO:0060252~positive regulation of glial cell proliferation	15	0.395049	5.53024e-05	LYN, PRKCH, FLT1, IGF1, NTN1, TNF, EGFR, ETV5, MECP2, IL6, ATXN1, MYC, MYB, TSPO, VIM	3373	28	19984	3.17394	0.366665	0.0019856	0.00186826
GOTERM_CC_DIRECT	GO:0098685~Schaffer collateral - CA1 synapse	44	1.15881	5.8552e-05	GABRB1, CHRM1, DGKB, FMR1, SLC1A1, CAMK2A, LRRC4, ITPR1, CACNA1B, PLAT, ADCY1, ADRB2, PTN, CPLX1, EFNB2, ABR, PPP3R1, LRRTM2, GSG1L, NEFL, FYN, CACNG2, NEFH, SH3GL2, EPHA4, NTNG2, MPP2, EPHA7, GABBR1, IQSEC2, WNT5A, PCDH8, CASK, SYP, L1CAM, PTPRD, BCR, TUBB2B, PRKAR1B, ADORA2B, CDH11, APBA2, STX1A, DGKI	3483	145	21038	1.83289	0.0572589	0.00119471	0.00108201
GOTERM_CC_DIRECT	GO:0043204~perikaryon	61	1.60653	5.93205e-05	PNMT, PCSK2, LRRK2, FMR1, KCNC3, CPNE6, HSPB1, PCSK5, TMEM100, CRHBP, NEFM, RGS8, NEFH, GLUL, SCN1B, CCR2, KCNH1, EPHA4, RBFOX3, AVPR1B, KCND2, ANXA5, NGB, SORCS2, OLFM1, SLC5A7, RTN4RL1, ITGA8, RGS7BP, CRYAB, PDE9A, ASTN1, CAMK2B, RTN4R, CSF1R, KCNA1, SLC1A1, HPCA, CRMP1, CPLX2, CACNA1F, CPLX1, DRP2, GLRA1, RELN, CYP11A1, FLNA, CCL2, DRD2, GRIA3, NTRK2, FZD5, CCK, GLRA4, ESR1, ESR2, LRIT3, CPE, …	3483	223	21038	1.65225	0.0579882	0.00119471	0.00108201
GOTERM_BP_DIRECT	GO:0046928~regulation of neurotransmitter secretion	14	0.368712	6.0464e-05	NTRK2, MEF2C, MCTP1, KCNC3, FMR1, CAMK2A, CASK, CPLX2, CPLX1, CPLX3, SYT12, SNCG, DRD4, SNCA	3373	25	19984	3.31783	0.393098	0.00216152	0.00203379
GOTERM_BP_DIRECT	GO:0001913~T cell mediated cytotoxicity	13	0.342376	6.32583e-05	TAP2, MILL2, GZMB, EMP2, SERPINB9, HPRT, STX11, P2RX7, CTSH, IL7R, B2M, CTSC, H2-D1	3373	22	19984	3.50096	0.406944	0.00225167	0.00211861
GOTERM_BP_DIRECT	GO:0010951~negative regulation of endopeptidase activity	30	0.790097	6.65911e-05	CRB2, SERPINA12, SERPINE2, SERPINA5, SERPINA3C, VTN, SERPINB1A, SERPINA3A, TIMP2, SERPINH1, TIMP3, TIMP1, SERPINB2, AHSG, SERPINF1, SERPINF2, SERPINA3M, SERPINB9, SERPINA3N, SERPINA3G, SERPINB8, RENBP, AGT, SERPINA3I, SERPINB5, SERPINB6E, SERPINB6B, FETUB, SERPING1, SERPINI1	3373	84	19984	2.11596	0.423047	0.00236013	0.00222066
GOTERM_BP_DIRECT	GO:0007267~cell-cell signaling	29	0.763761	6.70045e-05	WNT2B, GATA4, THY1, ADRA1B, DLL1, GATA1, PANX1, WNT6, GJA1, WNT11, FGF9, GJA4, STAB1, CCL3, CCR5, WNT2, FZD1, CCR1, NFE2, EDN1, FZD2, WNT5A, WNT9B, BHLHA15, EREG, GJB2, GJB1, FJX1, FGFR2	3373	80	19984	2.1477	0.425014	0.00236463	0.00222489
GOTERM_BP_DIRECT	GO:0042130~negative regulation of T cell proliferation	22	0.579405	6.94185e-05	CD86, CEBPB, PLA2G2D, SDC4, ARG1, H2-M3, IL20RB, LILRB4A, H2-AA, FOXP3, SPN, ZC3H12D, CEACAM1, IL2RA, BTLA, CTLA4, PTPN6, CD37, PDE5A, TNFRSF21, CD276, H2-AB1	3373	53	19984	2.45931	0.436365	0.00242906	0.00228552
GOTERM_BP_DIRECT	GO:0051591~response to cAMP	22	0.579405	6.94185e-05	PFKFB1, JUN, SPARC, DUSP1, PYGM, FOS, PIK3R1, AREG, SLC6A3, COL1A1, FOSL1, THBD, DUOX1, ALDH3A1, VGF, SDC1, FOSB, MMP19, TEK, CDO1, DUOX2, PPARGC1B	3373	53	19984	2.45931	0.436365	0.00242906	0.00228552
GOTERM_MF_DIRECT	GO:0005096~GTPase activator activity	70	1.84356	7.25722e-05	PRR5, NRP1, DOCK4, ARHGAP8, LRRK2, ARRB1, ARHGAP36, ARHGAP6, ARHGAP4, RGS4, PREX2, RGS5, SYDE1, RGS2, ARHGAP42, RGS1, ARHGDIB, RGS8, ADPRHL1, STARD8, PLEKHG6, ARHGEF19, ARAP2, TBC1D9, ARAP3, TBC1D2B, OCRL, ARAP1, F2, BCR, ARHGAP10, DEPDC1A, TBC1D4, RASA4, CDC42EP2, TBC1D25, RAPGEF2, RIN3, PLCB1, RGS18, RGS14, GIPR, RGS16, ASAP3, ARHGAP18, RASAL1, THY1, IQGAP2, ARHGAP15, IQGAP3, RASGRP3, ARHGAP22,…	3255	253	18541	1.57601	0.152751	0.0032822	0.00315861
GOTERM_MF_DIRECT	GO:0004713~protein tyrosine kinase activity	41	1.0798	7.3289e-05	RET, BLK, ITK, CSF1R, PKDCC, FLT1, SLA, AATK, EGFR, ERBB4, ERBB2, KDR, FYN, EPHB2, EPHB4, EPHB3, LYN, PDGFRB, EPHA4, PDGFRA, NTRK2, EPHA7, SYK, EPHA8, TIE1, NTRK3, INSRR, MERTK, HCK, TEC, FES, AXL, TEK, EPHA1, FGFR4, MET, FRK, FGFR2, PTPN3, DDR2, FGFR1	3255	126	18541	1.85351	0.154137	0.0032822	0.00315861
GOTERM_BP_DIRECT	GO:0071805~potassium ion transmembrane transport	39	1.02713	7.33303e-05	HCN4, KCNK5, SLC24A2, KCNK6, SLC24A4, KCNE1, KCNE4, KCNA1, KCNC3, HPN, KCNA3, ATP1A2, KCNA5, PKD2, NALCN, SLC9A1, KCNV2, TMEM38A, SLC12A7, KCNJ2, KCNH1, P2RY12, SLC12A4, KCNH4, KCNJ10, KCND1, KCNJ11, KCNH6, KCND2, KCNIP3, ABCC9, KCNS2, KCNS3, SLC9A9, KCNQ4, KCNK1, KCNK3, HCN2, HCN1	3373	122	19984	1.89396	0.454284	0.00255511	0.00240412
GOTERM_BP_DIRECT	GO:0032640~tumor necrosis factor production	16	0.421385	7.79196e-05	SASH3, SPON2, FCER1G, CHRNA7, PSEN2, TWIST1, NOD1, NOD2, PIK3R1, FOXP3, NFATC4, AXL, ACP5, LBP, CD36, TLR2	3373	32	19984	2.96235	0.474583	0.00270359	0.00254382
GOTERM_BP_DIRECT	GO:0010811~positive regulation of cell-substrate adhesion	20	0.526732	7.82462e-05	EGFL6, ECM2, ITGA3, ALOX15, PDGFB, NDNF, PTN, NPNT, L1CAM, NID1, FBLN2, VTN, SMOC2, CCDC80, ABI3BP, SPP1, COL8A1, ITGA6, RSU1, ITGA5	3373	46	19984	2.57595	0.475998	0.00270359	0.00254382
GOTERM_CC_DIRECT	GO:0030864~cortical actin cytoskeleton	24	0.632078	7.86562e-05	GSN, ACTN2, ACTN1, SLC2A1, MYRIP, SHROOM1, SPTB, CORO1A, SHROOM4, CLDN5, AKAP13, LASP1, PDLIM2, CDH1, TRPV4, DLC1, SCNN1A, MYADM, COTL1, HCLS1, DMD, MYZAP, SPTBN1, MYO1F	3483	62	21038	2.33814	0.076154	0.00155307	0.00140656
GOTERM_BP_DIRECT	GO:0051924~regulation of calcium ion transport	18	0.474058	8.24669e-05	P2RY12, GLP1R, CAV3, CACNA2D1, CACNA1B, CXCR4, IGF1, ADRB2, SRI, AGT, SLC8A1, CACNA1G, RGS4, GJA1, CCKAR, CXCL12, ADORA2A, BCL2	3373	39	19984	2.73448	0.493951	0.0028141	0.0026478
GOTERM_BP_DIRECT	GO:0050807~regulation of synapse organization	18	0.474058	8.24669e-05	GPM6A, SPARC, CTTNBP2, IL10RA, WNT5A, SLC7A11, TNF, KLK8, IGSF9, ETV5, MECP2, RIMS4, TUBB5, TUBA1A, SPARCL1, CAMK1, APOE, SHANK3	3373	39	19984	2.73448	0.493951	0.0028141	0.0026478
GOTERM_BP_DIRECT	GO:0030168~platelet activation	18	0.474058	8.24669e-05	P2RY12, ENTPD2, VWF, SERPINE2, F2R, ADRA2C, MERTK, F2, ADRA2B, GP5, CX3CL1, ADRA2A, C1GALT1C1, RAP2B, UBASH3B, AXL, P2RY1, PF4	3373	39	19984	2.73448	0.493951	0.0028141	0.0026478
GOTERM_MF_DIRECT	GO:0005267~potassium channel activity	30	0.790097	8.36807e-05	HCN4, KCNK5, KCNK6, KCNE1, KCNE4, KCNA1, KCNC3, KCNA3, KCNA5, PKD2, KCNV2, KCNT1, KCNT2, TMEM38A, KCNH1, KCNJ10, KCND1, KCND2, ABCC8, KCNIP3, KCNJ15, ABCC9, FXYD4, KCNS2, KCNS3, KCNQ4, KCNK1, KCNK3, HCN2, HCN1	3255	82	18541	2.08396	0.173979	0.00367551	0.00353712
GOTERM_MF_DIRECT	GO:0097110~scaffold protein binding	32	0.842771	8.57658e-05	NLGN3, CHRNA7, LRP4, ITPR2, TREM2, KCNA5, AKAP5, DLL1, PHF6, ADCY5, CACNA1G, GRM3, PANX1, GJA1, CASP8, P2RY1, CASP4, CASP1, FYN, NOS1, SCN5A, DLGAP3, LYN, CD163, SYK, CAV2, PDE4D, P2RX7, KRT18, MYH9, VIM, SHANK3	3255	90	18541	2.0253	0.177903	0.00369602	0.00355685
GOTERM_BP_DIRECT	GO:0050808~synapse organization	27	0.711088	8.62568e-05	NLGN3, C1QA, CHRNA7, SLC1A1, LRRC4, CHRD, LRP4, SLC6A1, KLK8, DRP2, PCLO, TUBA1A, LRRTM2, SNCG, FLNA, PPFIA3, SNCA, PCDHGC4, WNT7B, PCDHGC3, RAB39B, ATP2B2, L1CAM, LMX1A, LMX1B, MAPT, CBLN1	3373	73	19984	2.19133	0.509547	0.00293131	0.00275809
GOTERM_BP_DIRECT	GO:0060048~cardiac muscle contraction	21	0.553068	8.77687e-05	MYBPC3, TPM1, PSEN2, ATP1A3, CXCR4, ATP1B1, SLC8A1, TNNI1, CASQ2, TNNI2, TCAP, KCNE1L, DMD, KLK1B1, SCN5A, NKX2-5, SCN3B, MET, MYH6, SCN1B, MYH7	3373	50	19984	2.48837	0.515634	0.00297047	0.00279493
GOTERM_CC_DIRECT	GO:0071944~cell periphery	32	0.842771	8.80736e-05	NOTCH1, PANK1, SLC1A1, ICAM2, CIB2, NID1, NTN1, FUT4, SLC8A1, ADGRE1, CDH5, EDNRA, CDH1, KDR, FYN, MBP, CD36, NOS1, CD34, VCAM1, ITGA3, MSN, ATP1B2, LYVE1, SMOC2, PTPRC, KRT18, KRT17, STK26, FABP7, PECAM1, NOX4	3483	95	21038	2.03459	0.0848745	0.00170558	0.00154468
GOTERM_CC_DIRECT	GO:0005912~adherens junction	47	1.23782	8.9788e-05	OXTR, NOTCH1, LAMA3, NEXN, NDRG1, DLL1, PVR, RND1, EFNB2, TMEM47, PDLIM1, TGM1, CDH5, IGSF21, PDLIM3, PDLIM2, ALOX8, SH3BP1, CDH1, CCDC85A, CDH22, HMCN1, PDLIM5, PDLIM4, LYN, EPHA4, MSN, LMO7, FRMD4A, SHROOM1, FRMD4B, SORBS1, SHROOM4, ARHGAP24, VEGFA, MYO1E, CEACAM1, TRPV4, CDH11, WNK3, PKP2, FAT2, PKP1, MYH9, ITGA6, ESAM, VCL	3483	161	21038	1.76329	0.0864531	0.00170597	0.00154503
GOTERM_BP_DIRECT	GO:0060045~positive regulation of cardiac muscle cell proliferation	15	0.395049	9.03511e-05	MEF2C, NOTCH1, NRG1, GATA4, GLI1, TBX2, TGFBR3, CCND2, FGF9, ERBB4, HEY2, TBX20, WNT2, FGFR2, FGFR1	3373	29	19984	3.0645	0.525856	0.00304538	0.00286542
GOTERM_BP_DIRECT	GO:0042632~cholesterol homeostasis	34	0.895444	9.42206e-05	HPN, MIA2, LCAT, LPL, CYP7A1, TSKU, LIMA1, NPC1L1, LIPG, TSPO, SCD1, APOE, LDLRAP1, LDLR, ABCA1, GPR39, MYLIP, G6PC, CAV3, EPHX2, CAV1, NR1H4, APOA1, NR1D1, CYP7B1, CYP39A1, CD24A, FABP3, NR5A2, CES1D, SOAT2, FGFR4, ABCG4, ABCG1	3373	102	19984	1.9749	0.54077	0.00315656	0.00297003
GOTERM_MF_DIRECT	GO:0030215~semaphorin receptor binding	13	0.342376	9.42316e-05	SEMA5A, SEMA6B, SEMA6C, SEMA7A, SEMA6A, SEMA4D, SEMA3C, SEMA3D, SEMA3A, SEMA6D, SEMA3G, SEMA3F, SH3BP1	3255	22	18541	3.36591	0.193648	0.00398565	0.00383558
GOTERM_BP_DIRECT	GO:0051897~positive regulation of protein kinase B signaling	41	1.0798	9.47962e-05	RET, SEMA5A, CX3CR1, LRP2, PHB, GATA3, NTS, TNF, EGFR, CX3CL1, PIK3CG, PIK3R5, C1QTNF3, C1QTNF1, TNFSF11, P2RY12, GPX1, IGFBP5, ANGPT1, F10, GDF15, TPBG, IGF2, OSM, NRG1, IGF1, F3, VEGFA, IL6, CXCL12, LIN28A, MC1R, AXL, SPRY2, NOX4, HCLS1, TEK, GAS6, MET, FGFR1, ENG	3373	132	19984	1.84025	0.542948	0.00315656	0.00297003
GOTERM_BP_DIRECT	GO:0051091~positive regulation of sequence-specific DNA binding transcription factor activity	41	1.0798	9.47962e-05	TRIM12C, SP100, BEX2, BEX1, TRIM30A, TRIM30D, ZC4H2, TNFRSF11A, TNF, PYCARD, TRIM8, NEUROD2, ZIC2, CLEC7A, TRIM25, TNFSF11, WNT2, TRIM21, PPARGC1B, NKX3-1, FZD1, TRIM62, EDN1, FZD2, FZD4, ANXA3, NFAM1, ARID5B, ESR1, ESR2, FOSL1, IL6, BMP2, HCLS1, PPARG, PRKD2, TRIM15, FCGR2B, NEUROG2, TRIM12A, DDR2	3373	132	19984	1.84025	0.542948	0.00315656	0.00297003
GOTERM_BP_DIRECT	GO:0036376~sodium ion export from cell	10	0.263366	9.70622e-05	ATP4A, ATP1A3, ATP1A2, ATP1A1, ATP1B2, ATP12A, ATP1B1, SLC4A4, SLC8A1, SLC9A1	3373	14	19984	4.23193	0.551423	0.00321903	0.00302881
GOTERM_BP_DIRECT	GO:0043536~positive regulation of blood vessel endothelial cell migration	19	0.500395	9.75443e-05	ANGPT4, COL18A1, CD40, ANGPT1, IGF2, PDGFB, HSPB1, IGF1, GATA2, HIF1A, ETS1, VEGFA, AMOT, FGF18, KDR, PRKD2, PRKD1, FGFR1, NFE2L2	3373	43	19984	2.61789	0.553206	0.00322208	0.00303168
GOTERM_BP_DIRECT	GO:0030097~hemopoiesis	32	0.842771	0.000101705	L3MBTL1, CSF1R, EPAS1, IKZF1, SHB, GATA2, ADD2, HHEX, EBP, SGPL1, KDR, NKX2-5, CD34, CCR2, LYN, KIRREL3, TGFB2, ANGPT1, ZBTB16, TET2, SPTB, FOXN1, RUNX2, RUNX1, MYO1E, SFRP1, TAL1, BCL2, TEK, IL7R, OGT, MIXL1	3373	94	19984	2.01692	0.5683	0.00332571	0.00312918
GOTERM_BP_DIRECT	GO:0042311~vasodilation	23	0.605741	0.00010189	GPX1, GCH1, NPR3, ADRB2, TNF, EGFR, KLF2, AGT, ADRA2A, ESR2, VEGFA, EXT1, KAT2B, GJA1, EDNRB, ADORA2A, ADORA2B, KDR, F2RL1, APOE, NOS1, KLK1B1, VSTM4	3373	58	19984	2.34945	0.568957	0.00332571	0.00312918
GOTERM_BP_DIRECT	GO:0035914~skeletal muscle cell differentiation	23	0.605741	0.00010189	EOMES, MYLK2, EGR1, BTG2, MEF2C, EGR2, NOTCH1, HLF, CITED2, GATA4, FOS, BARX2, HEYL, NR4A1, PLAGL1, MYC, MAFF, SOX8, HIVEP3, NUPR1, EMD, ATF3, BCL9L	3373	58	19984	2.34945	0.568957	0.00332571	0.00312918
GOTERM_MF_DIRECT	GO:0002020~protease binding	49	1.29049	0.000103938	RYR1, ECM1, TNFAIP3, TNF, SLC6A3, SERPINA5, PYCARD, PANX1, CASP12, SH3PXD2A, ADAMTSL4, CASP3, TIMP2, TIMP3, TIMP1, INSL3, CCBE1, CSTA1, ANXA2, VWF, ITGA3, IL1R1, SERPINF2, SERPINB9, HSPG2, F3, TNFRSF1A, BIN1, NOS1AP, FAM20C, CSTB, LRP1, SRI, MBP, LDLR, CASP8AP2, NTRK2, SERPINB6E, COL1A1, COL3A1, COL1A2, FAP, SERPINB6B, BCL2, LCN2, FAS, F2RL1, HSPA1B, HSPA1A	3255	162	18541	1.72291	0.211329	0.00431626	0.00415373
GOTERM_BP_DIRECT	GO:0090263~positive regulation of canonical Wnt signaling pathway	36	0.948117	0.000105442	SEMA5A, AMER1, KANK1, DDX3X, EDA, THRA, LRRK2, LRRK1, NRARP, LYPD6, EGFR, SCEL, HHEX, PEG12, FGF9, GPC3, RSPO2, RSPO1, SOX4, WLS, SMAD3, CAV1, FZD9, POU5F1, SULF2, COL1A1, ZEB2, SFRP1, GPRC5B, SFRP2, LMX1A, WNK2, CAPRIN2, ROR2, FGFR2, LGR4	3373	111	19984	1.92152	0.581422	0.00342811	0.00322553
GOTERM_BP_DIRECT	GO:1901215~negative regulation of neuron death	29	0.763761	0.000109877	GABRB3, SLC23A2, CSF1, LRRK2, ITPR1, NENF, HDAC7, GHR, SNCG, APOE, CD34, SNCA, FGF21, SERPINF1, EN1, IGF1, TNFRSF1B, MT3, ESR1, ESR2, VEGFA, PM20D1, IL6, SMO, NOS1AP, BCL2, REL, PPARA, CD200	3373	82	19984	2.09532	0.596477	0.00355623	0.00334608
GOTERM_BP_DIRECT	GO:0006836~neurotransmitter transport	20	0.526732	0.000110699	GABRA2, SLC32A1, SLC6A1, CPLX2, CPLX1, SLC6A2, SLC6A3, SLC6A4, CPLX3, RIMS1, SLC6A6, STX1B, RIMS4, SV2C, SLC6A8, SV2A, SLC29A4, SLC17A7, STX1A, SLC29A2	3373	47	19984	2.52115	0.599208	0.00355623	0.00334608
GOTERM_BP_DIRECT	GO:0050767~regulation of neurogenesis	20	0.526732	0.000110699	HES7, NOTCH1, HELT, ANXA2, CHD7, BHLHE41, PAX6, JADE2, ASCL1, DLL1, ASCL2, SOX2, DLL4, HEYL, HEY2, BHLHE40, HES1, NOS1, FEZF2, S100A10	3373	47	19984	2.52115	0.599208	0.00355623	0.00334608
GOTERM_BP_DIRECT	GO:0050766~positive regulation of phagocytosis	27	0.711088	0.000111836	LRP1, PROS1, TREM2, TULP1, NOD2, IL2RG, GATA2, TNF, PYCARD, C3, ABR, CLEC7A, SIRPA, CD36, IL15RA, FCER1G, AHSG, APOA1, CYBA, MERTK, BCR, FCGR1, IL2RB, MYH9, MFGE8, FCGR2B, GAS6	3373	74	19984	2.16171	0.602954	0.00355623	0.00334608
GOTERM_BP_DIRECT	GO:0007413~axonal fasciculation	13	0.342376	0.000111967	SEMA5A, NRP1, SEMA3A, WNT5A, L1CAM, CELSR3, CASP3, NDN, CNTN2, EPHB2, FEZF2, TNFRSF21, EPHB3	3373	23	19984	3.34874	0.603383	0.00355623	0.00334608
GOTERM_BP_DIRECT	GO:0007422~peripheral nervous system development	13	0.342376	0.000111967	CITED2, OSM, NRG1, SOX10, SLC5A3, NTF5, HEYL, EDNRB, ERBB3, ERBB2, NTF3, PMP22, SOX8	3373	23	19984	3.34874	0.603383	0.00355623	0.00334608
GOTERM_BP_DIRECT	GO:0030308~negative regulation of cell growth	41	1.0798	0.000113762	ACVRL1, CDA, CDKN1A, DDX3X, SERPINE2, RRAD, PHB, RERG, MNDAL, ZC3H12D, TRO, GJA1, WNT11, HYAL1, SESN2, SH3BP4, ENPP1, SLIT3, SLIT2, RBBP7, TSPYL2, TGFB2, SMAD3, AHSG, INHBA, MT3, AGT, PML, DAB2, SFRP1, SFRP2, PSRC1, BCL6, CTH, CAPRIN2, BCL2, GAS1, PPARG, CRYAB, VGLL4, HSPA1A	3373	133	19984	1.82641	0.609221	0.00359941	0.0033867
GOTERM_BP_DIRECT	GO:0042554~superoxide anion generation	12	0.316039	0.000116799	DUOX1, EDN1, SH3PXD2A, NCF2, NOXA1, SH3PXD2B, CYBB, ACP5, NOX4, CYBA, DUOX2, NOX1	3373	20	19984	3.55482	0.618902	0.0036814	0.00346385
GOTERM_BP_DIRECT	GO:2000352~negative regulation of endothelial cell apoptotic process	16	0.421385	0.000120651	SEMA5A, ANGPT1, TNFAIP3, NDNF, GATA3, GATA2, ICAM1, CDH5, TERT, ID1, KDR, ANGPTL4, TEK, GAS6, NFE2L2, FGF21	3373	33	19984	2.87258	0.630837	0.00378835	0.00356448
GOTERM_BP_DIRECT	GO:0042110~T cell activation	21	0.553068	0.000121656	LAG3, SMAD3, SATB1, CHRNA7, WAS, ICOSL, CORO1A, FOXP3, RASGRP1, LY9, CD2, IL6, GJA1, HSH2D, CD8A, TREML2, TNFAIP8L2, CARD11, CD44, ADA, CD276	3373	51	19984	2.43958	0.633888	0.00380543	0.00358055
GOTERM_CC_DIRECT	GO:0005769~early endosome	81	2.13326	0.000129208	RET, NRP1, SAMD9L, IFITM1, PLEKHF1, HFE, DYSF, SNX12, TRF, ECE1, AQP2, RND2, GJA1, RASGEF1B, RUSC1, TRIM3, LIPG, KDR, AP1S2, LDLRAP1, CYTIP, SH3GL2, WLS, EPHA4, UTS2R, ANXA1, TICAM2, ANXA2, MME, MMGT1, F2R, TBC1D2B, OCRL, AP3B2, SLC5A7, RIN3, TLR3, H2-D1, MAGEL2, PARM1, LRP1, SLC35D3, H2-M3, PSEN2, PLD4, CXCR4, H2-Q2, ADRB2, SLC5A1, PHB, SLC30A10, SNX30, CORO1A, FGD2, PRDX3, SERPINB1A, CACNG7, FG…	3483	326	21038	1.50078	0.122011	0.0024095	0.00218219
GOTERM_BP_DIRECT	GO:0045600~positive regulation of fat cell differentiation	22	0.579405	0.000130337	CEBPA, CEBPB, TPH1, RARRES2, ZBTB16, FNDC3B, LPL, IGF1, AXIN2, ZFP36L1, MEDAG, ZFP36, SFRP1, BMP2, SFRP2, SULT1E1, ID2, SH3PXD2B, SNAI2, PPARG, CCDC3, ZBTB7C	3373	55	19984	2.36988	0.659222	0.00404632	0.00380721
GOTERM_BP_DIRECT	GO:0030217~T cell differentiation	22	0.579405	0.000130337	EGR1, CHD7, RHOH, DTX1, NRARP, PTPRK, TCIRG1, IKZF1, GATA3, RUNX2, LFNG, DLL4, PREX1, PTPRC, TBX21, NFKBIZ, BCL2, ENPP1, HS1BP3, IL7R, SOX4, ADA	3373	55	19984	2.36988	0.659222	0.00404632	0.00380721
GOTERM_MF_DIRECT	GO:0005161~platelet-derived growth factor receptor binding	10	0.263366	0.000133416	PDGFRB, LYN, ERN1, PDGFRA, IL1R1, PDGFD, PDGFC, PDGFB, PIK3R1, VEGFA	3255	14	18541	4.06869	0.262687	0.005346	0.00514471
GOTERM_MF_DIRECT	GO:0050700~CARD domain binding	10	0.263366	0.000133416	CARD10, CASP4, IGTP, CASP1, IRGM2, IRGM1, NOD1, NOD2, CARD14, CARD11	3255	14	18541	4.06869	0.262687	0.005346	0.00514471
GOTERM_BP_DIRECT	GO:0010595~positive regulation of endothelial cell migration	24	0.632078	0.000141188	NRP1, ANGPT4, CCBE1, FOXC2, SPARC, ANGPT1, ANXA3, WNT5A, GATA3, FGF1, ETS1, PIK3CG, AGT, VEGFA, BMP4, SMOC2, ADORA2B, LCN2, KDR, PRKD2, PRKD1, TEK, TDGF1, SASH1	3373	63	19984	2.25703	0.688436	0.00436677	0.00410872
GOTERM_BP_DIRECT	GO:0001933~negative regulation of protein phosphorylation	34	0.895444	0.000143267	PID1, LRRK2, CHRNA7, PSEN2, ARRB1, MICAL1, SIRPA, SLIT2, EPHB2, DRD2, XDH, GBP4, SH3GL2, SNCA, LYN, WWTR1, KIRREL2, CADM4, KIRREL, ANGPT1, ZFP418, IGFBP3, NTRK3, CTDSPL, PAX6, PTPN13, DUSP6, IMPACT, OCLN, CTDSP1, CD109, RGN, MYADM, OGT	3373	104	19984	1.93692	0.693741	0.00441454	0.00415366
GOTERM_BP_DIRECT	GO:0055074~calcium ion homeostasis	20	0.526732	0.000154449	TFAP2B, SLC24A4, WFS1, CAV1, CIB2, ADM, PTHLH, SLC8A1, NT5E, CALB1, TRPV6, ASPH, STC2, HRC, SPP1, KDR, ENPP1, TNFSF11, ALPL, FGFR1	3373	48	19984	2.46862	0.720763	0.00474141	0.00446122
GOTERM_MF_DIRECT	GO:0004602~glutathione peroxidase activity	14	0.368712	0.000154956	GSTK1, GPX2, GPX1, GSTP2, GPX3, GSTP1, MGST1, GPX8, GSTT1, LTC4S, GSTA2, GSTA1, ALOX5AP, PTGES	3255	26	18541	3.06716	0.298088	0.00610207	0.00587231
GOTERM_BP_DIRECT	GO:0010575~positive regulation of vascular endothelial growth factor production	14	0.368712	0.000166852	CCBE1, C5AR1, EIF2AK3, CXCL17, GATA4, PTGS2, HIF1A, SULF2, C3, IL6, ADORA2B, C3AR1, CYP1B1, NOX1	3373	27	19984	3.07206	0.747954	0.0051032	0.00480163
GOTERM_BP_DIRECT	GO:0061626~pharyngeal arch artery morphogenesis	9	0.237029	0.000169263	BMP4, TGFB2, EDNRA, EDN1, ADGRF4, NOG, ADGRF5, HES1, FOLR1	3373	12	19984	4.44352	0.752924	0.00513886	0.00483519
GOTERM_BP_DIRECT	GO:0002237~response to molecule of bacterial origin	9	0.237029	0.000169263	CD24A, H2-M3, TAP2, TNFAIP3, CXCL1, CD14, CXCL2, B2M, TLR2	3373	12	19984	4.44352	0.752924	0.00513886	0.00483519
GOTERM_BP_DIRECT	GO:0071456~cellular response to hypoxia	40	1.05346	0.000174384	NOTCH1, ACAA2, EPAS1, SUV39H1, COX4I2, TWIST1, STC1, NDNF, VLDLR, ADRB2, HIF3A, PTN, PTGS2, NDRG1, HIF1A, AQP3, SLC8A1, SLC9A1, ZFP36L1, IRAK1, TERT, CBS, MYC, STC2, EIF4EBP1, HMOX1, NKX3-1, ANGPT4, EGLN3, EDN1, PTGIS, KCND2, S100B, VEGFA, SFRP1, CR1L, BCL2, PPARG, MGARP, KCNK3	3373	131	19984	1.80907	0.763158	0.00525631	0.0049457
GOTERM_BP_DIRECT	GO:0009888~tissue development	18	0.474058	0.000174404	NTNG2, LAMA5, LAMA2, LAMA1, ATRNL1, LAMC3, LAMA3, NTN4, LAMB1, LAMC2, LAMC1, NTN1, HSPG2, NR5A1, BMP4, TMEFF2, NR5A2, SALL4	3373	41	19984	2.60109	0.763198	0.00525631	0.0049457
GOTERM_MF_DIRECT	GO:0004672~protein kinase activity	124	3.26574	0.000180422	EPHB6, MYLK2, NRK, MYLK3, MYLK, RASSF2, PDK4, KDR, MAP3K8, PIM2, MAP3K9, EPHB2, STK32B, EPHB4, STK32C, EPHB3, MAP3K5, PDK1, PRKCG, PDGFRB, ACVR1, EPHA4, PDGFRA, EPHA7, CDKL5, PRKCH, DAPK1, EPHA8, PRKCB, LMTK3, CASK, MMD2, ERN1, ERN2, OBSCN, SIK1, PRKD2, ROR1, TNIK, PRKD1, ROR2, EPHA1, TRIB2, BLK, CSF1R, PKDCC, NLK, NUAK1, NUAK2, IRAK1, GRK5, STK38L, LYN, SRPK3, PLK3, PLK2, DCLK3, EIF2AK3, FES, ST…	3255	518	18541	1.36356	0.337757	0.00670061	0.00644831
GOTERM_MF_DIRECT	GO:0004896~cytokine receptor activity	23	0.605741	0.000184258	IFNAR2, CX3CR1, CD74, IL10RB, FZD4, IFNGR2, IL10RA, IL31RA, IL4RA, IL20RB, LIFR, CSF2RB, OSMR, IL2RG, PRLR, F3, IL17RB, GHR, CSF2RB2, IL2RB, IL7R, CD44, IL13RA1	3255	58	18541	2.25882	0.343534	0.00670061	0.00644831
GOTERM_BP_DIRECT	GO:0003007~heart morphogenesis	26	0.684751	0.000186312	FOXC2, FOXC1, COL11A1, CHD7, GATA4, SLC8A1, RXRA, FGF8, FLRT2, ZMIZ1, FLNA, UTY, NKX2-5, EPHB4, KDM6A, MYBPC3, LEFTY1, TGFB2, PTCH1, TBX3, VEGFA, TBX2, SMO, COL5A1, DLC1, FAT4	3373	72	19984	2.13947	0.785381	0.00559477	0.00526415
GOTERM_MF_DIRECT	GO:0017124~SH3 domain binding	41	1.0798	0.000187801	ERRFI1, CNTNAP1, KHDRBS2, DOCK4, CTTNBP2, WIPF1, SH2D2A, WIPF3, WAS, DTX1, LRP2, AKAP5, ARHGAP6, RIMS1, GJA1, SH3BGRL, EFS, SH3BP1, MICAL1, SH3BP2, INPP5J, SIRPA, PAK3, DRD4, LYN, PRRT2, GPX1, CYBA, ARHGAP27, ADAM19, ARHGAP31, PLSCR1, PLSCR2, ADAM12, NOXA1, HCLS1, PTPN6, MAPT, DOCK1, SHANK3, CRB3	3255	131	18541	1.78277	0.348825	0.00670061	0.00644831
GOTERM_BP_DIRECT	GO:0031175~neuron projection development	51	1.34317	0.000187963	CYFIP2, CYFIP1, BTG2, CNTNAP1, STMN4, ECE1, PTPRK, LAMC1, AREG, PQBP1, MECP2, SAMD14, EDNRA, CDH1, PHGDH, SCN1B, SH3GL2, EDN1, EPHA8, NGB, GFRA1, GPRIN3, GPRIN2, GPRIN1, RAPGEF2, MAPT, CD44, MATN2, BLK, GPM6A, SEMA7A, LAMA1, PRICKLE2, PLD2, FYN, APOE, GPM6B, LYN, NEGR1, WNT7B, UPF3B, LAMB1, L1CAM, CAMSAP3, EXT1, CD24A, IL6, CNTN2, VIM, CUL4B, FGFR1	3373	181	19984	1.66939	0.788288	0.0056239	0.00529156
GOTERM_CC_DIRECT	GO:0098839~postsynaptic density membrane	36	0.948117	0.000188634	CHRM1, CLSTN2, CLSTN3, LRRC4, HSPB1, ADCY1, LIN7B, EFNB2, CACNG7, ERBB4, LRRTM2, GSG1L, CACNG2, CACNG4, GRIA3, KCNH1, EPHA4, MPP2, EPHA7, PRRT2, IQSEC2, ACTN2, GRID1, ATP2B2, NRG1, NETO2, ADRA2C, SORCS3, SORCS2, ADRA2A, LRFN3, LRFN1, ITGA8, VDAC1, RGS7BP, STX1A	3483	116	21038	1.87454	0.173018	0.00345372	0.0031279
GOTERM_MF_DIRECT	GO:0070888~E-box binding	20	0.526732	0.000189304	TCF15, FIGLA, BHLHE41, TCF21, TWIST1, AHR, NR1D1, GATA3, ASCL1, HIF1A, ASCL2, ARNTL2, NEUROD2, TAL1, MYC, BHLHE40, SNAI2, HES1, PPARG, NEUROG2	3255	47	18541	2.4239	0.351057	0.00670061	0.00644831
GOTERM_MF_DIRECT	GO:0005044~scavenger receptor activity	20	0.526732	0.000189304	SCARB2, COLEC12, LGALS3BP, CD163, SCARA5, FCRLS, LOXL3, LOXL4, SSC4D, TMPRSS13, LOXL2, CXCL16, VTN, CD6, STAB1, ACKR3, ENPP1, ACKR2, CD36, SCARF1	3255	47	18541	2.4239	0.351057	0.00670061	0.00644831
GOTERM_MF_DIRECT	GO:0004364~glutathione transferase activity	16	0.421385	0.000190397	GSTK1, GSTM3, GSTM2, GSTM1, GSTP2, GSTO1, GSTP1, MGST1, GSTT1, LTC4S, HPGDS, GSTA3, GSTA2, GSTA1, ALOX5AP, PTGES	3255	33	18541	2.76177	0.352675	0.00670061	0.00644831
GOTERM_MF_DIRECT	GO:0046983~protein dimerization activity	52	1.3695	0.000190692	TCF23, BHLHE41, TCF21, HIF3A, AHR, PYCARD, LYL1, MYC, HEY2, BOK, HES7, MEF2C, TCF15, FIGLA, TFE3, TFEB, ANO6, BHLHA15, CEACAM1, MYCN, TAL1, TFEC, AHRR, SP100, ASCL4, EPAS1, TWIST1, ASCL1, HIF1A, ASCL2, ARNTL2, NPAS2, NEUROD2, NEUROD4, SOHLH1, HES1, APOE, RILP, ARNT2, STAT5B, HELT, SLC4A11, HEYL, MLXIPL, ID2, BHLHE40, ID1, ID3, SIM1, NEUROG2, MXD3, NEUROG3	3255	179	18541	1.65475	0.353111	0.00670061	0.00644831
GOTERM_BP_DIRECT	GO:0014911~positive regulation of smooth muscle cell migration	19	0.500395	0.000195673	PDGFRB, STAT5B, EGR1, PDE4D, SEMA6D, PDGFB, IGF1, FOXO4, F3, VTN, P2RY6, PLAU, TMSB4X, P2RY2, MYC, BCL2, CYP1B1, NOX4, S100A11	3373	45	19984	2.50154	0.801353	0.00583347	0.00548875
GOTERM_BP_DIRECT	GO:2001046~positive regulation of integrin-mediated signaling pathway	10	0.263366	0.000206228	DAB2, LAMA2, LAMA1, LOXL3, FLNA, EMP2, LAMB1, LAMC1, NID1, PCSK5	3373	15	19984	3.9498	0.817939	0.00608823	0.00572845
GOTERM_BP_DIRECT	GO:0090050~positive regulation of cell migration involved in sprouting angiogenesis	12	0.316039	0.000207905	NRP1, FOXC2, ANXA1, SRPX2, PLK2, RHOJ, KDR, HMOX1, PTGS2, GATA2, VEGFA, HDAC7	3373	21	19984	3.38554	0.820444	0.00608823	0.00572845
GOTERM_BP_DIRECT	GO:0030539~male genitalia development	12	0.316039	0.000207905	SOX2, PDGFRA, FGF8, GREB1L, WNT9B, HSD17B3, HOXD13, ROR2, TEX15, BMP6, LGR4, TBX3	3373	21	19984	3.38554	0.820444	0.00608823	0.00572845
GOTERM_BP_DIRECT	GO:0043534~blood vessel endothelial cell migration	12	0.316039	0.000207905	CDH5, COL18A1, NRP1, ROBO4, GPX1, CXCL12, CYP1B1, MYH9, APOA1, CXCR4, EMP2, AMOT	3373	21	19984	3.38554	0.820444	0.00608823	0.00572845
GOTERM_BP_DIRECT	GO:0006801~superoxide metabolic process	12	0.316039	0.000207905	NQO1, SH3PXD2A, NOS2, NCF2, CBS, NOXA1, SH3PXD2B, SLC1A1, CYBB, NOX4, CYBA, SOD3	3373	21	19984	3.38554	0.820444	0.00608823	0.00572845
GOTERM_BP_DIRECT	GO:0019221~cytokine-mediated signaling pathway	46	1.21148	0.000212308	CSF1R, CEBPA, CCL12, EDA, SLC1A1, IL4RA, IL20RB, CSF2RB, IL1RAP, PIRB, IL2RG, CX3CL1, GHR, DUOX1, IRAK1, NFKBIZ, CCL2, TNFSF11, STAT6, DUOX2, CCR2, IL13RA1, IFNAR2, STAT5B, IL10RB, IL1R1, IL10RA, CAV1, IFNGR2, IL31RA, LIFR, OSMR, PRLR, F3, IIGP1, TNFRSF1A, EREG, CSF2RB2, IL6, KLF6, IL2RB, PTPN6, IRF5, IL7R, CD44, PF4	3373	159	19984	1.71406	0.826857	0.00618408	0.00581864
GOTERM_BP_DIRECT	GO:2000648~positive regulation of stem cell proliferation	20	0.526732	0.000212676	OSR2, PRRX1, PRRX2, SHOX2, WNT5A, NR2E1, ELL3, RUNX2, TBX3, TBX18, PBX1, GJA1, PTPRC, FGF8, FGF9, TERT, KDR, SOX9, FGFR2, FGFR1	3373	49	19984	2.41824	0.827383	0.00618408	0.00581864
GOTERM_BP_DIRECT	GO:0086004~regulation of cardiac muscle cell contraction	11	0.289702	0.000216102	MYH7B, PDE4D, FXYD1, CASQ2, STC1, ATP1A2, GATA4, SRI, ATP1A1, SCN5A, KCNJ2	3373	18	19984	3.62065	0.832199	0.00621801	0.00585056
GOTERM_BP_DIRECT	GO:0048566~embryonic digestive tract development	11	0.289702	0.000216102	TGFB2, SALL1, PKDCC, FGF9, SCT, RARRES2, MYB, TNF, PCSK5, GLI3, ADA	3373	18	19984	3.62065	0.832199	0.00621801	0.00585056
GOTERM_BP_DIRECT	GO:0050732~negative regulation of peptidyl-tyrosine phosphorylation	11	0.289702	0.000216102	ERRFI1, SFRP1, PTPRC, CADM4, SFRP2, SEMA4D, LRRK1, NTF3, PECAM1, PTPN6, IGF1	3373	18	19984	3.62065	0.832199	0.00621801	0.00585056
GOTERM_BP_DIRECT	GO:0032691~negative regulation of interleukin-1 beta production	15	0.395049	0.000220735	CX3CR1, ERRFI1, GSTP2, CHRNA7, GSTP1, TNFAIP3, APOA1, TREM2, IGF1, LILRB4A, PML, SERPINB1A, ELF4, ACP5, NLRP3	3373	31	19984	2.86679	0.8385	0.00632927	0.00595525
GOTERM_MF_DIRECT	GO:0048407~platelet-derived growth factor binding	9	0.237029	0.000225381	PDGFRB, COL1A1, PDGFRA, COL3A1, COL1A2, COL5A1, COL4A1, COL6A1, PDGFB	3255	12	18541	4.27212	0.402397	0.00779955	0.00750587
GOTERM_BP_DIRECT	GO:0030593~neutrophil chemotaxis	28	0.737424	0.000227692	CCL12, ITGAM, ITGB2, C5AR1, CXCL1, CXCL2, CX3CL1, LGALS3, PREX1, CCL9, CCL7, CXCR1, CCL6, CCL4, CCL3, SPP1, CCL2, LBP, VAV3, CCL24, TGFB2, FCER1G, SYK, PDE4D, CXCL10, DPEP1, ITGA9, PF4	3373	81	19984	2.04804	0.847521	0.00648374	0.00610059
GOTERM_BP_DIRECT	GO:0035690~cellular response to drug	28	0.737424	0.000227692	DDC, PRKAA2, CXCR4, EGFR, MYLK, CRHBP, MYC, CCL4, CCL2, NKX3-1, FGF21, ABCA1, GSTM3, MEF2C, EDN1, GSTM1, ABCC2, NOS2, SLC10A1, NR1H4, FANCB, SOX10, AIM2, SLCO1A4, DPEP1, GAS6, TLR3, NFE2L2	3373	81	19984	2.04804	0.847521	0.00648374	0.00610059
GOTERM_BP_DIRECT	GO:0010033~response to organic substance	27	0.711088	0.000233797	ASAH2, KCNA5, PYGM, SLC6A1, TNF, SOX2, EDNRA, EDNRB, CASP3, NFKBIZ, SPP1, TIMP2, TIMP3, TIMP1, CTSC, ANXA5, PLA2G4A, AMPD1, AVPR1A, KLF4, POU5F1, P2RX7, CYP2D22, TRIML2, MAPT, ATF3, NFE2L2	3373	77	19984	2.07749	0.855019	0.00663468	0.00624261
GOTERM_BP_DIRECT	GO:0008344~adult locomotory behavior	26	0.684751	0.000238424	CSTB, ATP1A3, ATP1A2, HOXD10, EPS8, MECP2, PREX2, DMBX1, NTF5, ATXN1, CCND2, TUBA1A, OTOG, SNCG, ENPP1, DRD4, SNCA, LGI4, PBX3, EN1, NR4A2, CXCL12, ID2, PMP22, HOXD9, FOXA2	3373	73	19984	2.11017	0.860456	0.00674282	0.00634435
GOTERM_BP_DIRECT	GO:0001947~heart looping	25	0.658415	0.000241207	NOTCH2, NOTCH1, CITED2, GATA4, PKD2, DLL1, HIF1A, GJA1, FGF8, TBX22, TBX21, TBX20, NKX2-5, EOMES, MEF2C, SMAD3, WNT5A, TBX6, TBX3, TBX2, TGFBR2, SMO, APLNR, FOLR1, ENG	3373	69	19984	2.14663	0.863627	0.00679824	0.0063965
GOTERM_MF_DIRECT	GO:0005539~glycosaminoglycan binding	14	0.368712	0.000250992	SERPINE2, MAMDC2, BGN, NDNF, PTN, DCN, SULF2, TGFBR2, TGFBR3, SMOC2, CCDC80, CRISPLD2, ABI3BP, ENG	3255	27	18541	2.95356	0.436359	0.00855622	0.00823405
GOTERM_CC_DIRECT	GO:0005884~actin filament	32	0.842771	0.000251667	WIPF1, AVIL, WIPF3, WAS, LMOD1, TWF2, CORO1A, AMOT, AKAP13, PSTPIP1, CALD1, RAC2, COTL1, PLS3, FLNA, FYN, ANXA1, ACTN1, TPM2, TPM1, SHROOM4, AIF1L, ACTA1, HCK, DLC1, MYH9, HCLS1, ACKR2, LCP1, TEK, RHOQ, VCL	3483	100	21038	1.93286	0.22389	0.00452552	0.00409858
GOTERM_BP_DIRECT	GO:0022409~positive regulation of cell-cell adhesion	14	0.368712	0.000263528	MYO10, CITED2, PDE4D, WNT5A, ITGAL, L1CAM, TBX18, SOX2, CD24A, CDH1, KIF26B, CCL2, ITGA6, CCR5	3373	28	19984	2.96235	0.886592	0.0074021	0.00696468
GOTERM_CC_DIRECT	GO:0099056~integral component of presynaptic membrane	31	0.816434	0.000268939	CHRM1, CHRNA4, KCNA1, CHRNA7, KCNC3, PSEN2, KCNA3, ATP1A3, SLC6A1, SLC1A7, PCDH17, SLC6A3, SLC6A4, EFNB2, GRM3, EFNB1, GLRA1, ERBB4, ADAM23, EPHB2, DRD2, DRD4, GRIA3, KCNH1, EPHA4, GABBR1, PRRT2, PTPRD, STX1B, ADORA2A, STX1A	3483	96	21038	1.95048	0.237275	0.00475126	0.00430303
GOTERM_BP_DIRECT	GO:0035116~embryonic hindlimb morphogenesis	16	0.421385	0.000269663	OSR2, NOTCH1, MSX2, ZBTB16, OSR1, CHD7, TWIST1, AFF3, TBX3, BMP4, FGF8, MECOM, RSPO2, ALX3, GPC3, ALX4	3373	35	19984	2.70843	0.892196	0.00754873	0.00710264
GOTERM_BP_DIRECT	GO:0001837~epithelial to mesenchymal transition	19	0.500395	0.000271162	RIAN, TGFB2, NOTCH1, NOG, LOXL3, NFATC1, HIF1A, LOXL2, TGFBR3, PPP3R1, BMP2, WNT11, SNAI2, FLNA, SOX9, FAM83D, FGFR2, FGFR1, ENG	3373	46	19984	2.44716	0.893524	0.00756507	0.00711802
GOTERM_CC_DIRECT	GO:0043209~myelin sheath	52	1.3695	0.000285561	CNTNAP1, CNRIP1, TUBA1A, DPYSL2, PRX, NEFL, NEFM, PHGDH, NEFH, GLUL, YWHAG, GSTO1, OMG, ATP1B1, EEF1A2, VDAC1, TAGLN3, SLC25A5, PLCB1, SLC25A12, TKT, CRYAB, SLC25A4, ATP1A3, ITPR2, ITPR3, ATP1A2, ATP1A1, THY1, PHB, NDRG1, PRDX3, PRDX2, LDHB, ERBB2, MYH14, MBP, TSPAN2, CKB, TPPP, GSTM1, PDHA1, GSN, KCNJ11, MDH2, MSN, TUBB4A, EHD3, BCL2, GNB4, CNTN2, GNB5	3483	192	21038	1.63589	0.249939	0.00495793	0.0044902
GOTERM_BP_DIRECT	GO:0003416~endochondral bone growth	8	0.210693	0.000288559	EXT1, ECM1, EVC, MSX2, BNC2, KDR, FGFR2, DDR2	3373	10	19984	4.73976	0.907778	0.00788277	0.00741694
GOTERM_BP_DIRECT	GO:0003149~membranous septum morphogenesis	8	0.210693	0.000288559	FZD1, BMP4, TGFB2, FZD2, ID2, NOG, FGFR2, TGFBR2	3373	10	19984	4.73976	0.907778	0.00788277	0.00741694
GOTERM_BP_DIRECT	GO:0035633~maintenance of permeability of blood-brain barrier	8	0.210693	0.000288559	CLDN5, WNK3, SLC1A1, MBP, PTGS2, ABCB1A, PTGS1, MFSD2A	3373	10	19984	4.73976	0.907778	0.00788277	0.00741694
GOTERM_BP_DIRECT	GO:0002315~marginal zone B cell differentiation	8	0.210693	0.000288559	LFNG, NOTCH2, DOCK10, DOCK11, MFNG, BCL3, TNFAIP3, DLL1	3373	10	19984	4.73976	0.907778	0.00788277	0.00741694
GOTERM_BP_DIRECT	GO:0021612~facial nerve structural organization	8	0.210693	0.000288559	NRP1, EGR2, NRP2, SEMA3A, HOXA1, SEMA3F, PLXNA4, PLXNA3	3373	10	19984	4.73976	0.907778	0.00788277	0.00741694
GOTERM_BP_DIRECT	GO:0010862~positive regulation of pathway-restricted SMAD protein phosphorylation	20	0.526732	0.000289232	GDF10, ACVR1, ACVRL1, TGFB2, LEFTY1, GDF15, TGFB3, HFE, BMP8A, BMP8B, INHBA, BMP6, TGFBR2, BMP4, DAB2, BMP2, PPARG, LGALS9, INHA, ENG	3373	50	19984	2.36988	0.908289	0.00788277	0.00741694
GOTERM_BP_DIRECT	GO:0051480~regulation of cytosolic calcium ion concentration	20	0.526732	0.000289232	RYR1, MYH7B, TRPC5, CAV3, TRPC3, CAV2, CAV1, FZD9, ATP2B2, F2, SLC8B1, CALB2, TMEM178, CALB1, ASPH, FKBP1B, FXYD1, HRC, PLCD1, BOK	3373	50	19984	2.36988	0.908289	0.00788277	0.00741694
GOTERM_BP_DIRECT	GO:0030036~actin cytoskeleton organization	54	1.42218	0.000290314	PRR5, WIPF1, FHL3, AMOT, CSRP2, CSRP1, RAC2, PHACTR2, ACTN2, ACTN1, ARHGEF17, STARD8, SPTB, BCR, SFRP1, TYROBP, INF2, RHOJ, CDC42EP2, RHOU, DOCK1, RHOQ, GRID2IP, KANK1, CTTNBP2, PDGFB, CORO1A, FGD1, PDLIM1, ABR, PDLIM3, PDLIM2, NUAK2, ABLIM2, FLNA, FLNB, DMD, FLNC, PDLIM5, PDLIM4, SPTBN1, STARD13, GSN, IQSEC2, PARVA, CORO2B, SSH1, EHD2, SMTN, EHD3, BCL6, DLC1, PMP22, AMOTL2	3373	198	19984	1.61583	0.909105	0.00788622	0.00742019
GOTERM_BP_DIRECT	GO:0016310~phosphorylation	140	3.68712	0.000294366	DGKG, MYLK2, DGKB, PANK1, NRK, MYLK3, MYLK, PDK4, KDR, MAP3K8, PIP4K2B, PIM2, MAP3K9, EPHB2, STK32B, EPHB4, STK32C, EPHB3, MAP3K5, PDK1, PRKCG, PDGFRB, ACVR1, EPHA4, PDGFRA, EPHA7, CDKL5, PRKCH, DAPK1, EPHA8, PRKCB, LMTK3, CASK, ERN1, BCR, ERN2, OBSCN, SIK1, PRKD2, ALPK3, TNIK, PRKD1, ROR2, EPHA1, DGKI, BLK, CSF1R, PFKFB1, PKDCC, NLK, NUAK1, ATXN1, NUAK2, IRAK1, GRK5, STK38L, PIP5K1B, LYN, SRPK3,…	3373	627	19984	1.3229	0.912097	0.00797008	0.00749909
GOTERM_BP_DIRECT	GO:2000573~positive regulation of DNA biosynthetic process	13	0.342376	0.000308821	PDGFRB, HGF, PDGFB, TNF, VEGFA, SMOC2, MYC, C3AR1, CYP1B1, NOX4, PRKD2, FGFR4, PAK3	3373	25	19984	3.08084	0.921992	0.00824395	0.00775678
GOTERM_BP_DIRECT	GO:0048666~neuron development	25	0.658415	0.000308973	GABRB3, DGKG, NRP1, TENM1, ASCL1, HS6ST1, NEUROD2, NEUROD4, NTF3, NDN, DMD, PITX3, MEF2C, TGFB2, PBX3, LIF, TRP73, EN1, GFRA3, PBX1, VEGFA, RUNX1, UGDH, CRXOS, VSX1	3373	70	19984	2.11596	0.92209	0.00824395	0.00775678
GOTERM_BP_DIRECT	GO:1901224~positive regulation of NIK/NF-kappaB signaling	25	0.658415	0.000308973	CD86, NFAT5, DDX3X, EDA, NOD1, TREM2, GLRX, IFI35, NOD2, PHB, TNF, EGFR, NR3C2, IRAK1, CD14, SASH1, EDN1, TNFSF14, SPHK1, LAPTM5, NMI, EDAR, TLR7, TLR3, TLR2	3373	70	19984	2.11596	0.92209	0.00824395	0.00775678
GOTERM_BP_DIRECT	GO:0001756~somitogenesis	22	0.579405	0.000309473	HES7, CRB2, FOXC2, IFITM1, FOXC1, SMAD3, SEMA3C, TCF15, PCDH8, WNT5A, PSEN2, AXIN2, DLL1, TBX18, LFNG, ZEB2, SFRP1, SFRP2, TCAP, ATM, ROR2, NKX3-1	3373	58	19984	2.2473	0.922411	0.00824395	0.00775678
GOTERM_BP_DIRECT	GO:0070371~ERK1 and ERK2 cascade	22	0.579405	0.000309473	EDN1, OXTR, TRF, NOD1, IGF1, NOD2, IQGAP3, MT3, AGT, ZFP36L1, C1QTNF3, MYC, FGF18, KDR, SPRY2, CTSH, TNFSF11, SPRY1, SOX9, AVP, FGFR2, TLR2	3373	58	19984	2.2473	0.922411	0.00824395	0.00775678
GOTERM_BP_DIRECT	GO:0001708~cell fate specification	17	0.447722	0.000311437	TEAD4, EOMES, NOTCH1, PSEN2, TBX6, TBX3, TBX18, TBX2, SOX2, TLX3, SMO, TBX22, TBX21, TBX20, OTX2, SOX9, FOXA2	3373	39	19984	2.58256	0.92366	0.00826961	0.00778093
GOTERM_BP_DIRECT	GO:0045471~response to ethanol	39	1.02713	0.000315475	ADCYAP1R1, SPARC, HPGD, GSTP1, CHRNA7, ABAT, GATA3, CLDN1, CYP7A1, SLC6A3, RGS4, NPPC, RGS2, CASP8, MYC, EIF4EBP1, CCL2, NLRP3, FYN, CD14, NQO1, CPT1A, GSN, VCAM1, SLC10A1, MGMT, NTRK3, IGF1, NR0B2, CLDN5, TBXAS1, ALDH1A1, G6PDX, BCL2, AVP, CYP2E1, PPARA, CDO1, FGFR2	3373	130	19984	1.77741	0.926165	0.00834998	0.00785655
GOTERM_CC_DIRECT	GO:0031527~filopodium membrane	11	0.289702	0.000329308	MYO10, ITGA3, TTYH1, NINJ1, PDPN, FZD9, MSN, DMD, AKAP5, ANTXR1, SYNE2	3483	19	21038	3.49696	0.282274	0.00562056	0.00509032
GOTERM_CC_DIRECT	GO:0014069~postsynaptic density	90	2.37029	0.000344201	MYLK2, CHRM1, CLSTN2, FRMPD4, CLSTN3, FMR1, ARRB1, SLC8A1, GRM3, EPS8, RIMS1, SAMD14, PCLO, RUSC1, NCS1, BAALC, DLGAP1, NEFM, NOS1, DLGAP3, NEFH, PRKCG, EPHA4, GRIPAP1, KCND1, KCND2, DAPK1, IL1R1, CASK, SYP, SORCS3, SORCS2, GRIP2, ZDHHC15, BCR, ARHGEF9, SMO, ADORA2A, ADGRB1, ITGA8, MAPT, MET, CRYAB, SHANK3, STX1A, DGKI, CAMK2B, CHRNA3, RGS14, CHRNA7, CAMK2A, ITPR1, LRP4, ADCY1, ATP1A1, AKAP5, PHB…	3483	381	21038	1.42682	0.292962	0.00569451	0.00515729
GOTERM_CC_DIRECT	GO:0098797~plasma membrane protein complex	10	0.263366	0.000344951	RET, EVC2, SLC6A6, EVC, ANXA2, AHNAK, SCNN1B, SCNN1A, GFRA1, S100A10	3483	16	21038	3.77512	0.293495	0.00569451	0.00515729
GOTERM_BP_DIRECT	GO:0045214~sarcomere organization	18	0.474058	0.000345153	MYBPC3, ACTN2, TPM1, NEB, MYLK3, CSRP2, CSRP1, TNNT1, TNNT3, CASQ2, CAPN3, TCAP, FLNC, MYOZ1, NKX2-5, MYOZ2, MYH6, MYH7	3373	43	19984	2.48011	0.94222	0.00901986	0.00848683
GOTERM_BP_DIRECT	GO:0032733~positive regulation of interleukin-10 production	18	0.474058	0.000345153	SASH3, CD83, FCER1G, SYK, HGF, IL20RB, TREM2, ISG15, NOD2, PYCARD, IL6, CLEC7A, IRF4, BCL3, F2RL1, LGALS9, CD34, TLR2	3373	43	19984	2.48011	0.94222	0.00901986	0.00848683
GOTERM_BP_DIRECT	GO:0035094~response to nicotine	18	0.474058	0.000345153	CHRNB4, EDN1, VCAM1, CHRNA5, CHRNA4, CHRNA7, IGF2, ATP1A2, ABAT, SLC7A11, SLC6A3, CASP3, BCL2, HMOX1, AVP, KCNK1, NKX6-1, DRD2	3373	43	19984	2.48011	0.94222	0.00901986	0.00848683
GOTERM_BP_DIRECT	GO:0055072~iron ion homeostasis	18	0.474058	0.000345153	STEAP3, STEAP4, SCARA5, TMPRSS6, EPAS1, HFE, SLC40A1, TRF, CP, ANK1, BDH2, HEPH, HEPHL1, LCN2, HMOX1, STEAP1, B2M, HAMP	3373	43	19984	2.48011	0.94222	0.00901986	0.00848683
GOTERM_BP_DIRECT	GO:0051145~smooth muscle cell differentiation	12	0.316039	0.000352552	ACVR1, BMP4, MEF2C, WNT7B, NTF3, ITGA8, NPNT, AGT, TBX3, TBX18, TBX2, NFATC4	3373	22	19984	3.23165	0.945646	0.00915526	0.00861424
GOTERM_BP_DIRECT	GO:0010463~mesenchymal cell proliferation	12	0.316039	0.000352552	WNT11, FGF9, PRRX1, WNT5A, PRRX2, SHOX2, KDR, SOX9, WNT2, FGFR2, TBX18, FGFR1	3373	22	19984	3.23165	0.945646	0.00915526	0.00861424
GOTERM_BP_DIRECT	GO:0051781~positive regulation of cell division	19	0.500395	0.000370761	TGFB2, TGFB3, IGF2, PDGFB, PTN, FGF1, THBS4, PGF, FGF3, VEGFA, EREG, FGF8, FGF9, TAL1, PDGFD, PDGFC, PROK1, FGFR2, NKX3-1	3373	47	19984	2.39509	0.953238	0.00959793	0.00903075
GOTERM_CC_DIRECT	GO:0005768~endosome	156	4.10851	0.000373236	RAB3B, IFITM3, STEAP3, STEAP4, IFITM2, PANK1, RAB3D, CPNE6, GOLIM4, SLA, LDLRAD4, SCAMP5, GJA1, GRB14, CDH1, FCGRT, RUSC1, KDR, SH3GL2, WLS, KCNH1, EPHA4, LHCGR, TICAM2, EPHA8, MMGT1, SPNS2, DIO3, ATP11C, CYBA, WDR72, OCRL, TBC1D2B, MR1, SYTL4, SLC9B2, BIN1, SLC9A9, RIN3, TNIK, STEAP1, ABCG4, ABCG1, ASTN1, MAGEL2, ADCYAP1R1, PARM1, CALCRL, SLC1A1, PLD4, NEDD4L, ABHD6, ADRB2, PLD1, SLC30A10, PRDX3…	3483	727	21038	1.29611	0.313342	0.00606207	0.00549018
GOTERM_BP_DIRECT	GO:0043931~ossification involved in bone maturation	9	0.237029	0.000374799	EXT1, RYR1, EBP, SEMA4D, ZBTB16, XYLT1, FAT4, ADAMTS12, ADAMTS7	3373	13	19984	4.10171	0.954772	0.00967216	0.00910059
GOTERM_BP_DIRECT	GO:0048706~embryonic skeletal system development	20	0.526732	0.000388731	DLX1, DLX2, DMRT2, HOXD1, NOG, WNT5A, XYLT1, PCSK5, DLK1, PBX1, SULF2, COL1A1, BMP4, EDNRA, WNT11, FGF9, PAX7, ETL4, GAS1, HOXD9	3373	51	19984	2.32341	0.95969	0.0099262	0.00933962
GOTERM_BP_DIRECT	GO:0030574~collagen catabolic process	16	0.421385	0.000390653	MMP2, MMP9, CTSS, MMP23, MMP11, MMP14, ADAMTS2, MMP13, MMP16, MMP15, CTSK, MMP17, MMP28, MMP19, PRTN3, CTSB	3373	36	19984	2.6332	0.960325	0.0099262	0.00933962
GOTERM_BP_DIRECT	GO:0043542~endothelial cell migration	16	0.421385	0.000390653	NRP1, CCBE1, STARD13, PLXND1, PLEKHG5, ITGB2, PRKX, FSTL1, VEGFA, LOXL2, FAP, PECAM1, SNAI2, CYP1B1, VSTM4, TNS3	3373	36	19984	2.6332	0.960325	0.0099262	0.00933962
GOTERM_BP_DIRECT	GO:0032570~response to progesterone	16	0.421385	0.000390653	GABRB1, TGFB2, OXTR, TGFB3, CAV1, FOS, PTN, FOSL1, CLDN4, GJB2, TSPO, CCL2, FOSB, TXNIP, MBP, TLR2	3373	36	19984	2.6332	0.960325	0.0099262	0.00933962
GOTERM_BP_DIRECT	GO:0032967~positive regulation of collagen biosynthetic process	16	0.421385	0.000390653	PDGFRB, TGFB3, SERPINF2, F2R, PDGFB, INHBA, F2, LTBP1, BMP4, CREB3L1, MYB, CCL2, VIM, MKX, DDR2, ENG	3373	36	19984	2.6332	0.960325	0.0099262	0.00933962
GOTERM_MF_DIRECT	GO:0043236~laminin binding	14	0.368712	0.000393596	LRRC15, ECM1, TINAGL1, PLEKHA2, ITGA3, LYPD3, NID1, CTSS, LGALS3, BCAM, ADGRG6, ITGA7, ITGA6, ITGA9	3255	28	18541	2.84808	0.593085	0.0132202	0.0127224
GOTERM_BP_DIRECT	GO:0042098~T cell proliferation	24	0.632078	0.000400621	SASH3, SLFN2, SH2D2A, MSN, IL20RB, CXCR4, CORO1A, FOXP3, RASGRP1, SPN, P2RX7, ZC3H12D, PRDX2, EFNB1, GJA1, PTPRC, CXCL12, KITL, FKBP1B, PTPN6, HES1, CD37, PDE5A, CD276	3373	67	19984	2.12228	0.963462	0.0100899	0.00949362
GOTERM_BP_DIRECT	GO:0006940~regulation of smooth muscle contraction	10	0.263366	0.00040076	CHRNA3, CHRNB4, FLT1, CALD1, CAV1, ATP1A2, ADRB2, ADRA2C, ADRA2B, ADRA2A	3373	16	19984	3.70294	0.963504	0.0100899	0.00949362
GOTERM_BP_DIRECT	GO:0016322~neuron remodeling	10	0.263366	0.00040076	C3, C1QA, EDNRA, EPHA8, NTN4, PDGFB, CSPG4, SCARF1, C1QL1, RND1	3373	16	19984	3.70294	0.963504	0.0100899	0.00949362
GOTERM_BP_DIRECT	GO:0030517~negative regulation of axon extension	14	0.368712	0.000404235	RTN4R, DRAXIN, SEMA6C, NRP1, SEMA3A, SEMA6D, SEMA3G, AATK, NTN1, MT3, ARHGAP4, CDH1, SLIT2, CCR5	3373	29	19984	2.8602	0.964536	0.0101381	0.00953897
GOTERM_BP_DIRECT	GO:0007264~small GTPase mediated signal transduction	33	0.869107	0.00040513	DOCK4, ARHGAP8, RASGRF2, DOCK8, ARHGAP18, RASGRP2, RND2, RND3, RASGRP1, RND1, DOCK10, DOCK11, RASGEF1A, RASGEF1B, RASGEF1C, RAC2, HMOX1, VAV3, SH2D3C, RHOH, RHOF, RHOC, BCR, ARHGAP31, ARHGEF9, DAB1, RHOJ, RAPGEF2, RGL3, RHOU, RHEBL1, DOCK1, RHOQ	3373	105	19984	1.86205	0.964798	0.0101381	0.00953897
GOTERM_MF_DIRECT	GO:0000987~core promoter proximal region sequence-specific DNA binding	30	0.790097	0.000419916	RSL1, SPI1, EPAS1, HOXD13, GATA4, AHR, GATA3, GATA1, SALL1, YY2, MYC, SOX8, OTX2, SOX9, ZBTB7B, TEAD1, NFE2, TFAP2B, MEF2C, SMAD3, ESRRB, KLF4, ELL3, RUNX2, POU5F1, ISL2, IRF4, NFIC, IRF7, MIXL1	3255	89	18541	1.92005	0.616835	0.0138998	0.0133764
GOTERM_CC_DIRECT	GO:0072559~NLRP3 inflammasome complex	7	0.184356	0.000422768	PYCARD, GSDMD, DDX3X, CASP12, CASP4, CASP1, NLRP3	3483	8	21038	5.28517	0.346764	0.00675758	0.00612007
GOTERM_BP_DIRECT	GO:0045746~negative regulation of Notch signaling pathway	17	0.447722	0.000438399	MEG3, DLX1, RIAN, EGFL7, DLX2, NRARP, ARRB1, GATA2, DLL1, DLK1, NFKBIA, DLL4, TSPAN15, MMP14, BCL6, HEY2, CHAC1	3373	40	19984	2.518	0.973258	0.0109375	0.0102911
GOTERM_CC_DIRECT	GO:0033017~sarcoplasmic reticulum membrane	16	0.421385	0.000449139	CAMK2B, RYR1, ATP2A3, ITPR2, ATP2A1, SRI, SYNE2, TRDN, JSRP1, ASPH, NOS1AP, FKBP1B, HRC, TMEM109, NOS1, TMEM38A	3483	37	21038	2.61198	0.36389	0.00706692	0.00640022
GOTERM_MF_DIRECT	GO:0016493~C-C chemokine receptor activity	13	0.342376	0.000450281	CCR1, CX3CR1, GPR75, CXCR4, CXCR6, CXCR1, CXCR3, CCRL2, ACKR3, ACKR2, CCR5, CCR10, CCR2	3255	25	18541	2.962	0.642519	0.0142839	0.0137461
GOTERM_MF_DIRECT	GO:0019957~C-C chemokine binding	13	0.342376	0.000450281	CCR1, CX3CR1, CXCR4, CXCR6, ZFP36, CXCR1, CXCR3, CCRL2, ACKR3, ACKR2, CCR5, CCR10, CCR2	3255	25	18541	2.962	0.642519	0.0142839	0.0137461
GOTERM_MF_DIRECT	GO:0038024~cargo receptor activity	13	0.342376	0.000450281	SCARB2, ITGAM, LRP1, ITGB2, MIA2, LRP2, VLDLR, SIGLECH, LYVE1, DAB2, MRC1, SDC1, CD44	3255	25	18541	2.962	0.642519	0.0142839	0.0137461
GOTERM_BP_DIRECT	GO:0071356~cellular response to tumor necrosis factor	42	1.10614	0.000471523	CEBPA, CCL12, CD40, PID1, GATA3, ADAMTS12, CLDN1, CX3CL1, ZFP36L1, PYCARD, CRHBP, CCL9, ZFP36, CCL7, CCL6, HYAL1, CCL4, CCL3, CCL2, NKX3-1, PCK2, ADAMTS7, GBP3, CCL24, EDN1, ABCC2, VCAM1, KCNJ11, CYBA, NR1D1, NPNT, KLF2, COL1A1, NFKBIA, IL6, OCLN, SFRP1, IRF1, TDGF1, TNFRSF21, BIRC3, NFE2L2	3373	146	19984	1.70436	0.979661	0.0116598	0.0109708
GOTERM_BP_DIRECT	GO:0045064~T-helper 2 cell differentiation	7	0.184356	0.000471587	IL6, BCL6, HLX, BCL3, IL4RA, GATA3, BATF	3373	8	19984	5.18411	0.979672	0.0116598	0.0109708
GOTERM_BP_DIRECT	GO:1905563~negative regulation of vascular endothelial cell proliferation	7	0.184356	0.000471587	CCL12, MEF2C, FLT1, COL4A3, CCL2, PPARG, DLK1	3373	8	19984	5.18411	0.979672	0.0116598	0.0109708
GOTERM_BP_DIRECT	GO:0042474~middle ear morphogenesis	13	0.342376	0.000485861	OSR2, EDN1, EYA1, PRRX1, TSHZ1, OSR1, NOG, PRRX2, EDNRA, MYC, ENPP1, GAS1, FGFR1	3373	26	19984	2.96235	0.981934	0.0118732	0.0111716
GOTERM_BP_DIRECT	GO:0046597~negative regulation of viral entry into host cell	15	0.395049	0.000487408	IFITM3, TRIM12C, CD74, IFITM1, CIITA, TRIM30A, GSN, IFITM2, TRIM30D, TRIM8, TRIM25, TRIM10, TRIM12A, LY6E, TRIM56	3373	33	19984	2.69304	0.982163	0.0118732	0.0111716
GOTERM_BP_DIRECT	GO:0050900~leukocyte migration	15	0.395049	0.000487408	ITGA3, PDE4D, TNF, MMP9, ICAM1, ADD2, PODXL, F2RL1, ITGA7, MADCAM1, ITGA6, CD34, ADA, ITGA9, TLR2	3373	33	19984	2.69304	0.982163	0.0118732	0.0111716
GOTERM_BP_DIRECT	GO:0010875~positive regulation of cholesterol efflux	15	0.395049	0.000487408	ABCA1, LRP1, ABCA8B, CAV1, PTCH1, APOA1, TREM2, NFKBIA, EEPD1, CES1D, PPARG, APOE, PLTP, ABCG4, ABCG1	3373	33	19984	2.69304	0.982163	0.0118732	0.0111716
GOTERM_BP_DIRECT	GO:0010719~negative regulation of epithelial to mesenchymal transition	15	0.395049	0.000487408	EPHA4, TRIM62, HPN, LDLRAD4, GATA3, IL17RD, VEGFA, EFNA1, TGFBR3, SFRP1, SFRP2, SPRY2, SPRY1, ZFP750, FOXA2	3373	33	19984	2.69304	0.982163	0.0118732	0.0111716
GOTERM_MF_DIRECT	GO:0045028~G-protein coupled purinergic nucleotide receptor activity	9	0.237029	0.000495621	P2RY12, P2RY13, P2RY6, P2RY10, GPR34, P2RY14, P2RY2, PTAFR, P2RY1	3255	13	18541	3.9435	0.677702	0.0155068	0.0149229
GOTERM_BP_DIRECT	GO:0043154~negative regulation of cysteine-type endopeptidase activity involved in apoptotic process	25	0.658415	0.000496244	DDX3X, ARRB1, PTGS2, TNF, SH3RF1, MICAL1, SFN, SNCA, IGBP1, GPX1, HGF, IGF1, KLF4, MT3, VEGFA, NR4A1, IL6, SFRP2, ADORA2A, DPEP1, AVP, GAS6, CRYAB, HSPA1B, CD44	3373	72	19984	2.05719	0.983419	0.0120529	0.0113406
GOTERM_CC_DIRECT	GO:0001726~ruffle	33	0.869107	0.000496556	CYFIP1, NOTCH1, WIPF1, ASAP3, ARHGAP18, CAPG, FGD1, FGD2, AMOT, LIMA1, PODXL, PDPN, INPP5J, EPS8L1, S100A11, PDGFRB, GSN, TNFRSF12A, ANXA2, MYO10, ACTN1, TESC, LAYN, ARAP3, FRMD4B, S100B, VIL1, MYADM, S100A6, PECAM1, MYH9, CSPG4, LCP1	3483	108	21038	1.84562	0.393564	0.0076928	0.00696707
GOTERM_BP_DIRECT	GO:0030316~osteoclast differentiation	19	0.500395	0.000500548	CSF1R, FCER1G, CSF1, TRF, NFATC1, TREM2, FOS, TNFRSF11A, PIK3R1, TCIRG1, TNF, SFRP1, BMP2, TYROBP, GPR183, GPC3, ENPP1, TNFSF11, JUNB	3373	48	19984	2.34519	0.983998	0.0121218	0.0114054
GOTERM_CC_DIRECT	GO:0048787~presynaptic active zone membrane	23	0.605741	0.000505062	GABRA2, NTNG2, GPM6A, GABRB1, CNTNAP1, KCNJ8, ITGA3, CACNA2D1, ATP2B2, NRG1, STX11, ADRA2A, CPLX3, LRFN3, STX1B, GRM4, P2RY2, P2RY1, OTOF, VDAC1, STX1A, GRIA3, HCN1	3483	65	21038	2.1373	0.398739	0.00770602	0.00697904
GOTERM_BP_DIRECT	GO:0060326~cell chemotaxis	29	0.763761	0.000515991	SEMA5A, CX3CR1, DOCK4, PDGFB, CXCR4, CXCR6, CXCL14, CX3CL1, CXCR1, CCL6, CXCR3, CCRL2, CCR5, CCR10, CCR2, CCR1, PDGFRB, PDGFRA, VCAM1, HGF, TPBG, ARHGEF16, VEGFA, CXCL12, GPR183, PLXNB3, ACKR3, ACKR2, ENG	3373	89	19984	1.93052	0.985915	0.0124592	0.0117229
GOTERM_BP_DIRECT	GO:0048286~lung alveolus development	21	0.553068	0.000524347	MEG3, ERRFI1, PKDCC, IGFBP5, TGFB3, LIF, PSEN2, TCF21, IGF1, SLC7A11, HS6ST1, PTHLH, VEGFA, SOX2, BMP4, ATXN1, PDPN, KDR, TNS3, FGFR2, ADA	3373	56	19984	2.22176	0.986855	0.0126241	0.0118781
GOTERM_CC_DIRECT	GO:0031225~anchored component of membrane	34	0.895444	0.000544778	CPM, SEMA7A, ITLN1, LYPD3, THY1, LYPD6, LY6C1, NT5E, CD59A, CD52, LYNX1, VCAM1, NEGR1, OMG, GFRA1, PLET1, GFRA3, EFNA1, BCAN, EFNA3, XPNPEP2, CD109, MMP17, DPEP1, MMP19, ALPL, CNTN3, LY6A, SMPDL3B, LY6H, MDGA1, TDGF1, SPRN, LY6E	3483	113	21038	1.8174	0.422323	0.00818793	0.00741548
GOTERM_MF_DIRECT	GO:0022857~transmembrane transporter activity	60	1.58019	0.000545142	SLC46A3, SLC23A2, SLC46A2, SLC44A4, SLC35F2, SLC2A1, SLC7A11, SLC4A3, SLC4A4, SLC2A6, GJA1, SLCO2B1, SLC16A8, SLC16A2, SLC12A7, SLC16A4, SLC15A2, SLC13A4, SLC2A10, SLC2A12, SPNS2, ABCC9, SLC22A23, SLC5A6, DISP2, SLC25A15, SLC5A7, SLC25A18, SLC7A8, SLCO2A1, SLC18B1, SLC25A12, SLC22A20, SLC25A14, SLC25A13, SLC45A3, SLC45A1, SLC43A3, SLCO1A5, SLC5A1, SLC5A3, SLC7A2, SLC7A3, SV2C, CNNM1, SV2A, UCP2, …	3255	223	18541	1.5326	0.712187	0.0168257	0.0161922
GOTERM_BP_DIRECT	GO:0008584~male gonad development	40	1.05346	0.000557871	KCNE1, WNT2B, CITED2, GATA4, LRP2, GATA3, GATA1, GJA1, BCL2L11, FGF9, TNFSF10, KDR, SOX8, SOX9, INSL3, BOK, NKX3-1, PDGFRB, LHCGR, TFAP2C, TGFB2, AHSG, TESC, WNT5A, TEX11, ARID5B, INHBA, ESR1, NR5A1, AR, SFRP1, MMP14, SFRP2, KITL, BCL2, NUPR1, INHA, MAMLD1, TLR3, LHX9	3373	138	19984	1.7173	0.990036	0.0133922	0.0126008
GOTERM_BP_DIRECT	GO:0007611~learning or memory	27	0.711088	0.000571723	GLP1R, BHLHB9, THRA, CHRNA7, SLC1A1, PSEN2, NEDD9, PIRB, EGFR, AFF2, CASP3, EPHB2, B2M, PRKCG, EGR1, EGR2, MEF2C, MME, FZD9, LAMB1, S100B, ESR2, NR4A2, PRKAR1B, MAPT, SHANK3, LHX8	3373	81	19984	1.9749	0.991113	0.0135604	0.012759
GOTERM_BP_DIRECT	GO:0090190~positive regulation of branching involved in ureteric bud morphogenesis	12	0.316039	0.000573088	BMP4, SALL1, WNT2B, SMO, PAX8, MAGED1, NOG, SOX8, SOX9, AGT, LGR4, VEGFA	3373	23	19984	3.09115	0.991213	0.0135604	0.012759
GOTERM_BP_DIRECT	GO:0031589~cell-substrate adhesion	12	0.316039	0.000573088	ANGPT1, VWF, TTYH1, FAT2, ITGA6, PRKX, ITGA5, SORBS1, ATP1B2, GAS6, CORO1A, MYO1G	3373	23	19984	3.09115	0.991213	0.0135604	0.012759
GOTERM_BP_DIRECT	GO:0002063~chondrocyte development	12	0.316039	0.000573088	ACAN, ECM1, SFRP2, MSX2, CHST11, COL11A1, FGF18, SHOX2, EIF2AK3, SOX9, RUNX2, SULF2	3373	23	19984	3.09115	0.991213	0.0135604	0.012759
GOTERM_BP_DIRECT	GO:0048010~vascular endothelial growth factor receptor signaling pathway	12	0.316039	0.000573088	NRP1, FOXC2, FOXC1, FLT1, FGF9, FGF18, KDR, CCL2, PRKD2, PRKD1, PGF, VEGFA	3373	23	19984	3.09115	0.991213	0.0135604	0.012759
GOTERM_MF_DIRECT	GO:0005031~tumor necrosis factor-activated receptor activity	7	0.184356	0.00058901	TNFRSF18, FAS, TNFRSF11A, TNFRSF23, TNFRSF1B, EDA2R, TNFRSF1A	3255	8	18541	4.98414	0.739641	0.0179373	0.0172619
GOTERM_BP_DIRECT	GO:0007159~leukocyte cell-cell adhesion	14	0.368712	0.00060386	ITGAM, VCAM1, SYK, ITGB2, ITGAL, L1CAM, ICAM1, CD24A, NT5E, PTPRC, PECAM1, ITGA5, JAM2, FERMT3	3373	30	19984	2.76486	0.993186	0.014207	0.0133675
GOTERM_BP_DIRECT	GO:0051899~membrane depolarization	14	0.368712	0.00060386	CHRNB4, EDN1, CHRNA3, JUN, CHRNA5, CHRNA4, CAV1, CHRNA7, P2RX7, ADORA2A, SCN5A, CACNG2, SCN3B, SCN1B	3373	30	19984	2.76486	0.993186	0.014207	0.0133675
GOTERM_MF_DIRECT	GO:0019955~cytokine binding	19	0.500395	0.000605919	IFNAR2, CSF1R, CD74, FZD4, NOG, IL31RA, CXCR4, LIFR, TNFRSF11A, OSMR, IL2RG, PRLR, POU5F1, GHR, IL17F, GBP2, CD44, CCR2, IL13RA1	3255	47	18541	2.3027	0.74951	0.0182094	0.0175238
GOTERM_BP_DIRECT	GO:0032609~interferon-gamma production	17	0.447722	0.000607356	SASH3, EOMES, ITK, AVPR2, IL20RB, NOD2, TCIRG1, GATA3, TNF, FOXP3, GADD45G, SPN, IL18RAP, BCL3, NFKBIZ, ENPP1, IRF8	3373	41	19984	2.45658	0.99338	0.0142084	0.0133687
GOTERM_BP_DIRECT	GO:0003281~ventricular septum development	17	0.447722	0.000607356	LUZP1, LMO4, CITED2, HEG1, WNT5A, PDE2A, CXCR4, GATA4, LRP2, PRDM1, GATA3, LTBP1, WNT11, SALL1, PAX8, SALL4, HES1	3373	41	19984	2.45658	0.99338	0.0142084	0.0133687
GOTERM_BP_DIRECT	GO:0048863~stem cell differentiation	24	0.632078	0.000644183	GPM6A, TCF7L1, TFAP2C, MSX2, OSR1, NOG, LIF, TWIST1, FOXO4, ETV4, SOX21, ESR1, ELL3, RUNX2, TBX18, POU5F1, SLC9A1, SOX2, DNMT3L, LIN28A, HOXD4, FGFR2, PHF19, FGFR1	3373	69	19984	2.06076	0.995117	0.0149879	0.0141022
GOTERM_BP_DIRECT	GO:0007616~long-term memory	18	0.474058	0.00064431	NTRK2, EGR1, RGS14, LRRN4, ADCY1, NFATC4, MECP2, NTF5, RELN, CALB1, CCND2, CHST10, LCN2, SLC17A7, APOE, SGK1, DRD2, LDLR	3373	45	19984	2.36988	0.995122	0.0149879	0.0141022
GOTERM_BP_DIRECT	GO:0030166~proteoglycan biosynthetic process	11	0.289702	0.000657799	CHST8, EXT1, ACAN, CHST11, CHST12, CHST10, MAN1C1, XYLT2, XYLT1, IGF1, FOXL1	3373	20	19984	3.25858	0.995637	0.0151735	0.0142768
GOTERM_BP_DIRECT	GO:0001516~prostaglandin biosynthetic process	11	0.289702	0.000657799	CD74, PLA2G4F, HPGDS, EDN1, PTGIS, TBXAS1, PLA2G4A, PTGS2, PTGDS, PTGES, PTGS1	3373	20	19984	3.25858	0.995637	0.0151735	0.0142768
GOTERM_BP_DIRECT	GO:0032623~interleukin-2 production	11	0.289702	0.000657799	SASH3, STAT5B, LAG3, CD83, FCER1G, IL20RB, NOD2, IL1RAP, CD247, FOXP3, CARD11	3373	20	19984	3.25858	0.995637	0.0151735	0.0142768
GOTERM_CC_DIRECT	GO:0014704~intercalated disc	22	0.579405	0.000663974	KCNJ11, CAV3, ANXA5, SLC2A1, ATP1A2, KCNA5, ATP1A1, ATP1B1, ADRA1B, SLC8A1, SLC9A1, GJA1, DES, OBSCN, FXYD1, ANXA6, PKP2, SCN5A, HAMP, KCNJ2, SCN1B, VCL	3483	62	21038	2.1433	0.4877	0.00973514	0.00881673
GOTERM_CC_DIRECT	GO:0099092~postsynaptic density, intracellular component	17	0.447722	0.000667055	CDKL5, IQSEC2, ACTN2, AKAP5, TANC2, GRIP2, NR3C2, BCR, TANC1, ABR, DLGAP1, FYN, NOS1, TNIK, FAM81A, SHANK3, GRID2IP	3483	42	21038	2.44484	0.489288	0.00973514	0.00881673
GOTERM_BP_DIRECT	GO:0045906~negative regulation of vasoconstriction	8	0.210693	0.000677556	DUSP5, MMP2, ADM, AHR, NOS1, HIF1A, CX3CL1, APLN	3373	11	19984	4.30887	0.996294	0.0155809	0.0146602
GOTERM_BP_DIRECT	GO:0071320~cellular response to cAMP	21	0.553068	0.000681122	HCN4, KCNE1, IGFBP5, PDE4D, PTAFR, PDE2A, ITPR1, ITPR2, STC1, ITPR3, AHR, PKD2, PIK3CG, SLC8A1, ZFP36L1, CRHBP, RAPGEF2, NOX4, SLC26A3, HCN2, HCN1	3373	57	19984	2.18278	0.996402	0.0155809	0.0146602
GOTERM_BP_DIRECT	GO:0050877~neurological system process	21	0.553068	0.000681122	GABRQ, GABRB3, GABRA2, GABRB1, CHRNB4, CHRNA3, ADGRV1, KCNJ11, CHRNA5, CHRNA4, WFS1, CHRNA7, GABRA4, GLRA4, GABRG3, GLRA1, GABRR1, GLRB, CHRNG, GABRE, CACNG2	3373	57	19984	2.18278	0.996402	0.0155809	0.0146602
GOTERM_BP_DIRECT	GO:0006508~proteolysis	130	3.42376	0.000684446	PLAT, PYCARD, C1S1, PLAU, ANPEP, C1RL, CAPN2, CAPN3, PRSS8, CAPN1, KLK1B27, HABP2, TGM2, CPA1, HGF, CTRB1, PCOLCE, ADAM19, ACE2, 4930486L24RIK, ADAM12, DPEP1, MASP2, PRTN3, MASP1, ENPEP, CFH, HTRA3, HPN, HTRA4, HTRA1, PSEN2, AEBP1, BRCC3, ADAMTS12, KLK8, ADAMTS10, C2, C3, ADAMTS15, ADAMTS19, NAALAD2, USP51, AMZ1, KLK1B22, GGT5, KLK1B21, ST14, LVRN, KLK1B24, OTUD6A, TMPRSS13, PM20D1, FAM111A, BMP1…	3373	587	19984	1.31211	0.996499	0.0156137	0.014691
GOTERM_MF_DIRECT	GO:0008375~acetylglucosaminyltransferase activity	17	0.447722	0.000688354	HEXB, GCNT1, B3GALT5, POMGNT2, LFNG, EXT1, B3GNT9, EXTL1, B3GNT7, B3GNT5, MFNG, MGAT4A, MGAT4B, B3GALT1, B3GNT3, B3GNT2, GCNT4	3255	40	18541	2.42087	0.792524	0.0202329	0.019471
GOTERM_MF_DIRECT	GO:0005216~ion channel activity	48	1.26416	0.000690965	GABRB3, HCN4, RYR1, GABRB1, CHRNA3, CHRNA5, CHRNA4, KCNA1, CHRNA7, KCNC3, KCNA3, ITPR1, CACNA1B, ITPR2, KCNA5, ITPR3, CACNA1F, NALCN, GLRA1, GABRR1, KCNV2, CHRNG, SCN5A, GRIA3, KCNH1, GABRQ, GABRA2, CHRNB4, TRPC5, KCND1, TRPC3, KCND2, GRID1, GABRA4, GLRA4, GABRG3, P2RX7, P2RX6, GLRB, TRPV6, KCNS2, TRPV4, KCNS3, KCNQ4, SCN4A, KCNK3, HCN2, HCN1	3255	170	18541	1.60833	0.793759	0.0202329	0.019471
GOTERM_CC_DIRECT	GO:0016459~myosin complex	19	0.500395	0.000696814	MYH7B, MYO10, MYO7B, CGN, CCDC102A, MYO16, MYO1E, MYL7, MYO5C, MYH14, MYH9, BMF, MYH11, MYL9, MYH6, CGNL1, MYO1F, MYO1G, MYH7	3483	50	21038	2.29527	0.504375	0.0100242	0.00907849
GOTERM_BP_DIRECT	GO:0051497~negative regulation of stress fiber assembly	15	0.395049	0.000700926	KANK2, WAS, ARAP1, PIK3R1, CORO2B, ARHGAP6, TMEFF2, FRMD7, DLC1, S1PR1, RHPN2, MET, PHLDB2, CGNL1, KANK4	3373	34	19984	2.61384	0.996945	0.015834	0.0148983
GOTERM_BP_DIRECT	GO:0051928~positive regulation of calcium ion transport	15	0.395049	0.000700926	CCR1, WFS1, CAMK2A, F2R, ITPR1, ATP2B2, AQP2, MCHR1, MYLK, CACNB2, EDNRA, WNK3, CCL4, CCL3, TSPO	3373	34	19984	2.61384	0.996945	0.015834	0.0148983
GOTERM_BP_DIRECT	GO:0045672~positive regulation of osteoclast differentiation	15	0.395049	0.000700926	CCR1, NOTCH2, CSF1R, CSF1, NEDD9, TREM2, FOS, TNF, DLK1, POU4F2, CCL9, CCL3, TNFSF11, PPARGC1B, ITGA9	3373	34	19984	2.61384	0.996945	0.015834	0.0148983
GOTERM_BP_DIRECT	GO:0021637~trigeminal nerve structural organization	6	0.158019	0.000703692	NRP1, NRP2, SEMA3A, SEMA3F, PLXNA4, PLXNA3	3373	6	19984	5.9247	0.997014	0.015834	0.0148983
GOTERM_BP_DIRECT	GO:0038033~positive regulation of endothelial cell chemotaxis by VEGF-activated vascular endothelial growth factor receptor signaling pathway	6	0.158019	0.000703692	KDR, PDGFB, HSPB1, PRKD2, PRKD1, VEGFA	3373	6	19984	5.9247	0.997014	0.015834	0.0148983
GOTERM_CC_DIRECT	GO:0000139~Golgi membrane	118	3.10772	0.000708451	GALNT14, STEAP4, CLSTN2, CLSTN3, XYLT2, GOLIM4, XYLT1, LDLRAD4, PYCARD, SCAMP5, CREB3L1, CREB3L2, SYBU, WLS, GBP5, SCARA3, ST6GAL1, MMGT1, GLCE, LMTK3, MMD2, MR1, IGTP, MAL, CYP2E1, KDELR3, RAB39, ABCG1, H2-D1, PARM1, HS3ST3A1, NOTCH1, SLC35D2, PSEN2, PLD1, RASGRP1, ARHGAP21, CHST11, CHST12, CHST10, CHST15, ST8SIA4, OTOF, ST8SIA5, NLRP3, ST8SIA6, ST3GAL6, CHST14, DRD2, SEC16B, FZD5, CAV3, CAV2, A…	3483	535	21038	1.33223	0.510153	0.010048	0.0091001
GOTERM_BP_DIRECT	GO:0032355~response to estradiol	35	0.92178	0.000712381	ADCYAP1R1, OXTR, HPGD, GSTP1, ARPC1B, WFDC1, PTN, SLC6A1, PTGS2, CXCL2, AREG, ETS1, SLC6A4, GHR, GJA1, MYC, CASP3, GGT5, PDGFRB, ARNT2, STAT5B, NQO1, ABCC2, ANXA1, KCNJ11, DUSP1, PTCH1, ESR1, AGT, FOSL2, COL1A1, GJB2, MMP15, TXNIP, CRYAB	3373	117	19984	1.77234	0.997221	0.015986	0.0150413
GOTERM_BP_DIRECT	GO:0002024~diet induced thermogenesis	10	0.263366	0.000724298	MC4R, GPR39, CLIC5, ADRB3, SCT, TRPV4, BMP8A, BMP8B, PPARG, ADRB2	3373	17	19984	3.48512	0.997482	0.0160355	0.0150879
GOTERM_BP_DIRECT	GO:0030502~negative regulation of bone mineralization	10	0.263366	0.000724298	CCR1, NFE2, ECM1, AHSG, ENPP1, BCOR, LTBP3, SOX9, HIF1A, GATA1	3373	17	19984	3.48512	0.997482	0.0160355	0.0150879
GOTERM_BP_DIRECT	GO:0035909~aorta morphogenesis	10	0.263366	0.000724298	PDGFRB, FKBP10, TFAP2B, FGF8, EYA1, LRP1, CHD7, HES1, ADAMTS9, TBX2	3373	17	19984	3.48512	0.997482	0.0160355	0.0150879
GOTERM_BP_DIRECT	GO:0050918~positive chemotaxis	10	0.263366	0.000724298	SEMA5A, BMP4, LGALS3, NRP1, ANGPT1, PLXNB3, CORO1A, MET, CX3CL1, VEGFA	3373	17	19984	3.48512	0.997482	0.0160355	0.0150879
GOTERM_BP_DIRECT	GO:0003094~glomerular filtration	10	0.263366	0.000724298	TBC1D8B, MYO1E, EDNRA, KIRREL, MCAM, ADGRF4, ADGRF5, RHPN2, CD34, SULF2	3373	17	19984	3.48512	0.997482	0.0160355	0.0150879
GOTERM_BP_DIRECT	GO:0070301~cellular response to hydrogen peroxide	26	0.684751	0.000741022	TNFAIP3, ETS1, EDNRA, IL18RAP, PDGFD, CYP1B1, SIRPA, FYN, STAT6, CAPN1, MAP3K5, PDGFRB, NQO1, EDN1, ANXA1, ARG1, SPHK1, KLF4, KLF2, MAPK13, ERN1, IL6, IMPACT, AXL, LCN2, NFE2L2	3373	78	19984	1.9749	0.997807	0.0161925	0.0152356
GOTERM_BP_DIRECT	GO:0019233~sensory perception of pain	26	0.684751	0.000741022	HOXD1, CHRNA4, CACNA1B, PTGS2, PTGS1, GRM3, MECP2, EDNRA, EDNRB, P2RY2, P2RY1, PRX, NDN, CCL2, SCN3B, ALOXE3, CCR2, EDN1, MME, KCND2, KCNIP3, EPHX2, NPY1R, P2RX7, MC1R, PTGES	3373	78	19984	1.9749	0.997807	0.0161925	0.0152356
GOTERM_BP_DIRECT	GO:0030325~adrenal gland development	13	0.342376	0.000741069	CDKN1C, PDGFRB, PDGFRA, SMAD3, CITED2, ARID5B, APOA1, PBX1, NR5A1, WNT11, SALL1, TSPO, LY6E	3373	27	19984	2.85263	0.997808	0.0161925	0.0152356
GOTERM_BP_DIRECT	GO:0050850~positive regulation of calcium-mediated signaling	13	0.342376	0.000741069	LHCGR, SYK, TREM2, ITGAL, L1CAM, CD24A, NEUROD2, CLEC7A, CD8A, CCL4, CCL3, KDR, ADA	3373	27	19984	2.85263	0.997808	0.0161925	0.0152356
GOTERM_BP_DIRECT	GO:0097242~beta-amyloid clearance	9	0.237029	0.000745115	C3, ITGAM, MME, LRP1, C5AR1, ITGB2, TREM2, LRP2, LDLR	3373	14	19984	3.80873	0.99788	0.0161925	0.0152356
GOTERM_BP_DIRECT	GO:0002067~glandular epithelial cell differentiation	9	0.237029	0.000745115	EXT1, NFIB, CAV1, IL31RA, PAX6, SOX9, KLF4, GATA2, HIF1A	3373	14	19984	3.80873	0.99788	0.0161925	0.0152356
GOTERM_BP_DIRECT	GO:0060317~cardiac epithelial to mesenchymal transition	9	0.237029	0.000745115	TGFBR3, OLFM1, HEYL, TGFB2, BMP2, NOTCH1, HEY2, WNT2, TBX3	3373	14	19984	3.80873	0.99788	0.0161925	0.0152356
GOTERM_BP_DIRECT	GO:0043029~T cell homeostasis	16	0.421385	0.000775636	STAT5B, SLC46A2, SPNS2, IL20RB, AHR, TCIRG1, CORO1A, FOXN1, P2RX7, PRDX2, BCL2L11, CASP3, IL2RA, BCL2, FAS, IL7R	3373	38	19984	2.49461	0.998352	0.0167675	0.0157767
GOTERM_BP_DIRECT	GO:0051968~positive regulation of synaptic transmission, glutamatergic	16	0.421385	0.000775636	NLGN3, NTRK2, OXTR, IQSEC2, PTGS2, EGFR, CACNG7, RELN, ADORA2A, CCL2, ROR2, CACNG2, GLUL, SHANK3, CACNG4, CCR2	3373	38	19984	2.49461	0.998352	0.0167675	0.0157767
GOTERM_BP_DIRECT	GO:0051649~establishment of localization in cell	54	1.42218	0.000804916	STEAP3, SLC40A1, SIGLECH, PKD2, SLC4A4, AQP3, AP1S2, ENPP1, NOS1, GPR39, ADGRV1, SYK, CD300A, CASK, PLA2G4A, CYBA, ANO6, BHLHA15, TRDN, BCR, MET, SLC24A2, PON3, DNAH5, CHRNA7, ILDR1, CACNA1B, PLD4, NEDD4L, AKAP5, NOD2, CORO1A, SLC7A2, ABR, P2RY2, P2RY1, NNAT, SLC17A7, LDLR, ABCA1, P2RY12, KCNJ10, CAV3, CAV1, ATP2B2, MERTK, P2RX7, AXL, BCL2, CNTN2, FCGR2B, HAMP, MYO1G, CBLN1	3373	206	19984	1.55308	0.998707	0.0173551	0.0163295
GOTERM_BP_DIRECT	GO:0007623~circadian rhythm	31	0.816434	0.000807197	DDC, TPH1, BHLHE41, ADCY1, ARNTL2, EGFR, NPAS2, SLC6A4, PROKR1, DBP, NFIL3, PRKG2, PROK1, NTRK2, JUN, JUND, NOS2, NTRK3, NONO, IGF1, NR1D1, CYP7B1, NR0B2, CLDN4, ID2, DPYD, BHLHE40, ID1, FAS, ID3, LGR4	3373	100	19984	1.83666	0.998731	0.0173589	0.0163331
GOTERM_MF_DIRECT	GO:0038187~pattern recognition receptor activity	12	0.316039	0.000809922	COLEC12, TRIM12C, TRIM30A, TRIM30D, CLEC7A, CLEC4N, TLR8, TLR7, NOD1, NOD2, TRIM12A, TLR2	3255	23	18541	2.97191	0.842859	0.0231233	0.0222526
GOTERM_MF_DIRECT	GO:0071837~HMG box domain binding	12	0.316039	0.000809922	CEBPA, EGR2, HHEX, JUN, MEF2C, PRRX1, PRRX2, ALX4, PAX6, GATA3, UTF1, POU5F1	3255	23	18541	2.97191	0.842859	0.0231233	0.0222526
GOTERM_BP_DIRECT	GO:0097421~liver regeneration	17	0.447722	0.000828953	CEBPB, CPT1A, PTCH1, HFE, ITPR1, GLI1, CLDN1, GLI3, EGFR, SULF2, VTN, IL6, MYC, UCP2, RGN, HMOX1, PTPN3	3373	42	19984	2.39809	0.99894	0.0177805	0.0167298
GOTERM_BP_DIRECT	GO:0009952~anterior/posterior pattern specification	37	0.974454	0.000838444	BTG2, IFITM1, TSHZ1, BHLHE41, HOXD13, CELSR1, MLLT3, HOXD10, PCSK5, GLI3, HOXC10, HHEX, HEY2, ALX4, HOXA1, HES1, OTX2, OTX1, HES7, TCF15, MSX2, HELT, CDX1, ZBTB16, WNT5A, PAX6, PBX1, HEYL, SFRP1, SFRP2, SMO, BHLHE40, HOXD4, HOXD3, HOXD9, TDGF1, FOXA2	3373	127	19984	1.72609	0.99902	0.0179375	0.0168775
GOTERM_BP_DIRECT	GO:0014065~phosphatidylinositol 3-kinase signaling	18	0.474058	0.000863051	PRR5, SERPINA12, EDN1, IRS1, PDGFB, IGF1, PIK3R1, GATA3, PEAR1, PIK3CG, MYO16, ZFP36L1, PIK3R5, PIK3C2B, SLC9A3R2, PREX2, ERBB3, ERBB2	3373	46	19984	2.31836	0.9992	0.0184098	0.0173219
GOTERM_BP_DIRECT	GO:0045444~fat cell differentiation	30	0.790097	0.000865443	CEBPA, CEBPB, STEAP4, CEBPD, TGFB1I1, DYSF, ARXES2, ARXES1, METRNL, GRK5, AP1S2, ENPP1, SOX8, ALOXE3, GDF10, TFAP2B, EGR2, GPX1, EIF2AK3, ARID5B, KLF4, PSMB8, NR4A2, NR4A1, NR4A3, ADGRF5, CNTN2, PPARG, PLCB1, CREB5	3373	96	19984	1.85147	0.999216	0.0184098	0.0173219
GOTERM_MF_DIRECT	GO:0048495~Roundabout binding	8	0.210693	0.000867932	RTN4R, RTN4RL1, TGFB1I1, SLIT1, SLIT3, SLIT2, IGFALS, LGR4	3255	11	18541	4.14266	0.862374	0.0244735	0.023552
GOTERM_BP_DIRECT	GO:0048709~oligodendrocyte differentiation	21	0.553068	0.000876726	NLGN3, NTRK2, DLX1, DLX2, NOTCH1, NRG1, ASCL1, SOX10, GLI3, VTN, DUSP10, NEUROD4, ID2, ERBB2, SOX8, OTX2, TSPAN2, SOX9, TPPP, NKX6-1, BOK	3373	58	19984	2.14515	0.999286	0.0184098	0.0173219
GOTERM_BP_DIRECT	GO:0030279~negative regulation of ossification	14	0.368712	0.000880561	TPH1, MEF2C, NOTCH1, LRP4, ADRB2, KREMEN2, HIF1A, DLK1, SFRP1, P2RY2, BCL2, ENPP1, SOX9, MKX	3373	31	19984	2.67567	0.999308	0.0184098	0.0173219
GOTERM_BP_DIRECT	GO:0001774~microglial cell activation	14	0.368712	0.000880561	CX3CR1, C1QA, CSF1R, JUN, ITGAM, IFNGR2, C5AR1, TREM2, TNF, CX3CL1, CASP1, TLR3, SNCA, TLR2	3373	31	19984	2.67567	0.999308	0.0184098	0.0173219
GOTERM_BP_DIRECT	GO:0002009~morphogenesis of an epithelium	14	0.368712	0.000880561	CRYGS, RIPK4, WNT5A, KRT12, SOX10, SERPINB5, HHEX, FRAS1, KRT17, ENPP1, SOX8, SOX9, FREM2, VCL	3373	31	19984	2.67567	0.999308	0.0184098	0.0173219
GOTERM_BP_DIRECT	GO:0045453~bone resorption	14	0.368712	0.000880561	RAB3D, LRRK1, ADRB2, TCIRG1, CTSS, EXT1, CTSK, RAC2, ACP5, ENPP1, TNFSF11, NOX4, TPP1, TNS3	3373	31	19984	2.67567	0.999308	0.0184098	0.0173219
GOTERM_BP_DIRECT	GO:1900745~positive regulation of p38MAPK cascade	14	0.368712	0.000880561	SPI1, GADD45B, GADD45A, SPHK1, VEGFA, GADD45G, BMP4, BMP2, RELL1, XDH, MET, SASH1, CCR2, MAP3K5	3373	31	19984	2.67567	0.999308	0.0184098	0.0173219
GOTERM_BP_DIRECT	GO:0043407~negative regulation of MAP kinase activity	19	0.500395	0.000880586	LYN, CAV3, RGS14, DUSP1, CD300A, GSTP2, CAV1, GSTP1, SPRY4, AGT, BMP4, RGS2, BMP2, SPRY2, PTPN6, PPARG, SPRY1, APOE, PTPN5	3373	50	19984	2.25138	0.999308	0.0184098	0.0173219
GOTERM_BP_DIRECT	GO:0045907~positive regulation of vasoconstriction	20	0.526732	0.000884285	UTS2R, OXTR, AVPR1B, CAV1, AVPR2, F2R, NPY1R, PDGFB, AVPR1A, ADRA2C, PTGS2, ADRA1B, EGFR, ICAM1, PTGS1, HRH1, GJA1, TBXAS1, PDE5A, AVP	3373	54	19984	2.19433	0.999329	0.0184405	0.0173508
GOTERM_BP_DIRECT	GO:0010765~positive regulation of sodium ion transport	12	0.316039	0.000897571	CNKSR3, WNK3, NEDD4L, CXCL1, PRSS8, ADRB2, GPD1L, SCN5A, SCN3B, SGK1, NKX2-5, SCN1B	3373	24	19984	2.96235	0.999399	0.0186704	0.0175671
GOTERM_BP_DIRECT	GO:0007596~blood coagulation	26	0.684751	0.000912777	SERPINE2, PROS1, F13A1, TFPI, PAPSS2, C3, THBD, ANXA8, HABP2, HGFAC, P2RY12, VWF, F10, ANXA5, F2R, HPS6, ANO6, LILRB4A, F2, GP5, F3, PROCR, F8, SERPING1, F2RL1, GAS6	3373	79	19984	1.9499	0.99947	0.0188443	0.0177307
GOTERM_BP_DIRECT	GO:0007265~Ras protein signal transduction	26	0.684751	0.000912777	CDKN1A, CSF1, RASGRF2, RASGRP2, RASGRP1, NTN1, IQGAP3, RERG, RASGRP3, RASGEF1A, RASGEF1B, RASGEF1C, RSU1, JUN, KSR1, PLK2, KSR2, DOK1, CNKSR1, KITL, RAPGEF2, RGL3, PRKD1, LAT, DGKI, ERAS	3373	79	19984	1.9499	0.99947	0.0188443	0.0177307
GOTERM_BP_DIRECT	GO:0001819~positive regulation of cytokine production	26	0.684751	0.000912777	ITK, CLEC4N, GATA3, TNF, SCAMP5, PANX1, C1QTNF3, CLEC5A, CASP1, S100A13, CD36, LGALS9, CD14, SYK, NFAM1, WNT5A, DLK1, AGT, ADRA2A, BATF, EREG, P2RX7, IL17F, PLA2R1, TLR3, TLR2	3373	79	19984	1.9499	0.99947	0.0188443	0.0177307
GOTERM_BP_DIRECT	GO:0008542~visual learning	25	0.658415	0.000961001	NLGN3, NDRG4, RGS14, PDE1B, SCT, CHRD, ATP1A3, ATP1A2, SLC7A11, NTS, ADRA1B, HIF1A, MECP2, HRH1, ATXN1, TUBA1A, AP1S2, DRD2, ABCC8, NOG, LRRN4, CCK, MEIS2, TANC1, SGK1	3373	75	19984	1.9749	0.999644	0.0197904	0.0186209
GOTERM_BP_DIRECT	GO:0051402~neuron apoptotic process	31	0.816434	0.000965739	DLX1, DRAXIN, SCT, AATK, FAIM2, HIF1A, CORO1A, FGF8, TUBA1A, ERBB3, CASP3, NTF3, ENPP1, SNCA, BOK, TFAP2B, EPHA7, TRPC5, GPX1, ANGPT1, TGFB3, AGT, NFATC4, NR4A2, NR4A3, AXL, BCL2, FAS, ATM, NES, TNFRSF21	3373	101	19984	1.81847	0.999658	0.0198385	0.0186661
GOTERM_BP_DIRECT	GO:0007189~adenylate cyclase-activating G-protein coupled receptor signaling pathway	37	0.974454	0.000980128	GLP1R, CALCRL, GIPR, ADCY4, ADM, ADCY1, ADRB2, RXFP1, PTHLH, ADCY5, ADGRG3, ADGRE1, MC4R, ADGRG1, ADGRG2, ADGRG7, CXCR3, ADGRG6, S1PR1, S1PR3, S1PR4, GPR157, ABCA1, LHCGR, GCGR, GPR4, CXCL10, MC1R, ADORA2A, ADRB3, ADORA2B, ADGRF4, GPR161, ADGRF5, ADGRB1, ADGRL4, PF4	3373	128	19984	1.71261	0.999696	0.0200841	0.0188973
GOTERM_BP_DIRECT	GO:0048754~branching morphogenesis of an epithelial tube	15	0.395049	0.000988436	SEMA5A, LAMA5, NOTCH1, WNT9B, IGF1, GLI3, BMP4, MMP14, MYCN, MGP, KDR, SPRY2, SLIT2, MET, NKX3-1	3373	35	19984	2.53916	0.999716	0.0202042	0.0190103
GOTERM_MF_DIRECT	GO:0005506~iron ion binding	52	1.3695	0.000998955	CYP3A13, MSMO1, CYP26B1, FTL1, CYP4V3, AOX3, SCD2, CYP1B1, SCD3, AOX1, SCD1, MIOX, PTGIS, P3H2, TET1, P3H3, CYP7B1, CYP27A1, CYP39A1, CYP2D22, ETHE1, DPYD, CYP2E1, TPH1, ALOX15, ALOX12B, CYP7A1, CYGB, CYP17A1, ALOX8, CYP2C55, CYP11A1, AGMO, CYP2F2, XDH, ALOXE3, EGLN3, CYP2J6, CYP2J9, BBOX1, CYP4F15, CYP4F16, CYP24A1, P4HA2, CYP2C65, CYP2S1, PAH, P4HA3, TBXAS1, CYP20A1, LCN2, CDO1	3255	191	18541	1.55079	0.897997	0.0278246	0.0267769
GOTERM_BP_DIRECT	GO:0072659~protein localization to plasma membrane	46	1.21148	0.00102613	RAB3B, LAMA5, PLEKHF1, CD81, RAB3D, TNF, SLC9A3R2, RAB40B, SCP2, CDH1, SESN2, P2RY1, PRKG2, FLNA, SCN3B, SPTBN1, S100A10, FCER1G, ANXA2, CAV3, ACTN2, PTCH1, KCNIP3, TESC, TPBG, RHBDF2, CASK, EMP2, WDR72, ATP1B1, ANK1, TNFRSF1A, MRAP, CACNB2, TSPAN15, EHD2, EHD3, RAB15, WNK3, MYADM, PKP2, RAPGEF2, TNIK, GAS6, YPEL4, CRB3	3373	170	19984	1.60315	0.999792	0.0209229	0.0196865
GOTERM_BP_DIRECT	GO:0051607~defense response to virus	62	1.63287	0.00104999	RTP4, IFITM3, CD86, SPON2, CD40, IFITM1, IFITM2, IFIT3, IFIT2, PQBP1, PYCARD, IFIH1, CASP1, TRIM25, OASL1, OASL2, IFNAR2, APOBEC3, GBP7, TICAM2, IFNGR2, ABCC9, PLSCR1, AIM2, OAS2, CD8A, OAS3, IRF1, IRF2, DDIT4, IRF7, TLR8, IRF5, TLR7, TLR3, TRIM34A, TLR2, TRIM56, TRIM12C, SLFN8, USP27X, UNC93B1, MILL2, OAS1A, OAS1B, SLFN9, MNDAL, NLRP3, KCNJ8, IFI204, IL10RB, MX2, MX1, IFI203, ISG15, PML, CXCL10,…	3373	247	19984	1.48717	0.999829	0.0213567	0.0200946
GOTERM_BP_DIRECT	GO:0030889~negative regulation of B cell proliferation	11	0.289702	0.00106679	LYN, BLK, CD24A, TYROBP, CD300A, CASP3, BTLA, CTLA4, ATM, FCGR2B, TNFRSF21	3373	21	19984	3.10341	0.999852	0.0216452	0.0203661
GOTERM_CC_DIRECT	GO:0098637~protein complex involved in cell-matrix adhesion	7	0.184356	0.00108987	VTN, LAMA2, LAMA1, PLAU, LAMB1, LAMC1, NID1	3483	9	21038	4.69793	0.666496	0.0151758	0.0137441
GOTERM_BP_DIRECT	GO:0055010~ventricular cardiac muscle tissue morphogenesis	13	0.342376	0.00109922	MYBPC3, FOXC2, FOXC1, COL11A1, TPM1, TGFBR3, RXRA, TNNI1, PKP2, MYH6, FGFR2, LY6E, MYH7	3373	28	19984	2.75075	0.999886	0.0222485	0.0209338
GOTERM_CC_DIRECT	GO:0031410~cytoplasmic vesicle	182	4.79326	0.00110013	IFITM3, PANK1, WIPF1, HFE, CPNE6, AQP6, AQP5, AQP2, ABCA13, AMOT, SCAMP5, SYNPR, RUSC1, KDR, AP1S2, SLC39A2, TRIM21, PHLDA1, SLC39A4, PPFIA3, WLS, PDGFRB, GBP5, IL15RA, GBP7, CD93, GBP9, SLC30A2, WDR72, OCRL, SYTL4, MPEG1, SLC9B2, RUFY4, SCNN1B, SCNN1A, TBC1D25, RIN3, KDELR3, RAB39, EXOC3L, ABCG4, DGKI, STX1A, ASTN1, ENPEP, NOTCH1, C5AR1, ITPR1, PLD4, NTS, CUZD1, CORO1A, ARHGAP21, EBP, FLRT1, OTO…	3483	886	21038	1.24076	0.669927	0.0151758	0.0137441
GOTERM_MF_DIRECT	GO:0016301~kinase activity	148	3.89781	0.00111086	DGKG, MYLK2, DGKB, PANK1, ZMYND8, NRK, MYLK3, MYLK, PLAU, PDK4, KDR, MAP3K8, PIP4K2B, PIM2, MAP3K9, EPHB2, STK32B, EPHB4, STK32C, EPHB3, MAP3K5, PDK1, PRKCG, PDGFRB, ACVR1, EPHA4, PDGFRA, EPHA7, CDKL5, PRKCH, DAPK1, EPHA8, PRKCB, LMTK3, CASK, ERN1, BCR, ERN2, OBSCN, PRKAR1B, SIK1, PRKD2, ALPK3, TNIK, PRKD1, ROR2, EPHA1, DGKI, BLK, CSF1R, PFKFB1, PKDCC, PIK3R1, NLK, PIK3R5, NUAK1, NUAK2, IRAK1, GR…	3255	662	18541	1.27346	0.921025	0.0305688	0.0294178
GOTERM_BP_DIRECT	GO:0006919~activation of cysteine-type endopeptidase activity involved in apoptotic process	26	0.684751	0.001118	RET, SLC1A1, ATP2A3, NOD1, TNF, PYCARD, CASP8, BCL2L11, MYC, NLRP3, XDH, SNCA, BOK, NKX3-1, CASP8AP2, EGLN3, SMAD3, F2R, LAPTM5, EIF2AK3, CCK, F3, PML, DLC1, COL4A3, PPARG	3373	80	19984	1.92553	0.999903	0.0224227	0.0210976
GOTERM_BP_DIRECT	GO:0071363~cellular response to growth factor stimulus	26	0.684751	0.001118	ACVRL1, DDC, SPARC, PDGFB, TWF2, TWIST1, LRP2, EGFR, IBSP, ERBB2, NOS1, EMD, ACVR1, STAT5B, MEF2C, MSX2, TGFB3, SPHK1, KLF4, TNFRSF1B, TGFBR2, BMP4, SFRP1, BMP2, FEZ1, GAS6	3373	80	19984	1.92553	0.999903	0.0224227	0.0210976
GOTERM_BP_DIRECT	GO:0008543~fibroblast growth factor receptor signaling pathway	21	0.553068	0.00111869	TRIM71, NOG, WNT5A, CHRD, PDGFB, FGF1, FGF3, TBX2, EXT1, FGF8, FLRT2, FGF9, FGF18, FLRT1, SPRY2, ENPP1, FAT4, FGFR4, FGFR2, FGFR1, FGF21	3373	59	19984	2.10879	0.999903	0.0224227	0.0210976
GOTERM_BP_DIRECT	GO:0007389~pattern specification process	21	0.553068	0.00111869	EYA1, CDX1, PTCH1, FST, NOG, GSX2, CHRD, HOXD13, GRHL3, ASCL1, GLI3, LFNG, SMO, ASPH, MFNG, HEY2, ZIC1, ALX3, ALX4, HES1, FOXA2	3373	59	19984	2.10879	0.999903	0.0224227	0.0210976
GOTERM_BP_DIRECT	GO:0009968~negative regulation of signal transduction	20	0.526732	0.00113998	ACVR1, RGS18, RGS14, CAV1, HHIP, RGS16, ARRB1, LDLRAD4, RGS4, RGS5, SOCS3, RGS2, ERBB3, UBASH3B, KIF26A, RGS9BP, RGS1, DDIT4, RGS7BP, RGS8	3373	55	19984	2.15443	0.999919	0.022794	0.021447
GOTERM_MF_DIRECT	GO:0019899~enzyme binding	109	2.87069	0.00116102	TXN1, SCARB2, CYP3A13, SLC4A3, MYLK, PYCARD, ZFP36, DUOXA1, CAPN2, COTL1, CAPN3, CAPN1, LGALS9, PDGFRB, PRKCH, MID1, ANK1, WDR76, ERN1, BCR, AR, PPP1R3C, PPP1R3B, PPP1R3D, PRTN3, CYP2E1, NOTCH2, NOTCH3, NOTCH1, ADRB2, FOXO4, THY1, PHB, HIF1A, UGT1A7C, PPP3R1, STC2, HMOX1, APOE, LYN, GSTM3, GSTM2, JUN, GSTM1, JUND, SMAD3, CAV3, CAV1, EPHX1, EIF2AK3, MSN, PARP14, ESR1, ESR2, NFKBIA, NOXA1, MAP3K13,…	3255	467	18541	1.32951	0.929582	0.0315687	0.03038
GOTERM_BP_DIRECT	GO:0032964~collagen biosynthetic process	7	0.184356	0.00121189	RCN3, COL1A1, ADAMTS3, COL5A1, ARG1, SERPINH1, P3H3	3373	9	19984	4.6081	0.999955	0.0239995	0.0225812
GOTERM_BP_DIRECT	GO:0003208~cardiac ventricle morphogenesis	7	0.184356	0.00121189	DLL4, HEYL, NOTCH1, HEY2, NKX2-5, HIF1A, ENG	3373	9	19984	4.6081	0.999955	0.0239995	0.0225812
GOTERM_BP_DIRECT	GO:0060075~regulation of resting membrane potential	7	0.184356	0.00121189	KCNK5, KCNK6, KCNJ10, TREM2, KCNK1, NALCN, KCNK3	3373	9	19984	4.6081	0.999955	0.0239995	0.0225812
GOTERM_BP_DIRECT	GO:0043615~astrocyte cell migration	7	0.184356	0.00121189	CCL12, MMP14, HEXB, CCL3, CCL2, NR2E1, APCDD1	3373	9	19984	4.6081	0.999955	0.0239995	0.0225812
GOTERM_BP_DIRECT	GO:0090090~negative regulation of canonical Wnt signaling pathway	38	1.00079	0.00121586	AMER1, PTPRU, DRAXIN, NOTCH1, JADE1, LRP4, GLI1, MLLT3, GLI3, SOX2, WNT11, CDH1, GPC3, SOX9, APOE, NKX2-5, EMD, CTHRC1, FZD1, EGR1, WWTR1, FZD4, TPBG, CAV1, NOG, WNT5A, SOX13, AXIN2, MCC, SOX10, BICC1, DKK3, DAB2, SFRP1, BMP2, SFRP2, SNAI2, ROR2	3373	134	19984	1.68014	0.999957	0.0240205	0.022601
GOTERM_BP_DIRECT	GO:0032966~negative regulation of collagen biosynthetic process	10	0.263366	0.00123249	ERRFI1, NPPC, IL6, NOTCH1, CYP2J6, ADORA2B, NR1H4, PPARG, CYP7A1, CYGB	3373	18	19984	3.2915	0.999962	0.0241756	0.022747
GOTERM_BP_DIRECT	GO:0001655~urogenital system development	10	0.263366	0.00123249	ACVR1, OSR2, PAX8, OSR1, NOG, EPHB2, GATA2, PBX1, EPHB3, NKX3-1	3373	18	19984	3.2915	0.999962	0.0241756	0.022747
GOTERM_BP_DIRECT	GO:0048485~sympathetic nervous system development	10	0.263366	0.00123249	NRP1, TFAP2B, EDNRA, ERBB2, GATA3, ASCL1, GFRA3, SOX4, PLXNA4, PHOX2A	3373	18	19984	3.2915	0.999962	0.0241756	0.022747
GOTERM_CC_DIRECT	GO:0005890~sodium:potassium-exchanging ATPase complex	8	0.210693	0.00123368	FXYD4, FXYD1, ATP1B4, ATP1A3, ATP1A2, ATP1A1, ATP1B2, ATP1B1	3483	12	21038	4.0268	0.711507	0.0165643	0.0150016
GOTERM_CC_DIRECT	GO:0043020~NADPH oxidase complex	8	0.210693	0.00123368	DUOX1, NCF2, NOXA1, CYBB, NOX4, CYBA, DUOX2, NOX1	3483	12	21038	4.0268	0.711507	0.0165643	0.0150016
GOTERM_BP_DIRECT	GO:0060038~cardiac muscle cell proliferation	14	0.368712	0.00125602	FOXC2, TGFB2, FOXC1, NOTCH1, GATA4, FGF1, TGFBR3, RXRA, FGF9, HEY2, NKX2-5, WNT2, FGFR2, FGFR1	3373	32	19984	2.59205	0.999969	0.0244052	0.022963
GOTERM_BP_DIRECT	GO:0032148~activation of protein kinase B activity	14	0.368712	0.00125602	ANG4, NTRK3, WNT5A, SLC1A1, PDGFB, NRG1, IGF1, ADRA2C, FGF1, ADRA2B, MT3, ADRA2A, NTF3, GAS6	3373	32	19984	2.59205	0.999969	0.0244052	0.022963
GOTERM_BP_DIRECT	GO:0001892~embryonic placenta development	14	0.368712	0.00125602	CEBPA, CEBPB, CITED2, EPAS1, ESRRB, IGF2, TFEB, PDGFB, PRDM1, PKD2, GATA2, HIF1A, EGFR, SLC8A1	3373	32	19984	2.59205	0.999969	0.0244052	0.022963
GOTERM_BP_DIRECT	GO:0046697~decidualization	14	0.368712	0.00125602	PTGIS, CITED2, TCF23, LIF, STC1, PLA2G4A, PTN, PTGS2, GJA1, GJB2, CDH1, STC2, JUNB, CTSB	3373	32	19984	2.59205	0.999969	0.0244052	0.022963
GOTERM_BP_DIRECT	GO:0007229~integrin-mediated signaling pathway	32	0.842771	0.00126184	LAMA5, NRP1, SEMA7A, ITGAM, PLEK, LAMA3, ITGB2, THY1, PTN, ITGAL, ADAMTS14, ADAMTS3, ADAMTS19, ITGB8, MADCAM1, VAV3, FCER1G, SYK, ITGA3, ADAM33, APOA1, ISG15, COL3A1, TYROBP, TEC, ITGA8, ITGA7, ITGA6, ITGA5, LAT, FERMT3, ITGA9	3373	107	19984	1.77187	0.99997	0.0244607	0.0230153
GOTERM_BP_DIRECT	GO:0042733~embryonic digit morphogenesis	23	0.605741	0.00130843	OSR2, MSX2, ZBTB16, OSR1, NOG, WNT5A, LRP4, TWIST1, HOXD13, ECE1, TBX3, GLI3, TBX2, BMP4, GJA1, SALL1, MYCN, SFRP2, CHST11, ALX4, GAS1, ROR2, FREM2	3373	68	19984	2.00394	0.99998	0.0252454	0.0237535
GOTERM_BP_DIRECT	GO:0042475~odontogenesis of dentin-containing tooth	23	0.605741	0.00130843	PDGFRA, LAMA5, DLX1, DLX2, FOXC1, EDA, DLX3, FST, WNT7B, LRP4, ADM, DLL1, RUNX2, GLI3, EDAR, BMP4, WNT6, BMP2, BCL2L11, SMO, NFIC, ITGA6, LHX8	3373	68	19984	2.00394	0.99998	0.0252454	0.0237535
GOTERM_BP_DIRECT	GO:0021766~hippocampus development	29	0.763761	0.00133628	DLX1, DLX2, SCT, KCNA1, GLI3, TSKU, RELN, TUBA1A, CASP3, ZIC1, NEFL, PLXNA3, MFSD2A, SEMA6B, HSD3B6, KIRREL3, SLC32A1, USP9X, ANXA3, HSD3B1, TRP73, BCAN, ZEB2, DAB1, NR4A3, LMX1A, AKR1C14, FEZ1, CDK5R2	3373	94	19984	1.82783	0.999984	0.0254592	0.0239547
GOTERM_BP_DIRECT	GO:0032930~positive regulation of superoxide anion generation	12	0.316039	0.00136016	TYROBP, ITGAM, SYK, CLEC7A, GSTP1, ITGB2, F2RL1, CYBA, CXCL1, MAPT, EGFR, AGT	3373	25	19984	2.84385	0.999987	0.0254592	0.0239547
GOTERM_BP_DIRECT	GO:0070542~response to fatty acid	12	0.316039	0.00136016	FABP3, GIPR, UCP2, TBXAS1, SCD2, ILDR1, SCD3, SCD1, SOX9, CD36, PTGS2, TLR2	3373	25	19984	2.84385	0.999987	0.0254592	0.0239547
GOTERM_BP_DIRECT	GO:0021954~central nervous system neuron development	12	0.316039	0.00136016	NTRK2, GABRB1, BTG2, FGF8, FOXG1, NOVA2, LMX1B, HPRT, ASCL1, GATA2, NEUROG2, FGFR1	3373	25	19984	2.84385	0.999987	0.0254592	0.0239547
GOTERM_BP_DIRECT	GO:0002687~positive regulation of leukocyte migration	12	0.316039	0.00136016	AOC3, CCL12, CSF1, KITL, TNFRSF18, PECAM1, CCL2, MADCAM1, PIK3R1, ZP3, MMP9, TLR2	3373	25	19984	2.84385	0.999987	0.0254592	0.0239547
GOTERM_BP_DIRECT	GO:0060644~mammary gland epithelial cell differentiation	9	0.237029	0.00136099	CEBPB, LBH, SMO, MGMT, ZFP703, ERBB4, PTCH1, ELF5, PRLR	3373	15	19984	3.55482	0.999987	0.0254592	0.0239547
GOTERM_BP_DIRECT	GO:0001775~cell activation	9	0.237029	0.00136099	CD24A, SYK, CLEC7A, CCL3, IGF1, TIMP1, GATA3, TNF, TLR2	3373	15	19984	3.55482	0.999987	0.0254592	0.0239547
GOTERM_BP_DIRECT	GO:0060445~branching involved in salivary gland morphogenesis	9	0.237029	0.00136099	LAMA5, IL6, FGF8, LAMA1, ESRP1, PDGFB, FGFR2, FGFR1, TGM2	3373	15	19984	3.55482	0.999987	0.0254592	0.0239547
GOTERM_BP_DIRECT	GO:0051122~hepoxilin biosynthetic process	9	0.237029	0.00136099	GSTM3, GSTM2, ALOX8, GSTM1, GSTP2, GSTP1, ALOX15, ALOX12B, ALOXE3	3373	15	19984	3.55482	0.999987	0.0254592	0.0239547
GOTERM_BP_DIRECT	GO:0032963~collagen metabolic process	9	0.237029	0.00136099	TGFBR3, P2RX7, TNXB, COL1A2, ID1, P3H2, P3H3, HIF1A, TNS2	3373	15	19984	3.55482	0.999987	0.0254592	0.0239547
GOTERM_BP_DIRECT	GO:0032956~regulation of actin cytoskeleton organization	26	0.684751	0.00136187	LRP1, FAM107A, TWF2, NEDD9, ARHGAP18, CELSR1, IQGAP2, RND2, RND3, IQGAP3, CORO1A, RND1, SH3BP1, RAC2, PAK3, GPM6B, PDGFRB, TGFB2, ARHGEF19, RHOH, GRHL3, RHOF, RHOC, CORO2B, DLC1, MYO1F	3373	81	19984	1.90175	0.999987	0.0254592	0.0239547
GOTERM_BP_DIRECT	GO:0060395~SMAD protein signal transduction	26	0.684751	0.00136187	MEG3, TRF, GATA4, JADE2, AFP, ZMIZ1, GDF10, LEFTY1, JUN, TGFB2, SMAD3, GDF15, TGFB3, BMP8A, BMP8B, INHBA, FOS, ARAP1, BMP6, RUNX2, BMP4, BMP2, NCEH1, ROR2, VIM, INHA	3373	81	19984	1.90175	0.999987	0.0254592	0.0239547
GOTERM_BP_DIRECT	GO:0002931~response to ischemia	22	0.579405	0.00136537	CX3CR1, CSF1R, EGR1, NQO1, MEF2C, KCNJ11, CSF1, CAV1, CAMK2A, NPR3, TREM2, NDNF, FAIM2, HK2, CX3CL1, PANX1, NPPC, GJA1, GJB2, BCL2, EIF4EBP1, BVES	3373	64	19984	2.03661	0.999987	0.0254592	0.0239547
GOTERM_BP_DIRECT	GO:0007416~synapse assembly	22	0.579405	0.00136537	NLGN3, KIRREL3, FARP1, GPM6A, DSCAM, PLXND1, CLSTN3, PDGFB, NRXN2, NRG1, AKAP5, ADD2, MECP2, PCLO, CDH1, ERBB4, PCDHB16, MAPT, DRD2, OBSL1, SHANK3, CBLN1	3373	64	19984	2.03661	0.999987	0.0254592	0.0239547
GOTERM_BP_DIRECT	GO:0007224~smoothened signaling pathway	31	0.816434	0.00136582	SHOX2, CHRD, GLI1, GLI3, NSDHL, SALL1, TUBA1A, FGF9, GPC3, DZIP1L, ENPP1, HES1, NKX6-1, CC2D2A, EVC2, PRRX1, PTCH1, NOG, PRRX2, PAX6, HSPG2, RUNX2, TGFBR2, EXT1, DISP2, EVC, SMO, GAS1, KCTD11, ROR2, FOXA2	3373	103	19984	1.78316	0.999987	0.0254592	0.0239547
GOTERM_BP_DIRECT	GO:0032635~interleukin-6 production	15	0.395049	0.00136884	SPON2, NLRX1, FCER1G, CHRNA7, PSEN2, NOD1, NOD2, TNF, FOXP3, P2RX7, IL18RAP, TLR7, CD36, TLR3, TLR2	3373	36	19984	2.46862	0.999988	0.0254592	0.0239547
GOTERM_BP_DIRECT	GO:0042416~dopamine biosynthetic process	8	0.210693	0.00138917	NR4A2, TGFB2, DDC, CYP2D22, DAO, GCH1, SLC6A3, SNCA	3373	12	19984	3.9498	0.99999	0.0256638	0.0241472
GOTERM_BP_DIRECT	GO:0014049~positive regulation of glutamate secretion	8	0.210693	0.00138917	P2RX7, SYT4, GABBR1, ADORA2A, DPYSL2, CCK, AVPR1A, AVP	3373	12	19984	3.9498	0.99999	0.0256638	0.0241472
GOTERM_BP_DIRECT	GO:1902533~positive regulation of intracellular signal transduction	8	0.210693	0.00138917	VWF, CLEC4N, LRRK1, TNFSF11, PRKD2, TEK, FGF1, SLC9A1	3373	12	19984	3.9498	0.99999	0.0256638	0.0241472
GOTERM_BP_DIRECT	GO:0032757~positive regulation of interleukin-8 production	21	0.553068	0.00141554	CD74, SYK, NOS2, F2R, WNT5A, NOD1, NOD2, TNF, F3, CD2, PYCARD, IL6, CLEC7A, F2RL1, TLR8, PRKD2, TLR7, LBP, CD14, TLR3, TLR2	3373	60	19984	2.07364	0.999992	0.0260928	0.0245509
GOTERM_BP_DIRECT	GO:0022008~neurogenesis	28	0.737424	0.00143651	FOXG1, SLC1A1, CXCR4, PRDM13, ASCL1, EGFR, CLN5, BRINP1, TUBA1A, ERBB3, ERBB4, BTBD3, PRDM16, ERBB2, PHGDH, CHAC1, NKX6-1, EOMES, WNT5A, NAV1, TBX2, ETV6, OMP, FABP7, TACC2, FAT4, NEUROG2, NEUROG3	3373	90	19984	1.84324	0.999993	0.0262903	0.0247367
GOTERM_BP_DIRECT	GO:0071773~cellular response to BMP stimulus	16	0.421385	0.00144218	ACVR1, ACVRL1, DLX1, NOG, GATA3, ADAMTS12, BMP6, RUNX2, TMEM100, EXT1, BMP4, HEYL, SFRP1, BMP2, SOX9, ADAMTS7	3373	40	19984	2.36988	0.999993	0.0262903	0.0247367
GOTERM_BP_DIRECT	GO:2001234~negative regulation of apoptotic signaling pathway	16	0.421385	0.00144218	IGBP1, CX3CR1, ASAH2, NANOS3, NOG, PSEN2, HSPB1, FAIM2, GATA4, TNF, CX3CL1, NR4A2, CTH, TMBIM1, BCL2, BMF	3373	40	19984	2.36988	0.999993	0.0262903	0.0247367
GOTERM_BP_DIRECT	GO:0048008~platelet-derived growth factor receptor signaling pathway	16	0.421385	0.00144218	PDGFRB, PDGFRA, NRP1, RGS14, SCHIP1, PDGFB, ARID5B, PLAT, BCR, MYO1E, SGPL1, NR4A3, PDGFD, PDGFC, TXNIP, CSPG4	3373	40	19984	2.36988	0.999993	0.0262903	0.0247367
GOTERM_BP_DIRECT	GO:0045595~regulation of cell differentiation	16	0.421385	0.00144218	TFAP2B, CEBPB, CEBPD, LIF, NRG1, KLF4, RUNX2, GLI3, RUNX1, BMP4, SOCS3, BCL6, FES, SPRY2, SIK1, SOX9	3373	40	19984	2.36988	0.999993	0.0262903	0.0247367
GOTERM_BP_DIRECT	GO:0007405~neuroblast proliferation	20	0.526732	0.00145611	BTG2, KCNA1, HHIP, FOXG1, FZD9, PAX6, NR2E1, ASCL1, GATA2, EML1, HIF1A, SOX10, GLI3, VEGFA, SOX2, CD24A, NEUROD4, SMO, KCTD11, DRD2	3373	56	19984	2.11596	0.999994	0.0264858	0.0249207
GOTERM_BP_DIRECT	GO:0043408~regulation of MAPK cascade	19	0.500395	0.00148358	NTRK2, CSF1R, MYLK2, FLT1, NRK, BMP8B, CD24A, LBH, TAOK3, ID1, TIMP2, KDR, PAK6, GRAP, TNIK, PAK3, DRD2, MAP4K4, TLR13	3373	52	19984	2.16479	0.999995	0.0269262	0.0253351
GOTERM_MF_DIRECT	GO:0071813~lipoprotein particle binding	7	0.184356	0.00150358	LPL, APOA1, TREM2, MAPT, APOE, CD36, LDLR	3255	9	18541	4.43035	0.967831	0.0404021	0.0388808
GOTERM_CC_DIRECT	GO:0032587~ruffle membrane	30	0.790097	0.00153041	KANK1, WWC1, PLEK, FAM107A, RASGRP2, EGFR, FGD2, EPS8, FGD5, PSD2, PSD4, PDPN, INPP5J, EPS8L1, PLA2G4F, CDKL5, KSR1, TESC, SPRY4, TPM1, SH2D3C, AIF1L, FAP, TRPV4, DLC1, SPATA13, SPRY2, LCP1, ITGA5, PDE9A	3483	101	21038	1.79412	0.786113	0.0202076	0.0183012
GOTERM_BP_DIRECT	GO:0051592~response to calcium ion	24	0.632078	0.00153434	SPARC, TRPC3, DUSP1, GIPR, CAV1, ANXA5, PLA2G4A, ITPR3, SLC6A1, EGFR, P2RX7, IL6, TRPV6, S100A16, SDC1, CAPN3, TXNIP, CACNG2, SLC25A12, TSHB, PLCD1, PTGES, SLC25A13, HCN1	3373	73	19984	1.94785	0.999997	0.0277256	0.0260872
GOTERM_BP_DIRECT	GO:0007612~learning	24	0.632078	0.00153434	GABRB3, NLGN3, SLC24A2, NTRK2, BCHE, JUN, RGS14, PTN, SLC6A1, SORCS3, PTGS2, PTGS1, MECP2, FOSL1, GRM4, ATXN1, RELN, CHST10, PAK6, CNTN2, VDAC1, EPHB2, SHANK3, TLR2	3373	73	19984	1.94785	0.999997	0.0277256	0.0260872
GOTERM_CC_DIRECT	GO:0030139~endocytic vesicle	23	0.605741	0.00154517	NLGN3, ABCA1, AMN, PLEKHG5, SPHK1, AVPR2, DYSF, TRF, APOA1, LRP2, AVPR1A, PLD1, EGFR, AMOT, PIK3C2B, EHD2, EHD3, OCLN, CCL2, RAPGEF2, RIN3, DRD2, RAB11FIP4	3483	70	21038	1.98464	0.789272	0.0202076	0.0183012
GOTERM_BP_DIRECT	GO:0035987~endodermal cell differentiation	13	0.342376	0.0015898	MMP2, COL11A1, LAMA3, INHBA, MMP9, VTN, MMP14, COL4A2, MMP15, COL6A1, COL8A1, ITGA5, MIXL1	3373	29	19984	2.6559	0.999998	0.0285405	0.0268539
GOTERM_BP_DIRECT	GO:0001935~endothelial cell proliferation	13	0.342376	0.0015898	CAV2, CAV1, PDGFB, APOA1, PRKX, NRARP, VEGFA, LOXL2, ERN1, MMP14, TEK, VSTM4, CD34	3373	29	19984	2.6559	0.999998	0.0285405	0.0268539
GOTERM_BP_DIRECT	GO:2000378~negative regulation of reactive oxygen species metabolic process	13	0.342376	0.0015898	TRIM30A, HIF1A, MT3, HK2, ESR2, BCR, MYCN, G6PDX, BCL2, VDAC1, CRYAB, BIRC3, PLIN5	3373	29	19984	2.6559	0.999998	0.0285405	0.0268539
GOTERM_BP_DIRECT	GO:0034220~ion transmembrane transport	26	0.684751	0.00165015	GABRB3, SLC24A2, GABRB1, CHRNA3, CHRNA5, CHRNA4, CHRNA7, ATP2A3, ATP2A1, GLRA1, GABRR1, GJA1, CHRNG, PIEZO2, ANXA6, GABRE, GRIA3, KCNH1, GABRQ, GABRA2, CHRNB4, GABRA4, GLRA4, GABRG3, GLRB, KCNK3	3373	82	19984	1.87856	0.999999	0.0295595	0.0278127
GOTERM_BP_DIRECT	GO:0032332~positive regulation of chondrocyte differentiation	11	0.289702	0.001662	SMAD3, THRB, PKDCC, ZBTB16, FGF18, PRKG2, SOX9, BMP6, RUNX2, GLI3, LOXL2	3373	22	19984	2.96235	0.999999	0.0297073	0.0279517
GOTERM_MF_DIRECT	GO:0005231~excitatory extracellular ligand-gated ion channel activity	17	0.447722	0.00171462	GABRQ, GABRB3, GABRA2, GABRB1, CHRNB4, CHRNA3, CHRNA5, CHRNA4, CHRNA7, GABRA4, GLRA4, GABRG3, GLRA1, GABRR1, GLRB, CHRNG, GABRE	3255	43	18541	2.25197	0.98015	0.0455371	0.0438225
GOTERM_BP_DIRECT	GO:0045087~innate immune response	147	3.87148	0.00174706	IFITM3, SPON2, IFITM1, IFITM2, CSF1, CLEC4N, TRIL, SLA, IL1RAP, PRDM1, IFI35, IFIT3, IFIT2, PYCARD, LGALS3, C1S1, TRIM29, CLEC5A, DEFB15, C1RL, TRIM25, TRIM21, B2M, MAP3K5, SLC15A2, TICAM2, SP110, CD180, ARID5A, CYBB, CYBA, MR1, MPEG1, FCGR1, ADGRB1, IGTP, SERPING1, MASP2, TRIM15, MASP1, PRKD1, TRIM10, TRIM34A, BLK, WFDC12, TRIM12C, CSF1R, NLRX1, CFH, PLD4, GATA3, CFP, LY9, RNASET2B, C2, C3, IRAK…	3373	691	19984	1.26039	0.999999	0.0311604	0.029319
GOTERM_BP_DIRECT	GO:2001240~negative regulation of extrinsic apoptotic signaling pathway in absence of ligand	14	0.368712	0.00175562	EYA1, EYA2, UNC5B, NRG1, TNF, GATA1, CX3CL1, PRDX2, TERT, BCL2, SNAI2, GAS1, FYN, PF4	3373	33	19984	2.51351	1	0.0312454	0.029399
GOTERM_MF_DIRECT	GO:0005249~voltage-gated potassium channel activity	22	0.579405	0.00181347	HCN4, KCNK5, KCNH4, KCND1, KCNJ11, KCNH6, KCND2, KCNE4, KCNA1, KCNC3, KCNA3, KCNA5, PKD2, KCNAB3, KCNV2, KCNS2, KCNS3, KCNQ4, KCNE1L, HCN2, HCN1, KCNH1	3255	63	18541	1.98914	0.984168	0.047329	0.0455469
GOTERM_MF_DIRECT	GO:0017080~sodium channel regulator activity	14	0.368712	0.00182353	CAV3, NEDD4L, AGT, FXYD4, FXYD3, FXYD1, FXYD7, NOS1, PRSS8, GPD1L, SCN3B, SCN1B, FGF11, PTPN3	3255	32	18541	2.49207	0.984528	0.047329	0.0455469
GOTERM_BP_DIRECT	GO:0048812~neuron projection morphogenesis	27	0.711088	0.00185116	GPM6A, CNTNAP1, NRK, LRRK2, KLK8, THBS4, EGFR, NTF5, GJA1, NTF3, SLIT1, KDR, NEFL, DMD, SLIT2, PLXNA4, MAP4K4, KIRREL3, WNT7B, WNT5A, LIFR, MYO16, TAOK3, ADORA2A, TNIK, SGK1, NBL1	3373	87	19984	1.8387	1	0.0328044	0.0308659
GOTERM_BP_DIRECT	GO:0032729~positive regulation of interferon-gamma production	27	0.711088	0.00185116	SASH3, H2-M3, RASGRP1, TNF, PYCARD, CLEC7A, CD14, CD276, CCR2, TICAM2, FZD5, IL1R1, PDE4D, WNT5A, ARID5A, ISG15, RUNX1, CD2, BCL3, IRF8, F2RL1, TLR8, TNFSF9, CD226, TLR7, ZP3, TLR3	3373	87	19984	1.8387	1	0.0328044	0.0308659
GOTERM_BP_DIRECT	GO:0006953~acute-phase response	15	0.395049	0.00186403	REG3B, ITIH4, STAT5B, CD163, AHSG, HFE, SERPINF2, SAA4, SERPINA3N, ORM3, F2, IL6, F8, PLSCR1, LBP	3373	37	19984	2.4019	1	0.0328914	0.0309477
GOTERM_BP_DIRECT	GO:0002548~monocyte chemotaxis	15	0.395049	0.00186403	CCL24, CCL12, FLT1, ANXA1, PDGFB, CX3CL1, LGALS3, CCL9, CCL7, CCL6, CCL4, CCL3, CCL2, TNFSF11, CCR2	3373	37	19984	2.4019	1	0.0328914	0.0309477
GOTERM_BP_DIRECT	GO:0006633~fatty acid biosynthetic process	24	0.632078	0.00187639	PECR, PRKAA2, PTGIS, ELOVL4, ELOVL5, LPL, PLA2G4A, ELOVL6, PTGS2, ACACB, PRKAG3, PTGS1, FADS3, FADS2, HPGDS, FADS6, TBXAS1, PCCB, LIPG, SCD2, SCD3, SCD1, PTGDS, PTGES	3373	74	19984	1.92152	1	0.0330389	0.0310865
GOTERM_MF_DIRECT	GO:0043395~heparan sulfate proteoglycan binding	12	0.316039	0.00189556	SEMA5A, PLA2G2D, PTPRC, ITGAM, CFH, FST, SLIT1, CHRD, LPL, ATP1A3, SLIT2, APOE	3255	25	18541	2.73416	0.986879	0.0486457	0.0468141
GOTERM_BP_DIRECT	GO:0030513~positive regulation of BMP signaling pathway	16	0.421385	0.0019238	CRB2, NOTCH2, ACVRL1, NOTCH1, FOXD1, MSX2, GATA4, TGFBR3, BMP4, CDH5, TBX20, GPC3, KDR, KCP, HES1, ENG	3373	41	19984	2.31208	1	0.0336584	0.0316694
GOTERM_BP_DIRECT	GO:0048701~embryonic cranial skeleton morphogenesis	16	0.421385	0.0019238	PDGFRA, FOXC2, DLX2, SMAD3, PRRX1, PRRX2, WNT9B, TWIST1, RUNX2, TGFBR2, BMP4, MMP14, MMP16, ALX3, GAS1, FGFR2	3373	41	19984	2.31208	1	0.0336584	0.0316694
GOTERM_BP_DIRECT	GO:0055007~cardiac muscle cell differentiation	16	0.421385	0.0019238	MYLK2, MEF2C, AW551984, NRG1, GATA4, TBX3, SLC9A1, BMP4, AKAP13, BMP2, RXRA, NOX4, ALPK3, SIK1, NKX2-5, TDGF1	3373	41	19984	2.31208	1	0.0336584	0.0316694
GOTERM_BP_DIRECT	GO:0045787~positive regulation of cell cycle	18	0.474058	0.00193265	TGFB2, CITED2, FOXG1, GATA4, NR2E1, ASCL1, TBX3, SLC6A4, FOSL1, TGM1, NR4A3, BCL2L11, MYC, ID2, NUPR1, TRIM21, FGFR2, FGFR1	3373	49	19984	2.17642	1	0.0337417	0.0317478
GOTERM_BP_DIRECT	GO:0048015~phosphatidylinositol-mediated signaling	17	0.447722	0.00194392	PDGFRB, PDGFRA, CSF1R, GSN, PTAFR, NPR3, IGF1, PIK3CG, PIK3C2B, NCS1, CAR8, ZP3, PLCB1, PLCD3, OGT, PLCD1, KCNH1	3373	45	19984	2.23822	1	0.0338668	0.0318655
GOTERM_BP_DIRECT	GO:0045725~positive regulation of glycogen biosynthetic process	10	0.263366	0.00199317	PPP1R3G, C1QTNF2, IRS1, PPP1R3E, ESRRB, IGF2, IRS2, IGF1, SORBS1, CD36	3373	19	19984	3.11826	1	0.0345028	0.0324639
GOTERM_BP_DIRECT	GO:0071711~basement membrane organization	10	0.263366	0.00199317	EXT1, MMP11, COL3A1, FLRT2, CAV2, COL4A1, CAV1, PXDN, PMP22, HMCN1	3373	19	19984	3.11826	1	0.0345028	0.0324639
GOTERM_BP_DIRECT	GO:0060749~mammary gland alveolus development	10	0.263366	0.00199317	AR, TPH1, ERBB4, ID2, TNFSF11, TNFRSF11A, PRLR, ESR1, AREG, VEGFA	3373	19	19984	3.11826	1	0.0345028	0.0324639
GOTERM_CC_DIRECT	GO:0005902~microvillus	27	0.711088	0.00199809	OXTR, LYZ2, LRRK2, ICAM2, AQP5, IQGAP2, SPN, PODXL, CDH1, ERBB2, PROM2, AOC3, PDGFRA, KCNJ10, VCAM1, ANGPT1, DCXR, PLEKHG6, MYO7B, MSN, VIL1, MYO1E, CD302, TEK, CD44, MYO1F, MYO1G	3483	89	21038	1.83242	0.866558	0.0257959	0.0233623
GOTERM_BP_DIRECT	GO:0030031~cell projection assembly	12	0.316039	0.00200131	VAV3, CYFIP1, GSN, RHOJ, RAC2, PDGFB, RHOH, RHOU, CAPG, PARVA, PARVB, RHOQ	3373	26	19984	2.73448	1	0.0345028	0.0324639
GOTERM_BP_DIRECT	GO:0007009~plasma membrane organization	12	0.316039	0.00200131	P2RX7, FER1L4, BAIAP2L1, CAV3, MYOF, DYSF, OTOF, TLCD2, FAT4, A4GALT, SPTB, SPTBN1	3373	26	19984	2.73448	1	0.0345028	0.0324639
GOTERM_BP_DIRECT	GO:0071321~cellular response to cGMP	6	0.158019	0.00211863	HCN4, PDE2A, PDE3A, RAPGEF2, HCN2, SLC6A4	3373	7	19984	5.07831	1	0.0360735	0.0339418
GOTERM_BP_DIRECT	GO:0001957~intramembranous ossification	6	0.158019	0.00211863	COL1A1, MN1, MMP2, CTSK, FGF18, AXIN2	3373	7	19984	5.07831	1	0.0360735	0.0339418
GOTERM_BP_DIRECT	GO:0010544~negative regulation of platelet activation	6	0.158019	0.00211863	PDGFRA, C1QTNF1, SERPINE2, PDGFB, APOE, GP5	3373	7	19984	5.07831	1	0.0360735	0.0339418
GOTERM_BP_DIRECT	GO:0032808~lacrimal gland development	6	0.158019	0.00211863	FOXC1, IGSF3, PAX6, SOX9, SOX10, FGFR2	3373	7	19984	5.07831	1	0.0360735	0.0339418
GOTERM_BP_DIRECT	GO:0098883~synapse disassembly	6	0.158019	0.00211863	C1QB, CX3CR1, C1QA, EPHA4, NGEF, C1QC	3373	7	19984	5.07831	1	0.0360735	0.0339418
GOTERM_BP_DIRECT	GO:0021785~branchiomotor neuron axon guidance	6	0.158019	0.00211863	NRP1, NRP2, SEMA3A, SEMA3F, PLXNA4, PLXNA3	3373	7	19984	5.07831	1	0.0360735	0.0339418
GOTERM_MF_DIRECT	GO:0005230~extracellular ligand-gated ion channel activity	16	0.421385	0.00216479	GABRQ, GABRB3, GABRA2, GABRB1, CHRNB4, CHRNA3, CHRNA5, CHRNA4, CHRNA7, GABRA4, GLRA4, GABRG3, GLRA1, GABRR1, GLRB, CHRNG	3255	40	18541	2.27846	0.992915	0.0549376	0.052869
GOTERM_BP_DIRECT	GO:0032868~response to insulin	27	0.711088	0.00221283	PFKFB1, IRS1, GCNT1, SLC2A1, ADM, PIK3R1, KHK, MC4R, HSD11B2, SESN2, TNFSF10, ENPP1, HADH, ZBTB7B, LYN, EGR1, EGR2, ABCC8, KLF15, IL6, FABP3, VGF, TRPV4, PPARA, OGT, TLR2, ABCG2	3373	88	19984	1.8178	1	0.0375998	0.0353779
GOTERM_MF_DIRECT	GO:0008233~peptidase activity	117	3.08138	0.0022311	PLAT, C1S1, PLAU, ANPEP, C1RL, CAPN2, CAPN3, PRSS8, CAPN1, KLK1B27, HABP2, TGM2, CPA1, CTRB1, ADAM19, ACE2, ADAM12, DPEP1, MASP2, PRTN3, MASP1, ENPEP, HTRA3, HPN, HTRA4, HTRA1, PSEN2, BRCC3, ADAMTS12, KLK8, ADAMTS10, C2, ADAMTS15, ADAMTS14, ADAMTS19, NAALAD2, USP51, AMZ1, KLK1B22, GGT5, KLK1B21, ST14, LVRN, KLK1B24, OTUD6A, TMPRSS13, PM20D1, FAM111A, BMP1, CPE, TPP1, PCSK2, CPM, TNFAIP3, ECE1, CP…	3255	516	18541	1.29157	0.993913	0.0555358	0.0534447
GOTERM_BP_DIRECT	GO:0000902~cell morphogenesis	31	0.816434	0.00223226	CYFIP2, CYFIP1, UNC93B1, ARHGEF28, WNT8A, ITPR1, TFCP2L1, AHR, GATA3, LIPA, EGFR, CDH5, PDPN, CDH22, EPHB2, TGFB2, HGF, ATP2B2, NRG1, SHROOM1, UPK3A, KLF2, SSH1, P2RX7, EXT1, BCL6, NFIA, CDH11, BCL2, NOX4, IL7R	3373	106	19984	1.73269	1	0.0377934	0.03556
GOTERM_BP_DIRECT	GO:0006979~response to oxidative stress	39	1.02713	0.00224129	SLC23A2, RGS14, CHRNA4, EPAS1, LRRK2, TAT, MILL2, SLC7A11, PTGS2, CYGB, PTGS1, PRDX3, PRDX2, DUOX1, FGF8, STC2, HMOX1, APOE, DUOX2, NQO1, GPX2, ABCC2, GPX1, GPX3, MMP2, IDH1, GPX8, MT3, MMP9, MMP14, RCAN2, ALDH1A1, PXDN, G6PDX, BCL2, TXNIP, NCOA7, NEIL1, DGKK	3373	143	19984	1.61583	1	0.0377934	0.03556
GOTERM_BP_DIRECT	GO:0045216~cell-cell junction organization	13	0.342376	0.0022471	TGFB2, SMAD3, TGFB3, HEG1, CLDN1, CLDN6, GJA1, OCLN, CEACAM1, MARVELD2, FLNA, TJP3, CRB3	3373	30	19984	2.56737	1	0.0377934	0.03556
GOTERM_BP_DIRECT	GO:0044344~cellular response to fibroblast growth factor stimulus	13	0.342376	0.0022471	NDNF, ZFP36L1, COL1A1, DLL4, EXT1, NR4A1, ZFP36, SFRP1, HYAL1, MYC, TDGF1, CD44, SNCA	3373	30	19984	2.56737	1	0.0377934	0.03556
GOTERM_BP_DIRECT	GO:0060078~regulation of postsynaptic membrane potential	13	0.342376	0.0022471	GABRA2, CHRM1, GABRA4, ANO6, GABRG3, NR3C2, GLRA1, GLRB, NOS1, RGS7BP, GABRE, GRIA3, HCN1	3373	30	19984	2.56737	1	0.0377934	0.03556
GOTERM_MF_DIRECT	GO:0008307~structural constituent of muscle	11	0.289702	0.00226093	MYBPC3, PDLIM3, CSRP2, OBSCN, CSRP1, TCAP, NEXN, CAPN3, MYH11, DMD, JPH1	3255	22	18541	2.84808	0.994314	0.0555358	0.0534447
GOTERM_MF_DIRECT	GO:0008009~chemokine activity	17	0.447722	0.00226131	CCL24, CCL12, CXCL17, CXCL1, CXCL14, CXCL2, CX3CL1, CXCL16, CXCL10, CCL9, CXCL12, CCL7, CCL6, CCL4, CCL3, CCL2, PF4	3255	44	18541	2.20079	0.994319	0.0555358	0.0534447
GOTERM_CC_DIRECT	GO:0097060~synaptic membrane	23	0.605741	0.00230843	PRKCG, GABBR1, ANXA1, ITGA3, PDE2A, ITPR1, PSEN2, LRP4, CASK, ANO6, GABRG3, CALB2, OLFM1, SYDE1, RIMS4, NT5E, SRPX2, NINJ1, CPE, KCNK1, PTPN5, CRYAB, DGKI	3483	72	21038	1.92951	0.902439	0.0294252	0.0266493
GOTERM_BP_DIRECT	GO:0030514~negative regulation of BMP signaling pathway	20	0.526732	0.00231465	FZD1, DLX1, NOTCH1, TNFAIP6, TMPRSS6, CAV1, HTRA3, NOG, WNT5A, HTRA1, CHRD, LRP2, CHRDL2, CHRDL1, SFRP1, SFRP2, BMPER, RBPMS2, PPARG, NBL1	3373	58	19984	2.043	1	0.0386463	0.0363625
GOTERM_BP_DIRECT	GO:0060100~positive regulation of phagocytosis, engulfment	9	0.237029	0.00232121	FCGR1, C3, F2RL1, TREM2, PPARG, ANO6, LBP, CD36, GATA2	3373	16	19984	3.33264	1	0.0386463	0.0363625
GOTERM_BP_DIRECT	GO:0001780~neutrophil homeostasis	9	0.237029	0.00232121	CSF1R, ANXA1, CSF1, CFH, MTHFD1, MECOM, TSPAN9, GCNT4, LILRB4A	3373	16	19984	3.33264	1	0.0386463	0.0363625
GOTERM_BP_DIRECT	GO:0010955~negative regulation of protein processing	9	0.237029	0.00232121	CTLA2A, SERPINE2, CDH1, IL1R2, LRRK2, FMR1, SNX12, GAS1, CHAC1	3373	16	19984	3.33264	1	0.0386463	0.0363625
GOTERM_BP_DIRECT	GO:0048246~macrophage chemotaxis	9	0.237029	0.00232121	LGALS3, CCL12, EDNRB, MMP2, NINJ1, CXCL17, CCL3, CCL2, MMP9	3373	16	19984	3.33264	1	0.0386463	0.0363625
GOTERM_CC_DIRECT	GO:0031526~brush border membrane	25	0.658415	0.00237207	ENPEP, SLC6A20B, ITLN1, SLCO1A5, LRP2, SLC7A11, SLC5A1, PLD2, LIMA1, NPC1L1, ANPEP, CD36, ABCB1A, SLC19A1, AMN, SLC6A19, ABCC2, PRKCB, SLC5A6, ACE2, CDHR5, KCNK1, FOLR1, SLC26A3, ABCG2	3483	81	21038	1.86426	0.908509	0.0298584	0.0270416
GOTERM_BP_DIRECT	GO:0032722~positive regulation of chemokine production	19	0.500395	0.00240365	CSF1R, EGR1, CD74, WNT5A, IL4RA, LPL, TNF, MCOLN2, PYCARD, IL6, ALOX8, ADORA2B, P2RY2, F2RL1, TLR7, LBP, LGALS9, TLR3, TLR2	3373	54	19984	2.08462	1	0.0399383	0.0375781
GOTERM_BP_DIRECT	GO:0032092~positive regulation of protein binding	28	0.737424	0.00243127	EPHB6, BLK, SPON1, PLXND1, LRP1, LRRK2, HFE, ARRB1, ADD2, LFNG, VTN, TERT, CALD1, TRIM21, B2M, CTHRC1, USP9X, PLK2, CAV1, WNT5A, TMEM132A, EIF2AK3, BMP4, CLDN5, BMP2, MFNG, CAPRIN2, RAPGEF2	3373	93	19984	1.78378	1	0.0403161	0.0379336
GOTERM_BP_DIRECT	GO:0006869~lipid transport	46	1.21148	0.00245098	APOL10B, SLC43A3, SLCO1A5, VLDLR, ABCA13, APOLD1, APOL6, SCP2, APOL8, TSPO, APOD, CD36, LBP, APOE, MFSD2B, LDLR, PLTP, ABCB1B, MFSD2A, ABCA1, ABCC4, OSBPL7, SLC10A6, STARD5, ATP8B2, OSBPL5, TMEM30B, ABCA8B, SLC10A1, ABCA6, OSBPL3, ABCA4, SPNS2, ABCA9, APOA1, ATP11C, APOBR, ANO6, PLSCR1, FABP5, APOC1, SLCO2A1, ESYT3, ESYT1, ABCG1, ABCG2	3373	177	19984	1.53975	1	0.0405616	0.0381646
GOTERM_BP_DIRECT	GO:0010001~glial cell differentiation	11	0.289702	0.00249962	NOTCH1, RELN, NEUROD4, TUBA1A, NFIB, ERBB2, DTX1, NRG1, IGF1, ASCL1, KLF15	3373	23	19984	2.83355	1	0.0412837	0.038844
GOTERM_BP_DIRECT	GO:0071345~cellular response to cytokine stimulus	17	0.447722	0.00252038	ABCA1, NFAT5, CSF1R, PID1, ASAH2, MME, NOS2, CXCR4, TCIRG1, GATA3, POU4F2, NFKBIA, PLSCR1, NFKBIZ, HCLS1, NKX6-1, LDLRAP1	3373	46	19984	2.18956	1	0.0414875	0.0390358
GOTERM_BP_DIRECT	GO:0042327~positive regulation of phosphorylation	16	0.421385	0.00253205	LYN, NRP1, DSCAM, ANG4, IRS1, FZD7, TRF, AREG, EGFR, VEGFA, EREG, APLN, AR, TNFSF11, ITGA6, PPARGC1B	3373	42	19984	2.25703	1	0.0414875	0.0390358
GOTERM_BP_DIRECT	GO:0030177~positive regulation of Wnt signaling pathway	16	0.421385	0.00253205	KANK1, TMEM132A, TNFAIP3, SULF2, ZEB2, HHEX, SFRP1, BMP2, SALL1, TERT, RSPO2, RSPO1, FGFR2, ATP6V1C2, WLS, TLR2	3373	42	19984	2.25703	1	0.0414875	0.0390358
GOTERM_BP_DIRECT	GO:0001975~response to amphetamine	16	0.421385	0.00253205	EDN1, OXTR, PDE1B, SLC1A1, HPRT, ADRA1B, CXCL2, NR4A2, RGS4, NR4A1, EDNRA, RGS2, ADORA2A, DPYSL2, DRD2, DRD4	3373	42	19984	2.25703	1	0.0414875	0.0390358
GOTERM_BP_DIRECT	GO:0002070~epithelial cell maturation	8	0.210693	0.00257259	CEBPA, GJA1, KCNE1, EPAS1, SIX3, KDR, TFCP2L1, VEGFA	3373	13	19984	3.64597	1	0.0420491	0.0395643
GOTERM_BP_DIRECT	GO:0045823~positive regulation of heart contraction	7	0.184356	0.00259688	GLP1R, TGFB2, HRC, ADRB2, ATP1A1, NKX2-5, APLN	3373	10	19984	4.14729	1	0.0420491	0.0395643
GOTERM_BP_DIRECT	GO:0060346~bone trabecula formation	7	0.184356	0.00259688	COL1A1, SFRP1, MSX2, MMP2, ENPP1, PPARGC1B, VEGFA	3373	10	19984	4.14729	1	0.0420491	0.0395643
GOTERM_BP_DIRECT	GO:0072577~endothelial cell apoptotic process	7	0.184356	0.00259688	COL18A1, COL4A3, ID1, CD248, ANGPTL4, TNF, FGF21	3373	10	19984	4.14729	1	0.0420491	0.0395643
GOTERM_BP_DIRECT	GO:2000491~positive regulation of hepatic stellate cell activation	7	0.184356	0.00259688	ACTA2, PDGFRB, SMO, MYB, PDGFB, DDR2, FGFR1	3373	10	19984	4.14729	1	0.0420491	0.0395643
GOTERM_BP_DIRECT	GO:0048845~venous blood vessel morphogenesis	7	0.184356	0.00259688	EFNB2, CCBE1, NOTCH1, HEG1, CHRD, EPHB4, ENG	3373	10	19984	4.14729	1	0.0420491	0.0395643
GOTERM_CC_DIRECT	GO:0046658~anchored component of plasma membrane	17	0.447722	0.00264459	NTNG2, NRN1, NOD1, NOD2, THY1, CP, CD2, EFNA1, EEPD1, NRN1L, RTN4RL1, GPC3, GAS1, PRSS8, FOLR1, MDGA1, GPC6	3483	47	21038	2.18475	0.930514	0.0326474	0.0295675
GOTERM_CC_DIRECT	GO:0097386~glial cell projection	10	0.263366	0.0026909	LGALS3, TMEM50A, FMR1, GPR161, SLC1A1, SCN7A, FYN, MAPT, LCP1, GLUL	3483	20	21038	3.0201	0.933688	0.0326474	0.0295675
GOTERM_CC_DIRECT	GO:0030673~axolemma	10	0.263366	0.0026909	GABBR1, KCNJ11, ADORA2A, CHRNA7, KCNC3, MAPT, THY1, ANK1, SPTBN1, KCNH1	3483	20	21038	3.0201	0.933688	0.0326474	0.0295675
GOTERM_BP_DIRECT	GO:0048856~anatomical structure development	21	0.553068	0.00273686	TFAP2B, EGFL7, TFAP2C, SPARC, EYA1, TFAP2E, EYA2, NR2F1, LRP4, PAX6, NR2E1, GLI3, BMP4, ZEB2, ATXN1, RXRA, PAX8, PAX7, SPARCL1, OTX2, TDGF1	3373	63	19984	1.9749	1	0.0442289	0.0416152
GOTERM_CC_DIRECT	GO:0005829~cytosol	764	20.1211	0.00278993	PNMT, CDA, SERPINE2, FRMPD1, LIPA, EPS8, PREX1, GJA1, SCP2, ZMIZ1, DPYSL2, CREB3L1, MYB, CREB3L2, WLS, PRKCG, MBNL1, MEF2C, PRKCH, DAPK1, PRKCB, UNC5B, EML1, BCR, RBP7, AR, MTHFD1, BIN1, RBP1, DDIT4, SPIN2C, IGTP, TXNIP, ACOT1, PRKD2, PRKD1, ACOT6, NGEF, ACOT3, PRR13, CRABP2, CRABP1, AKAP17B, THY1, HIF1A, SULT1A1, PRDX3, PRDX2, ABR, LDHB, ADH1, PPP3R1, TERT, S100A16, RAD21, PRDM16, PDGFC, AFMID, …	3483	4241	21038	1.08812	0.939999	0.0329124	0.0298074
GOTERM_CC_DIRECT	GO:0043198~dendritic shaft	23	0.605741	0.00279651	KIRREL3, RTN4R, EPHA4, MPP2, GABBR1, KIRREL, CHRNA7, ZMYND8, SLC1A1, PSEN2, CACNA1B, AKAP5, GRIP2, SLC8A1, PREX1, GRM4, ABI3BP, INPP5J, FLNA, RGS7BP, GRIA3, HCN2, HCN1	3483	73	21038	1.90308	0.940396	0.0329124	0.0298074
GOTERM_CC_DIRECT	GO:0043195~terminal bouton	27	0.711088	0.00281079	GABRB3, PNMT, HCN4, CYFIP1, MYLK2, LRRK2, FMR1, CPLX2, CPLX1, CPLX3, CALB2, GRM4, CCKAR, CALB1, PCLO, DPYSL2, DRD4, GRIA3, SNCA, NTRK2, CCK, SYP, L1CAM, ESR1, P2RX7, OPN1SW, BLVRB	3483	91	21038	1.79215	0.941249	0.0329124	0.0298074
GOTERM_MF_DIRECT	GO:0004867~serine-type endopeptidase inhibitor activity	38	1.00079	0.00284727	WFDC12, ITIH5, SERPINA12, ITIH4, ITIH3, ITIH2, SERPINE2, WAP, WFIKKN2, WFDC1, SPINT3, TFPI, WFDC2, SERPINA5, SERPINA3C, SERPINB1A, SERPINA3A, SERPINH1, WFDC17, SERPINB2, ANXA2, SERPINF1, SERPINF2, SERPINA3M, SERPINB9, SERPINA3N, SERPINA3G, SERPINB8, SERPINA3H, AGT, SERPINA3I, SERPINB5, SERPINB6E, SERPINB6B, CD109, SERPING1, COL6A3, SERPINI1	3255	135	18541	1.60336	0.998515	0.0691825	0.0665776
GOTERM_BP_DIRECT	GO:0010460~positive regulation of heart rate	12	0.316039	0.00286773	RGS4, EDN1, GCH1, SLC1A1, HEY2, HRC, ADM, AVPR1A, SCN5A, SCN3B, ADA, APLN	3373	27	19984	2.6332	1	0.0460734	0.0433507
GOTERM_BP_DIRECT	GO:0032753~positive regulation of interleukin-4 production	12	0.316039	0.00286773	SASH3, CEBPB, FCER1G, SYK, IRF4, IL20RB, NLRP3, ICOSL, IL1RAP, GATA3, ZP3, FOXP3	3373	27	19984	2.6332	1	0.0460734	0.0433507
GOTERM_BP_DIRECT	GO:0070509~calcium ion import	12	0.316039	0.00286773	SLC24A2, CACNB2, MCUR1, HRH1, TRPV6, TRPV4, CACNA1B, CASK, ATP2A1, CACNA1F, SLC8A1, CACNA1G	3373	27	19984	2.6332	1	0.0460734	0.0433507
GOTERM_BP_DIRECT	GO:0007015~actin filament organization	40	1.05346	0.00301144	AVIL, WAS, LMOD1, TRF, RND2, ARHGAP6, RND3, CORO1A, RND1, KBTBD13, PDLIM3, SAMD14, SH3BP1, TMSB4X, CASP4, RAC2, SIRPA, PPARGC1B, CGNL1, MARCKSL1, CAV3, TMSB15B1, ACTN1, TPM2, TPM1, MYO7B, RHOH, EMP2, SHROOM1, RHOF, RHOC, ARHGAP25, OOEP, SHROOM4, MYO1E, TRPV4, MYO5C, BCL2, MYO1F, MYO1G	3373	150	19984	1.57992	1	0.0482883	0.0454347
GOTERM_BP_DIRECT	GO:0032715~negative regulation of interleukin-6 production	19	0.500395	0.00301841	TRIM30A, NLRX1, HGF, CHRNA7, NR1H4, TNFAIP3, ARRB1, LILRB4A, TNF, FOXP3, KLF2, TNFRSF1A, CD24A, C1QTNF3, ELF4, SIRPA, PTPN6, GAS6, CD200	3373	55	19984	2.04671	1	0.0483062	0.0454516
GOTERM_MF_DIRECT	GO:0008237~metallopeptidase activity	44	1.15881	0.00303452	CPM, ENPEP, ECE1, BRCC3, ADAMTS12, CPZ, PHEX, ADAMTS10, MMP23, ADAMTS5, ADAMTS15, ADAMTS2, ADAMTS19, ADAMTS1, ANPEP, ADAM23, NAALAD2, CPXM1, ADAMTS9, AMZ1, ADAMTS7, CPA1, MME, LVRN, MMP2, ERAP1, ADAM33, MMP9, ADAM19, MMP11, ACE2, MMP14, MMP13, BMP1, MMP16, MEP1A, MMP15, MMP17, ADAM12, CPE, DPEP1, MMP19, TLL1, PAPPA2	3255	163	18541	1.53761	0.999033	0.0729563	0.0702093
GOTERM_BP_DIRECT	GO:0035640~exploration behavior	10	0.263366	0.00308574	GABRB3, BRINP1, ITGA3, CHRNA4, LRRK2, NOG, CHRD, ABAT, SHANK3, PTPN5	3373	20	19984	2.96235	1	0.0492883	0.0463757
GOTERM_BP_DIRECT	GO:1900273~positive regulation of long-term synaptic potentiation	13	0.342376	0.00311018	MME, CHRNA7, FMR1, AKAP5, ADCY1, RELN, PRKAR1B, ADORA2A, NOS1, DRD2, EPHB2, SHANK3, PTPN5	3373	31	19984	2.48455	1	0.0495828	0.0466527
GOTERM_BP_DIRECT	GO:0043087~regulation of GTPase activity	27	0.711088	0.00311915	PLXND1, RASAL1, IQGAP2, ARHGAP15, ARHGAP6, IQGAP3, FGD1, RASGRP3, PYCARD, ADAP2, BVES, PLXNA4, EPHB3, PROM2, PLXNA3, VAV3, EPHA4, NTRK2, OCRL, ARHGAP27, GPR137B, BCL6, RASA4, PLXNB3, EPHA1, NGEF, DGKI	3373	90	19984	1.77741	1	0.04963	0.0466971
GOTERM_MF_DIRECT	GO:0005391~sodium:potassium-exchanging ATPase activity	7	0.184356	0.00320071	ATP4A, ATP1A3, ATP1A2, ATP1A1, ATP1B2, ATP12A, ATP1B1	3255	10	18541	3.98731	0.999339	0.074596	0.0717873
GOTERM_MF_DIRECT	GO:0015183~L-aspartate transmembrane transporter activity	7	0.184356	0.00320071	SLC25A18, SLC1A1, SLC1A4, SLC1A5, SLC25A12, SLC25A22, SLC25A13	3255	10	18541	3.98731	0.999339	0.074596	0.0717873
GOTERM_MF_DIRECT	GO:0016175~superoxide-generating NADPH oxidase activity	7	0.184356	0.00320071	DUOX1, NCF2, CYBB, NOX4, CYBA, DUOX2, NOX1	3255	10	18541	3.98731	0.999339	0.074596	0.0717873
GOTERM_CC_DIRECT	GO:0031982~vesicle	43	1.13247	0.00324589	RAB3B, SLC24A4, SPARC, AHNAK, CD81, SLC1A1, SLC2A1, TRF, ECE1, NOD2, SRI, PLD1, GGTA1, RIMS1, IBSP, SPP1, TSPAN4, YWHAG, SYBU, SYT4, PLA2G4F, PRRT2, ANXA2, CAV3, MYO7B, CASK, RAB39B, BMP6, VEGFA, BMP4, MYO1E, BMP2, GPRC5A, BMP1, TBC1D4, BIN1, MYO5C, RIN3, A3GALT2, MYO1F, MYO1G, SPRN, PF4	3483	168	21038	1.546	0.962143	0.0367842	0.033314
GOTERM_BP_DIRECT	GO:0045930~negative regulation of mitotic cell cycle	14	0.368712	0.00324766	CDKN1C, BTG2, FOXC1, SMAD3, TNF, PML, EGFR, BRINP2, BRINP1, TIMP2, BCL2, GAS1, NKX3-1, PTPN3	3373	35	19984	2.36988	1	0.0512795	0.0482492
GOTERM_BP_DIRECT	GO:0035904~aorta development	14	0.368712	0.00324766	EGR2, PLXND1, CHD7, PDE2A, CXCR4, LRP2, PRDM1, PKD2, LTBP1, EDNRA, COL3A1, APLNR, ENPP1, ADAMTS6	3373	35	19984	2.36988	1	0.0512795	0.0482492
GOTERM_BP_DIRECT	GO:0002052~positive regulation of neuroblast proliferation	14	0.368712	0.00324766	CX3CR1, BEX1, NOTCH1, FOXG1, PAX6, NR2E1, HIF1A, SOX10, GLI3, CX3CL1, VEGFA, SOX2, SMO, DRD2	3373	35	19984	2.36988	1	0.0512795	0.0482492
GOTERM_BP_DIRECT	GO:0035025~positive regulation of Rho protein signal transduction	14	0.368712	0.00324766	PDGFRB, RTN4R, P2RY10, F2R, APOA1, ARRB1, GPR4, LPAR4, AKAP13, ADGRG1, COL3A1, LPAR6, ARHGEF3, F2RL1	3373	35	19984	2.36988	1	0.0512795	0.0482492
GOTERM_CC_DIRECT	GO:0035976~transcription factor AP-1 complex	5	0.131683	0.00325103	JUN, JUND, NFATC2, FOS, JUNB	3483	5	21038	6.0402	0.962339	0.0367842	0.033314
GOTERM_CC_DIRECT	GO:0097169~AIM2 inflammasome complex	5	0.131683	0.00325103	PYCARD, AIM2, CASP12, CASP4, CASP1	3483	5	21038	6.0402	0.962339	0.0367842	0.033314
GOTERM_BP_DIRECT	GO:0009409~response to cold	16	0.421385	0.00329084	THRA, CHRNA7, ACOT11, ADM, ADRB2, FOS, METRNL, AGT, RBM3, PLAC8, IL6, ACADL, ADRB3, VGF, UCP2, PPARG	3373	43	19984	2.20454	1	0.0518323	0.0487693
GOTERM_BP_DIRECT	GO:0060349~bone morphogenesis	15	0.395049	0.0033015	OSR2, MSX2, CDX1, CITED2, LTBP3, DHRS3, EXT1, CYP26B1, MMP13, SFRP2, ACP5, SP5, FGFR2, IFITM5, PAPPA2	3373	39	19984	2.27873	1	0.0518323	0.0487693
GOTERM_BP_DIRECT	GO:0043085~positive regulation of catalytic activity	15	0.395049	0.0033015	CAV1, IGF2, WNT9B, NGB, PSEN2, MT3, SLC5A3, PIK3CG, AGT, P2RX7, NR4A2, APH1B, MYC, BCL2, FGFR4	3373	39	19984	2.27873	1	0.0518323	0.0487693
GOTERM_MF_DIRECT	GO:0030506~ankyrin binding	11	0.289702	0.00337709	PTPRC, OBSCN, KCNJ11, CDH1, ATP1A1, FLNC, SCN5A, SPTB, KCTD6, SPTBN1, SLC8A1	3255	23	18541	2.72425	0.999559	0.0779118	0.0749781
GOTERM_MF_DIRECT	GO:0015297~antiporter activity	22	0.579405	0.00343342	SLC24A2, SLC24A4, SLC26A1, SLC35D3, SLC35E4, SLC35D2, SLC4A3, SLC8B1, SLC8A1, SLC9A1, SLC9B2, SLC25A15, CLCN5, SLC9A9, SLC17A7, SLC26A10, SLC38A3, SLC25A5, SLC26A3, SLC25A4, SLC25A14, SLC19A1	3255	66	18541	1.89872	0.999612	0.0782476	0.0753013
GOTERM_CC_DIRECT	GO:0005622~intracellular	39	1.02713	0.00344141	PNCK, CCDC68, SLC2A1, ADCY4, HSPB1, ARRB1, SRI, TNF, AREG, EGFR, PTHLH, GLRA1, ADH1, HELB, SNTG2, CALB1, CAMKV, SH3BP1, HES1, APOD, EOMES, RBFOX3, BGN, PAX6, KRT75, FOXP3, CBFA2T3, ETV4, LHX3, BCL2, CAMK1, MYZAP, LHX4, LY6A, OGT, HSPA1B, SNTB1, NEUROG3, H2-AB1	3483	149	21038	1.58099	0.968929	0.0385056	0.034873
GOTERM_MF_DIRECT	GO:0005125~cytokine activity	59	1.55386	0.00346016	WNT2B, CSF1, CXCL1, TNF, CXCL14, AREG, CXCL2, CX3CL1, CXCL16, TNFSF10, TNFSF11, TIMP1, IL11, SECTM1A, LEFTY1, EDN1, WNT5A, WNT9B, LTB, CCL12, WNT8A, NTN1, WNT6, CCL9, WNT11, CCL7, CCL6, CCL4, SPP1, CCL3, CCL2, WNT2, GDF10, CMTM8, CCL24, TGFB2, CMTM3, TNFSF14, TGFB3, GDF15, WNT7B, BMP8A, OSM, LIF, BMP8B, INHBA, BMP6, VEGFA, BMP4, CXCL10, IL6, BMP2, CXCL12, BMP1, KITL, TNFSF9, IL17F, INHA, PF4	3255	235	18541	1.4301	0.999635	0.0782476	0.0753013
GOTERM_CC_DIRECT	GO:0099634~postsynaptic specialization membrane	16	0.421385	0.00349938	GABRB3, NLGN3, GABRA2, GABRB1, EPHA7, CHRNA3, KCND2, CHRNA4, CHRNA7, GABRA4, CAMK2A, GLRA4, LRFN3, P2RX6, GLRA1, LRRTM2	3483	44	21038	2.19643	0.970697	0.0387239	0.0350707
GOTERM_BP_DIRECT	GO:1901844~regulation of cell communication by electrical coupling involved in cardiac conduction	5	0.131683	0.00350136	PDE4D, CAV1, IRX3, HRC, SRI	3373	5	19984	5.9247	1	0.0540453	0.0508515
GOTERM_BP_DIRECT	GO:0021544~subpallium development	5	0.131683	0.00350136	DLX1, DLX2, FGF8, GSX2, GLI3	3373	5	19984	5.9247	1	0.0540453	0.0508515
GOTERM_BP_DIRECT	GO:0002158~osteoclast proliferation	5	0.131683	0.00350136	CSF1, NPR3, TNFSF11, TCIRG1, JUNB	3373	5	19984	5.9247	1	0.0540453	0.0508515
GOTERM_BP_DIRECT	GO:0015825~L-serine transport	5	0.131683	0.00350136	SFXN1, SLC1A4, SLC1A5, SLC38A2, SLC38A5	3373	5	19984	5.9247	1	0.0540453	0.0508515
GOTERM_BP_DIRECT	GO:0097492~sympathetic neuron axon guidance	5	0.131683	0.00350136	EDNRA, MEF2C, EDN1, ECE1, PLXNA4	3373	5	19984	5.9247	1	0.0540453	0.0508515
GOTERM_BP_DIRECT	GO:0007171~activation of transmembrane receptor protein tyrosine kinase activity	5	0.131683	0.00350136	CHRNA3, ANGPT1, PDGFC, NRG1, PRLR	3373	5	19984	5.9247	1	0.0540453	0.0508515
GOTERM_BP_DIRECT	GO:0019346~transsulfuration	5	0.131683	0.00350136	MPST, TST, MTHFD1, CBS, CTH	3373	5	19984	5.9247	1	0.0540453	0.0508515
GOTERM_BP_DIRECT	GO:0010693~negative regulation of alkaline phosphatase activity	5	0.131683	0.00350136	TGFB2, SEMA4D, HPN, AHR, TNF	3373	5	19984	5.9247	1	0.0540453	0.0508515
GOTERM_BP_DIRECT	GO:0090184~positive regulation of kidney development	5	0.131683	0.00350136	BMP4, EDNRA, FOXD1, SOX8, SOX9	3373	5	19984	5.9247	1	0.0540453	0.0508515
GOTERM_BP_DIRECT	GO:0043280~positive regulation of cysteine-type endopeptidase activity involved in apoptotic process	20	0.526732	0.00356265	BCAP31, DDX3X, SYK, DAPK1, F2R, NOD1, ARRB1, TNF, PYCARD, CASP12, BCL2L11, CLEC7A, MYC, CASP1, TNFSF10, FAS, NLRP3, SOX7, MAP3K5, NKX3-1	3373	60	19984	1.9749	1	0.0547865	0.051549
GOTERM_BP_DIRECT	GO:0048704~embryonic skeletal system morphogenesis	20	0.526732	0.00356265	OSR2, FOXC2, MEF2C, EYA1, PRRX1, COL11A1, PRRX2, TWIST1, HOXD10, HSPG2, GLI3, BMP4, MYCN, CHST11, ALX3, ALX4, HOXD4, HOXD3, HOXD9, MDFI	3373	60	19984	1.9749	1	0.0547865	0.051549
GOTERM_BP_DIRECT	GO:0060441~epithelial tube branching involved in lung morphogenesis	11	0.289702	0.00364394	SOX2, EXT1, BMP4, LAMA1, ESRP1, HHIP, RSPO2, SOX9, FGFR2, FOXA2, TBX2	3373	24	19984	2.71549	1	0.0554174	0.0521425
GOTERM_BP_DIRECT	GO:0071404~cellular response to low-density lipoprotein particle stimulus	11	0.289702	0.00364394	MYLIP, FCER1G, SYK, CES1D, CD81, ITGB2, CD9, PPARG, CD36, LDLR, FGF21	3373	24	19984	2.71549	1	0.0554174	0.0521425
GOTERM_BP_DIRECT	GO:0002028~regulation of sodium ion transport	11	0.289702	0.00364394	P2RX7, NKAIN4, SCNN1B, NEDD4L, SIK1, ADRB2, ATP1A1, NOS1, DRD2, SCN1B, SLC8A1	3373	24	19984	2.71549	1	0.0554174	0.0521425
GOTERM_BP_DIRECT	GO:0035162~embryonic hemopoiesis	11	0.289702	0.00364394	TAL1, KITL, LMO2, KDR, AHR, GATA3, HIF1A, GATA1, PBX1, TGFBR2, RUNX1	3373	24	19984	2.71549	1	0.0554174	0.0521425
GOTERM_BP_DIRECT	GO:0097746~regulation of blood vessel diameter	11	0.289702	0.00364394	TGFBR3, UTS2R, FOXC2, FOXC1, CBS, P2RY2, P2RY1, ECE1, ADRB2, AHR, SOD3	3373	24	19984	2.71549	1	0.0554174	0.0521425
GOTERM_BP_DIRECT	GO:0033198~response to ATP	11	0.289702	0.00364394	P2RX7, PANX1, P2RX6, NT5E, TRPC3, KCNJ11, ASPH, CASP1, ENPP1, ABCC9, SLC8A1	3373	24	19984	2.71549	1	0.0554174	0.0521425
GOTERM_BP_DIRECT	GO:0021987~cerebral cortex development	27	0.711088	0.00367901	LRP1, FOXG1, SLC2A1, ATP1A3, NR2E1, ASCL1, HIF1A, SOX2, RELN, TUBA1A, BTBD3, FLNA, NEFL, DMD, SLC38A2, EOMES, NTRK2, TFAP2C, PAX6, COL3A1, TUBB2B, TUBB2A, SMO, TACC2, FAT4, MGARP, PLCB1	3373	91	19984	1.75788	1	0.0558479	0.0525476
GOTERM_BP_DIRECT	GO:0010466~negative regulation of peptidase activity	35	0.92178	0.00372438	WFDC12, ITIH5, CSTB, SERPINA12, ITIH4, ECM1, ITIH3, ITIH2, SERPINE2, WAP, WFIKKN2, WFDC1, TFPI, WFDC2, SERPINA5, SERPINA3C, SERPINB1A, SERPINA3A, GPC3, TIMP2, TIMP3, TIMP1, CTSB, CSTA1, SERPINB2, SERPINF2, SERPINA3M, SERPINA3N, SERPINA3G, SERPINB8, CD109, PI15, FETUB, SERPING1, SERPINI1	3373	128	19984	1.62003	1	0.0562671	0.052942
GOTERM_BP_DIRECT	GO:0003222~ventricular trabecula myocardium morphogenesis	9	0.237029	0.00374069	DLL4, TGFB2, NOTCH1, HEG1, CHD7, HEY2, NRG1, NKX2-5, ENG	3373	17	19984	3.1366	1	0.0562671	0.052942
GOTERM_BP_DIRECT	GO:0086005~ventricular cardiac muscle cell action potential	9	0.237029	0.00374069	KCNE1, CAV3, KCNE4, PKP2, NEDD4L, KCNE1L, GPD1L, SCN5A, SCN3B	3373	17	19984	3.1366	1	0.0562671	0.052942
GOTERM_BP_DIRECT	GO:0071880~adenylate cyclase-activating adrenergic receptor signaling pathway	9	0.237029	0.00374069	ADRB3, RAPGEF2, ADRB2, ADRA2C, DRD2, GPR101, ADRA1B, ADRA2B, ADRA2A	3373	17	19984	3.1366	1	0.0562671	0.052942
GOTERM_BP_DIRECT	GO:0043116~negative regulation of vascular permeability	9	0.237029	0.00374069	CLDN5, CEACAM1, ANGPT1, ADORA2A, PDE2A, PDE3A, ADM, SLIT2, AMOT	3373	17	19984	3.1366	1	0.0562671	0.052942
GOTERM_MF_DIRECT	GO:0015485~cholesterol binding	18	0.474058	0.00378482	SCARB2, OSBPL7, STARD5, OSBPL5, CD81, PTCH1, OSBPL3, APOA1, SYP, SCP2, NPC1L1, CYP11A1, SOAT2, ANXA6, TSPO, APOD, VDAC1, PROM2	3255	50	18541	2.05062	0.999827	0.0838154	0.0806595
GOTERM_MF_DIRECT	GO:0001221~transcription cofactor binding	18	0.474058	0.00378482	JUND, LMO2, NR1H4, TWIST1, PAX6, FOS, KLF4, GATA2, GATA1, ESR1, PBX1, NR5A1, RXRA, NR5A2, LHX3, MYC, PPARG, NFE2L2	3255	50	18541	2.05062	0.999827	0.0838154	0.0806595
GOTERM_MF_DIRECT	GO:0019903~protein phosphatase binding	34	0.895444	0.00381646	CSF1R, CLEC12A, MVP, FMR1, FCRLS, ITPR1, IRS2, PIK3R1, EGFR, GHR, CDH5, LGALS3, PSTPIP1, CDH1, ERBB2, HSF4, SIRPA, STAT6, PDLIM4, CD33, MAP3K5, CADM4, EIF2AK3, LILRB4A, ANK1, MYO16, PPP1R3G, VCAN, CEACAM1, PPP1R3C, BCL2, PECAM1, PPARG, MET	3255	119	18541	1.62747	0.999839	0.0838154	0.0806595
GOTERM_BP_DIRECT	GO:0007157~heterophilic cell-cell adhesion via plasma membrane cell adhesion molecules	18	0.474058	0.00394083	CRB2, TENM1, VCAM1, MCAM, AMIGO2, ITGAL, L1CAM, PVR, PTPRD, CD24A, IGSF21, CDH4, CD6, ITGA5, HMCN1, FAT4, LGALS9, CBLN1	3373	52	19984	2.05086	1	0.0591697	0.0556731
GOTERM_BP_DIRECT	GO:0043627~response to estrogen	24	0.632078	0.00396539	PDGFRB, TGFB2, ABCC2, MME, TGFB3, CITED2, CAV1, MMP2, ARPC1B, CITED4, GATA4, GATA3, ESR1, GLI3, TGFBR2, CD24A, MMP14, HMOX1, TRIM25, PPARG, NOS1, TEK, ZFP366, TSHB	3373	78	19984	1.82298	1	0.0594305	0.0559185
GOTERM_CC_DIRECT	GO:0034707~chloride channel complex	18	0.474058	0.0040076	GABRQ, GABRB3, CLIC6, GABRA2, CLIC5, GABRB1, TTYH1, GABRA4, ANO6, GLRA4, GABRG3, GLRA1, CLDN4, GABRR1, GLRB, SLC17A7, GABRE, CLIC1	3483	53	21038	2.05139	0.982469	0.0438658	0.0397275
GOTERM_BP_DIRECT	GO:0033137~negative regulation of peptidyl-serine phosphorylation	12	0.316039	0.00401206	MLXIPL, RASSF2, HGF, PDE4D, CAV1, CNKSR3, DDIT4, INPP5J, DMD, GPD1L, NOS1, OGT	3373	28	19984	2.53916	1	0.0595891	0.0560678
GOTERM_BP_DIRECT	GO:0035023~regulation of Rho protein signal transduction	12	0.316039	0.00401206	KANK2, EPS8, BCR, KANK1, AKAP13, STARD13, DLC1, ARHGEF28, RASGRF2, STARD8, ARHGDIB, EPS8L1	3373	28	19984	2.53916	1	0.0595891	0.0560678
GOTERM_BP_DIRECT	GO:0030224~monocyte differentiation	12	0.316039	0.00401206	BMP4, JUN, MEF2C, CSF1, IFI204, IFI203, IL31RA, PIR, MYH9, PPARG, VEGFA, MNDAL	3373	28	19984	2.53916	1	0.0595891	0.0560678
GOTERM_BP_DIRECT	GO:0009954~proximal/distal pattern formation	12	0.316039	0.00401206	DLX1, DLX2, CYP26B1, EN1, LRP4, GLI1, HOXD10, DLL1, HOXD9, PBX1, GLI3, HOXC10	3373	28	19984	2.53916	1	0.0595891	0.0560678
GOTERM_BP_DIRECT	GO:0090303~positive regulation of wound healing	12	0.316039	0.00401206	KANK1, DUOX1, CLDN4, ANXA1, CLEC7A, CCL2, INSL3, CLDN1, DUOX2, ADRA2A, MYLK, DDR2	3373	28	19984	2.53916	1	0.0595891	0.0560678
GOTERM_CC_DIRECT	GO:0044297~cell body	35	0.92178	0.0040543	CSF1R, PLXND1, FMR1, CX3CL1, CACNA1G, PGRMC1, GNG3, TUBB5, CASP8, CALB1, PODXL, P2RY1, ENPP1, FYN, GLUL, CACNG4, EPHA4, KCNJ10, ENTPD2, GSTO1, PTPN13, ACTA2, ACTA1, OPN1SW, GJB2, FABP7, RBP1, GNB4, VIM, MAPT, GNB5, FCGR2B, HSPA1B, CD200, TLR2	3483	131	21038	1.61379	0.983277	0.0438997	0.0397583
GOTERM_MF_DIRECT	GO:0051379~epinephrine binding	5	0.131683	0.00407206	ADRB3, ADRA2C, ADRA2B, DRD4, ADRA2A	3255	5	18541	5.69616	0.99991	0.0871143	0.0838341
GOTERM_MF_DIRECT	GO:0051373~FATZ binding	5	0.131683	0.00407206	ACTN2, TCAP, MYOZ3, MYOZ1, MYOZ2	3255	5	18541	5.69616	0.99991	0.0871143	0.0838341
GOTERM_MF_DIRECT	GO:0030414~peptidase inhibitor activity	35	0.92178	0.0040811	WFDC12, ITIH5, CSTB, SERPINA12, ITIH4, ITIH3, ITIH2, SERPINE2, WAP, WFIKKN2, WFDC1, TFPI, WFDC2, SERPINA5, SERPINA3C, SERPINB1A, SERPINA3A, GPC3, TIMP2, TIMP3, TIMP1, CSTA1, SERPINB2, SERPINF2, SERPINA3M, SERPINA3N, SERPINA3G, SERPINB8, RENBP, CD109, PI15, FETUB, SERPING1, SSPO, SERPINI1	3255	124	18541	1.60779	0.999912	0.0871143	0.0838341
GOTERM_BP_DIRECT	GO:0042157~lipoprotein metabolic process	13	0.342376	0.00422268	ABCA1, APOL10B, LRP1, LCAT, APOA1, APOLD1, APOL6, APOL8, NPC1L1, APOC1, APOE, PPARA, LDLR	3373	32	19984	2.40691	1	0.0624926	0.0587996
GOTERM_BP_DIRECT	GO:0003333~amino acid transmembrane transport	13	0.342376	0.00422268	SLC6A19, SLC38A1, SLC32A1, SLC1A4, SLC1A5, SLC7A11, SLC7A8, PDPN, SLC38A8, SLC38A3, SLC38A2, SLC38A5, SLC25A13	3373	32	19984	2.40691	1	0.0624926	0.0587996
GOTERM_BP_DIRECT	GO:0051965~positive regulation of synapse assembly	23	0.605741	0.00428273	NLGN3, NTRK2, OXTR, BHLHB9, CLSTN2, CLSTN3, NTRK3, TPBG, AMIGO2, PIK3R1, IL1RAP, THBS2, PTPRD, SRPX2, FLRT2, XLR4B, ADGRB1, LRRTM2, FLRT1, LRRN1, EPHB2, CBLN1, EPHB3	3373	74	19984	1.84146	1	0.0631549	0.0594228
GOTERM_BP_DIRECT	GO:0035019~somatic stem cell population maintenance	23	0.605741	0.00428273	TCF7L1, TFAP2C, SPI1, ERDR1, NOG, ESRRB, LIF, NR2E1, LDB2, KLF4, GATA2, ASCL2, POU5F1, SOX2, MED14, SFRP1, ELF5, SALL4, PRDM16, HES1, SOX9, SOX4, BCL9L	3373	74	19984	1.84146	1	0.0631549	0.0594228
GOTERM_BP_DIRECT	GO:0051482~positive regulation of cytosolic calcium ion concentration involved in phospholipase C-activating G-protein coupled signaling pathway	15	0.395049	0.00430268	P2RY10, EDN1, F2R, GPR4, LPAR4, EDNRA, LPAR6, S1PR1, C3AR1, F2RL1, MYH9, DRD2, PLCD1, GPR157, TGM2	3373	40	19984	2.22176	1	0.0632126	0.0594771
GOTERM_BP_DIRECT	GO:0051281~positive regulation of release of sequestered calcium ion into cytosol	14	0.368712	0.0043096	GPR39, LHCGR, F2R, THY1, SRI, F2, CX3CL1, TRDN, CXCL10, EDNRA, CXCR3, APLNR, CAPN3, SNCA	3373	36	19984	2.30405	1	0.0632126	0.0594771
GOTERM_BP_DIRECT	GO:0070372~regulation of ERK1 and ERK2 cascade	14	0.368712	0.0043096	LYN, EPHA7, SYK, GSTP1, ECE1, L1CAM, RASGRP1, EGFR, BMP4, CEACAM1, ERBB2, PTPN6, FAM83D, FGFR2	3373	36	19984	2.30405	1	0.0632126	0.0594771
GOTERM_BP_DIRECT	GO:0001946~lymphangiogenesis	8	0.210693	0.00440007	ACVRL1, CCBE1, FOXC2, PDPN, CLEC14A, NFATC1, PTPN14, VEGFA	3373	14	19984	3.38554	1	0.0638591	0.0600854
GOTERM_BP_DIRECT	GO:0003214~cardiac left ventricle morphogenesis	8	0.210693	0.00440007	TGFB2, NOTCH1, SFRP2, FGF9, HEY2, CPE, AHR, TGFBR2	3373	14	19984	3.38554	1	0.0638591	0.0600854
GOTERM_BP_DIRECT	GO:0046622~positive regulation of organ growth	8	0.210693	0.00440007	SASH3, FGF8, SMO, HLX, ARX, IGF2, CACNA2D2, AGT	3373	14	19984	3.38554	1	0.0638591	0.0600854
GOTERM_BP_DIRECT	GO:0086002~cardiac muscle cell action potential involved in contraction	8	0.210693	0.00440007	KCNE1, CACNA2D1, PKP2, SCN5A, SCN3B, KCNJ2, SCN1B, CACNA1G	3373	14	19984	3.38554	1	0.0638591	0.0600854
GOTERM_BP_DIRECT	GO:0050798~activated T cell proliferation	8	0.210693	0.00440007	EPHB6, STAT5B, ITGAM, SATB1, IL2RA, ITGB2, FYN, ITGAL	3373	14	19984	3.38554	1	0.0638591	0.0600854
GOTERM_BP_DIRECT	GO:0003197~endocardial cushion development	8	0.210693	0.00440007	TMEM100, BMP4, NOTCH1, ERBB3, CITED2, NFATC1, GATA4, RBM24	3373	14	19984	3.38554	1	0.0638591	0.0600854
GOTERM_CC_DIRECT	GO:0020005~symbiont-containing vacuole membrane	6	0.158019	0.00445763	GBP7, GBP9, GBP2, IIGP1, PF4, GBP3	3483	8	21038	4.53015	0.988878	0.0477536	0.0432485
GOTERM_MF_DIRECT	GO:0042826~histone deacetylase binding	39	1.02713	0.0044735	BEX4, CEBPA, CEBPB, SPI1, BHLHE41, TCF21, HR, NR2E1, PRDM1, PHB, HIF1A, PHF6, GLI3, MECP2, MAGEA8, NACC2, HEY2, SIX3, MAGEA2, HES1, ZBTB7B, NKX2-5, MAGEA5, MAGEA10, MAGEA3, NKX3-1, MEF2C, KLF4, FOXP3, HIC1, RUNX2, TBX2, KAT2B, TAL1, BCL3, SIK1, BCOR, HSPA1B, HSPA1A	3255	143	18541	1.5535	0.999964	0.0946063	0.091044
GOTERM_BP_DIRECT	GO:0046330~positive regulation of JNK cascade	30	0.790097	0.00448042	NRK, NOD1, NOD2, RASGRP1, TNF, SH3RF1, EDA2R, PYCARD, RASSF2, TNFSF11, MAP3K5, MAP4K4, GADD45B, GADD45A, WNT7B, SERPINF2, WNT5A, TNFRSF19, TPD52L1, GADD45G, EDAR, DAB2, TAOK3, TRPV4, F2RL1, TNIK, PLCB1, FCGR2B, TLR3, NOX1	3373	106	19984	1.6768	1	0.0649111	0.0610753
GOTERM_BP_DIRECT	GO:0002042~cell migration involved in sprouting angiogenesis	10	0.263366	0.00459995	EFNB2, NRP1, NR4A1, MMRN2, KDR, CLEC14A, SLIT2, TDGF1, EPHB4, VEGFA	3373	21	19984	2.82128	1	0.0659486	0.0620515
GOTERM_BP_DIRECT	GO:0060307~regulation of ventricular cardiac muscle cell membrane repolarization	10	0.263366	0.00459995	GJA1, KCNE1, KCNH6, CAV3, KCNE4, CACNA2D1, NOS1AP, KCNE1L, SCN5A, SCN1B	3373	21	19984	2.82128	1	0.0659486	0.0620515
GOTERM_BP_DIRECT	GO:0045088~regulation of innate immune response	10	0.263366	0.00459995	SERPINB1A, DUSP10, CASP8, IRF1, IRF7, TNFAIP3, TREM2, APOE, MYO1F, NFE2L2	3373	21	19984	2.82128	1	0.0659486	0.0620515
GOTERM_BP_DIRECT	GO:0014912~negative regulation of smooth muscle cell migration	10	0.263366	0.00459995	EGFL7, NDRG4, LRP1, IGFBP5, CAV1, IGFBP3, SEMA6D, PPARG, SLIT2, TRIB1	3373	21	19984	2.82128	1	0.0659486	0.0620515
GOTERM_BP_DIRECT	GO:0050901~leukocyte tethering or rolling	10	0.263366	0.00459995	SPN, EXT1, CX3CR1, VCAM1, GCNT1, MADCAM1, CHST4, TNF, JAM2, ADD2	3373	21	19984	2.82128	1	0.0659486	0.0620515
GOTERM_BP_DIRECT	GO:0051481~negative regulation of cytosolic calcium ion concentration	10	0.263366	0.00459995	SMAD3, LRP1, NPY1R, HRC, ATP1A2, KCNA5, NOS1, DRD2, SLC8A1, KCNK3	3373	21	19984	2.82128	1	0.0659486	0.0620515
GOTERM_BP_DIRECT	GO:0043507~positive regulation of JUN kinase activity	19	0.500395	0.00464221	EPHA4, EDN1, SYK, FZD5, FZD4, WNT5A, FZD8, TNFRSF11A, TNF, FGD2, ERN1, ERN2, ZEB2, TAOK3, IRAK1, ROR2, MAP3K13, SASH1, MAP3K5	3373	57	19984	1.9749	1	0.0664391	0.0625129
GOTERM_MF_DIRECT	GO:0051219~phosphoprotein binding	19	0.500395	0.00465925	LYN, CAV2, CRMP1, PLAT, ARRB1, PIK3R1, PKD2, MID1, PHF6, TOX3, CACNB2, GRB14, DPYSL4, UBASH3B, GPRIN1, SFN, NOS1, CD44, SNCA	3255	55	18541	1.96776	0.999977	0.0976306	0.0939545
GOTERM_MF_DIRECT	GO:0030296~protein tyrosine kinase activator activity	9	0.237029	0.00481367	CD79B, CD24A, CD79A, ERBB3, ERBB4, NRG1, NRG2, GAS6, EGFR	3255	17	18541	3.01561	0.999984	0.0990489	0.0953194
GOTERM_MF_DIRECT	GO:0015643~toxic substance binding	9	0.237029	0.00481367	GSTP2, CHRNA7, GSTP1, EPHX2, NEFM, AHR, A4GALT, NEFH, H2-AB1	3255	17	18541	3.01561	0.999984	0.0990489	0.0953194
GOTERM_BP_DIRECT	GO:0061312~BMP signaling pathway involved in heart development	6	0.158019	0.0048637	ACVR1, BMP4, BMP2, MSX2, NOG, CHRD	3373	8	19984	4.44352	1	0.0688251	0.0647579
GOTERM_BP_DIRECT	GO:1901687~glutathione derivative biosynthetic process	6	0.158019	0.0048637	GSTM3, GSTM2, GSTM1, GSTP2, GSTP1, GSTA1	3373	8	19984	4.44352	1	0.0688251	0.0647579
GOTERM_BP_DIRECT	GO:0014031~mesenchymal cell development	6	0.158019	0.0048637	HEYL, FOXC1, NOTCH1, HEY2, TBX20, BCL2	3373	8	19984	4.44352	1	0.0688251	0.0647579
GOTERM_BP_DIRECT	GO:0021978~telencephalon regionalization	6	0.158019	0.0048637	BMP4, BMP2, SIX3, GSX2, OTX2, PAX6	3373	8	19984	4.44352	1	0.0688251	0.0647579
GOTERM_BP_DIRECT	GO:0071875~adrenergic receptor signaling pathway	7	0.184356	0.00490007	AKAP13, PDE4D, ADRB2, ADRA2C, ADRA1B, ADRA2B, ADRA2A	3373	11	19984	3.77026	1	0.0688251	0.0647579
GOTERM_BP_DIRECT	GO:0060351~cartilage development involved in endochondral bone morphogenesis	7	0.184356	0.00490007	GHR, COL1A1, EXT1, CBS, TRPV4, SHOX2, HSPG2	3373	11	19984	3.77026	1	0.0688251	0.0647579
GOTERM_BP_DIRECT	GO:0014037~Schwann cell differentiation	7	0.184356	0.00490007	EGR2, LAMA2, ERBB3, NAB1, ADGRG6, PMP22, NRG1	3373	11	19984	3.77026	1	0.0688251	0.0647579
GOTERM_BP_DIRECT	GO:2001028~positive regulation of endothelial cell chemotaxis	7	0.184356	0.00490007	SEMA5A, SMOC2, HSPB1, SNAI2, PRKD2, PRKD1, MET	3373	11	19984	3.77026	1	0.0688251	0.0647579
GOTERM_BP_DIRECT	GO:0010818~T cell chemotaxis	7	0.184356	0.00490007	CXCL10, CXCL12, TNFSF14, CXCR3, GPR183, CCL3, CXCL16	3373	11	19984	3.77026	1	0.0688251	0.0647579
GOTERM_BP_DIRECT	GO:0031623~receptor internalization	18	0.474058	0.00490588	CALCRL, FCER1G, SYK, LRP1, CD81, MX2, CAV1, MX1, ITGB2, ADM, LILRB4A, CXCR1, ACKR3, CD9, CNTN2, CD36, LDLRAP1, SNCA	3373	53	19984	2.01216	1	0.0688251	0.0647579
GOTERM_BP_DIRECT	GO:0048568~embryonic organ development	18	0.474058	0.00490588	PDGFRB, TEAD4, PTCH1, WNT7B, PBX3, GATA3, GLI3, PBX1, ZFP36L1, SOX2, HHEX, SMO, PDGFC, UTY, TEAD1, FGFR2, TEAD2, KDM6A	3373	53	19984	2.01216	1	0.0688251	0.0647579
GOTERM_BP_DIRECT	GO:0050852~T cell receptor signaling pathway	29	0.763761	0.00490893	ITK, PSEN2, BTNL10, THY1, GATA3, SHB, SPN, NFKBIZ, CTLA4, FYN, ERMAP, CD276, BTN1A1, PDE4D, ICOSL, BTNL2, FOXP3, PTPRC, TEC, THEMIS2, CD8A, PTPN6, PRKD2, CLEC2I, CD247, NFKBID, ADA, TNFRSF21, H2-AB1	3373	102	19984	1.68447	1	0.0688251	0.0647579
GOTERM_BP_DIRECT	GO:0030512~negative regulation of transforming growth factor beta receptor signaling pathway	27	0.711088	0.00505446	RASL11B, LRP1, HTRA3, TGFB1I1, WFIKKN2, HTRA1, LDLRAD4, TSKU, CHST11, PRDM16, RBBP7, BCL9L, SLC2A10, CAV2, TGFB3, CAV1, TET1, IL17RD, TGFBR3, BMP2, CD109, SPRY2, PPARG, SPRY1, PPARA, TDGF1, OGT	3373	93	19984	1.72007	1	0.0707453	0.0665646
GOTERM_MF_DIRECT	GO:0048018~receptor agonist activity	22	0.579405	0.00507724	CCL24, EDA, WNT7B, IGF2, WNT9B, WNT8A, NRG1, IGF1, NRG2, NTS, DLL1, AREG, AGT, VEGFA, EREG, DLL4, BMP2, SFRP2, ZP3, GAS6, NBL1, WNT2	3255	68	18541	1.84288	0.999991	0.103539	0.0996408
GOTERM_CC_DIRECT	GO:1905370~serine-type endopeptidase complex	9	0.237029	0.00508958	C3, THBD, CFH, F10, PLAU, MASP2, MASP1, F2, F3	3483	18	21038	3.0201	0.994132	0.0539496	0.04886
GOTERM_BP_DIRECT	GO:0030890~positive regulation of B cell proliferation	17	0.447722	0.00515202	VAV3, SASH3, CD74, MEF2C, CD40, CDKN1A, CD81, NFATC2, IRS2, PRLR, PTPRC, BCL6, GPR183, BCL2, EPHB2, CARD11, ADA	3373	49	19984	2.05551	1	0.0719888	0.0677347
GOTERM_BP_DIRECT	GO:0035567~non-canonical Wnt signaling pathway	11	0.289702	0.00516645	FZD1, SFRP1, FZD2, WNT11, SFRP2, FZD5, FZD4, FZD7, WNT5A, FZD9, FZD8	3373	25	19984	2.60687	1	0.0720685	0.0678097
GOTERM_BP_DIRECT	GO:0071260~cellular response to mechanical stimulus	30	0.790097	0.00517571	CD40, SLC2A1, ATP1A2, ATP1A1, PTGS2, EGFR, GJA1, EDNRA, WNT11, CASP8, CASP1, PIEZO2, PIEZO1, SOX9, NOS1, SLC38A2, KCNJ2, GADD45A, CAV1, PDE2A, CYBA, BMP6, AGT, TNFRSF1A, COL1A1, IRF1, TLR8, TLR7, MKX, TLR3	3373	107	19984	1.66113	1	0.0720759	0.0678166
GOTERM_BP_DIRECT	GO:0032735~positive regulation of interleukin-12 production	16	0.421385	0.00536784	CD40, SYK, UNC93B1, H2-M3, LAPTM5, NOD2, CLEC7A, IRF1, REL, IRF8, TNFSF9, LTB, CD36, PLCB1, TLR3, TLR2	3373	45	19984	2.10656	1	0.0746256	0.0702156
GOTERM_MF_DIRECT	GO:0043548~phosphatidylinositol 3-kinase binding	12	0.316039	0.00547673	PDGFRB, PDGFRA, DAB1, AXL, IRS1, INSRR, IRS4, FYN, IRS2, ATP1A1, CORO1A, MET	3255	28	18541	2.44121	0.999996	0.107839	0.103779
GOTERM_BP_DIRECT	GO:1902042~negative regulation of extrinsic apoptotic signaling pathway via death domain receptors	12	0.316039	0.00549232	DDX3X, GPX1, SFRP2, HGF, TMBIM1, HMOX1, TNFAIP3, FAIM2, TNFRSF23, PEA15A, TNFRSF22, ICAM1	3373	29	19984	2.4516	1	0.0761961	0.0716934
GOTERM_BP_DIRECT	GO:0016055~Wnt signaling pathway	57	1.50119	0.00551006	DRAXIN, WNT2B, DDX3X, TGFB1I1, PKD2, CPZ, SOX2, HHEX, FGF9, MYC, RSPO2, ENPP1, RSPO1, WLS, WNT5A, WNT9B, KREMEN2, ZBTB33, AXIN2, HIC1, DKK3, SFRP1, SFRP2, ROR1, TNIK, ROR2, CD44, AMER1, MIR20A, PRKAA2, DLX3, WNT8A, LRP4, APCDD1, NLK, NDRG2, WNT6, PORCN, WNT11, GRK5, GPC4, DRD2, WNT2, FZD1, TCF7L1, FZD2, FZD5, FZD4, WNT7B, FZD7, FZD9, FZD8, DAB2, BMP2, CPE, AMOTL2, LGR4	3373	239	19984	1.413	1	0.0761961	0.0716934
GOTERM_BP_DIRECT	GO:0060041~retina development in camera-type eye	26	0.684751	0.00552248	RET, CFH, LAMA1, LAMC3, CHD7, HPCA, SLC1A1, PDGFB, LPCAT1, RORB, TULP1, NR2E1, TCIRG1, CACNA1F, DLL1, C3, NEUROD4, CALB1, SOX8, SOX9, NTRK2, SERPINF1, LIF, PAX6, MERTK, POU4F2	3373	89	19984	1.73081	1	0.0761961	0.0716934
GOTERM_MF_DIRECT	GO:0005005~transmembrane-ephrin receptor activity	8	0.210693	0.00552417	EPHB6, EPHA4, EPHA7, EPHA8, EPHB2, EPHA1, EPHB4, EPHB3	3255	14	18541	3.25495	0.999997	0.107839	0.103779
GOTERM_MF_DIRECT	GO:0044548~S100 protein binding	8	0.210693	0.00552417	ANXA2, AHNAK, S100A1, S100A6, FGF1, S100B, S100A11, KCNK3	3255	14	18541	3.25495	0.999997	0.107839	0.103779
GOTERM_MF_DIRECT	GO:0005003~ephrin receptor activity	8	0.210693	0.00552417	EPHB6, EPHA4, EPHA7, EPHA8, EPHB2, EPHA1, EPHB4, EPHB3	3255	14	18541	3.25495	0.999997	0.107839	0.103779
GOTERM_MF_DIRECT	GO:0043394~proteoglycan binding	8	0.210693	0.00552417	COL5A1, COL5A3, CTSK, SLIT2, PTN, NID1, CTSS, CTSB	3255	14	18541	3.25495	0.999997	0.107839	0.103779
GOTERM_BP_DIRECT	GO:0048678~response to axon injury	15	0.395049	0.00553617	LYN, P2RY12, ARG1, GIPR, NTRK3, SLC1A1, TREM2, NPPC, TYROBP, ERBB2, APOD, DRD2, FOLR1, MATN4, MATN2	3373	41	19984	2.16757	1	0.0761961	0.0716934
GOTERM_BP_DIRECT	GO:0045671~negative regulation of osteoclast differentiation	15	0.395049	0.00553617	TNFAIP6, LRRC17, PIK3R1, LILRB4A, PIRB, GPR137B, TMEM178, SFRP1, CEACAM1, MAFB, UBASH3B, CCL3, CLEC2I, CLEC2D, FBN1	3373	41	19984	2.16757	1	0.0761961	0.0716934
GOTERM_BP_DIRECT	GO:0032743~positive regulation of interleukin-2 production	15	0.395049	0.00553617	SASH3, STAT5B, CD83, ANXA1, PDE4D, BTNL2, RUNX1, PTPRC, CLEC7A, IRF4, PRKD2, SPTBN1, CARD11, CD276, CCR2	3373	41	19984	2.16757	1	0.0761961	0.0716934
GOTERM_MF_DIRECT	GO:0030246~carbohydrate binding	59	1.55386	0.00559511	GALNT14, CLEC4N, CLEC10A, NCAN, HEXB, LY75, LGALSL, CLEC14A, PYGM, PYGL, ASGR1, LGALS3, CLEC1A, CLEC5A, MRC1, LGALS9, GUSB, CD34, CD33, MGL2, CD93, KLRA1, BCAN, VCAN, EMCN, LGALS12, G6PDX, CD302, ZP3, PLA2R1, TKT, FREM1, CHODL, PRPS2, REG3B, CLEC4A1, COLEC12, PRPS1, H6PD, CLEC12A, CLEC2L, ITLN1, PTN, ACAN, CLEC3B, NPTX2, MGAM, CD72, ATRNL1, CD209F, LAYN, CD24A, PTPRB, CNTN2, CD248, CLEC2I, SIGLEC…	3255	240	18541	1.40031	0.999997	0.10799	0.103924
GOTERM_BP_DIRECT	GO:0035335~peptidyl-tyrosine dephosphorylation	14	0.368712	0.00563429	DUSP5, PTPN18, DUSP2, PTPRR, EYA1, DUSP1, PTPN13, DUSP9, DUSP6, DUSP10, UBASH3B, PTPN6, PTPN5, TNS2	3373	37	19984	2.24178	1	0.0772889	0.0727216
GOTERM_BP_DIRECT	GO:0035115~embryonic forelimb morphogenesis	14	0.368712	0.00563429	OSR2, MSX2, CRABP2, OSR1, SHOX2, EN1, TWIST1, RUNX2, TBX3, MECOM, RSPO2, ALX3, ALX4, HOXD9	3373	37	19984	2.24178	1	0.0772889	0.0727216
GOTERM_BP_DIRECT	GO:0045071~negative regulation of viral genome replication	19	0.500395	0.00568961	IFITM3, IFITM1, APOBEC3, IFITM2, IFI204, MX2, IFI203, OAS1A, ISG15, OAS1B, TNF, MNDAL, IFIH1, FAM111A, PLSCR1, OAS2, OAS3, OASL1, OASL2	3373	58	19984	1.94085	1	0.0777894	0.0731925
GOTERM_BP_DIRECT	GO:0006936~muscle contraction	19	0.500395	0.00568961	MYBPC3, RYR1, ACTN2, TPM2, TPM1, LMOD1, MYOM3, ACTA2, GLRA1, TNNT1, CALD1, TNNT3, TBX20, TNNI1, TNNI2, SCN7A, NOS1, MYH6, MYH7	3373	58	19984	1.94085	1	0.0777894	0.0731925
GOTERM_BP_DIRECT	GO:2000649~regulation of sodium ion transmembrane transporter activity	9	0.237029	0.00574725	FXYD4, CAV3, FXYD3, FXYD1, FXYD7, GPD1L, SCN3B, SCN1B, PTPN3	3373	18	19984	2.96235	1	0.0783181	0.0736899
GOTERM_BP_DIRECT	GO:0030595~leukocyte chemotaxis	9	0.237029	0.00574725	CCR1, CX3CR1, GPR183, CCL4, S1PR1, CCL3, CORO1A, CXCL2, PF4	3373	18	19984	2.96235	1	0.0783181	0.0736899
GOTERM_MF_DIRECT	GO:0016616~oxidoreductase activity, acting on the CH-OH group of donors, NAD or NADP as acceptor	19	0.500395	0.00576094	HSD3B6, HPGD, MDH2, IDH1, HSD3B1, IDH2, HSD17B11, DHRS3, LDHB, UGDH, DHRS7, NSDHL, BDH2, AKR1B10, EHHADH, PHGDH, GPD1L, HADH, CBR3	3255	56	18541	1.93263	0.999998	0.10799	0.103924
GOTERM_MF_DIRECT	GO:0005254~chloride channel activity	23	0.605741	0.00578951	GABRQ, GABRB3, CLIC6, GABRA2, CLIC5, GABRB1, APOL10B, TTYH1, GABRA4, SLC1A4, ANO6, GLRA4, GABRG3, GLRA1, CLDN4, GABRR1, CLCN5, GLRB, APOL8, SLC26A7, SLC17A7, GABRE, CLIC1	3255	73	18541	1.79468	0.999998	0.10799	0.103924
GOTERM_MF_DIRECT	GO:0032036~myosin heavy chain binding	6	0.158019	0.00580591	MYBPC3, PDLIM2, AXL, AMPD1, CORO1A, MYL9	3255	8	18541	4.27212	0.999998	0.10799	0.103924
GOTERM_CC_DIRECT	GO:0097038~perinuclear endoplasmic reticulum	10	0.263366	0.00582224	BCAP31, OSBPL7, KCND2, OSBPL3, CREB3L2, CAPN2, CYBB, NOX4, CYBA, FYN	3483	22	21038	2.74554	0.997206	0.0610728	0.0553112
GOTERM_MF_DIRECT	GO:0035035~histone acetyltransferase binding	13	0.342376	0.00586288	EGR1, CEBPB, CITED2, EPAS1, PLA2G4A, PAX6, FOXP3, HIF1A, ETS1, GLI3, NR3C2, KAT2B, NR4A3	3255	32	18541	2.31406	0.999999	0.10799	0.103924
GOTERM_MF_DIRECT	GO:0043425~bHLH transcription factor binding	13	0.342376	0.00586288	SMAD3, TCF15, FIGLA, LMO2, BHLHE41, FHL2, TCF21, TWIST1, ASCL1, RUNX2, BHLHE40, ID3, SOX9	3255	32	18541	2.31406	0.999999	0.10799	0.103924
GOTERM_MF_DIRECT	GO:0005272~sodium channel activity	13	0.342376	0.00586288	HCN4, SLC4A11, NALCN, SCNN1B, SCNN1A, SCN7A, SCN4A, SCN5A, KCNK1, SCN3B, SCN1B, HCN2, HCN1	3255	32	18541	2.31406	0.999999	0.10799	0.103924
GOTERM_BP_DIRECT	GO:0009611~response to wounding	33	0.869107	0.00586687	NRP1, MIR20A, SERPINE2, PDGFB, TNFAIP3, ADM, GLI1, KLK8, ZFP36L1, SOX2, NPPC, 2310040G24RIK, ZFP36, EDNRA, MYC, CASP3, CREB3L2, CCL2, ENPP1, MIR22HG, TGFB2, GPX1, F2R, PAX6, LILRB4A, F2, F3, SULF2, IL6, 5730416F02RIK, ID3, LCP1, PRR33	3373	122	19984	1.60258	1	0.0798165	0.0750998
GOTERM_MF_DIRECT	GO:0004950~chemokine receptor activity	10	0.263366	0.00602493	CCR1, CX3CR1, CXCR3, CCRL2, CXCR4, ACKR2, CXCR6, CCR5, CCR10, CCR2	3255	21	18541	2.71246	0.999999	0.109214	0.105101
GOTERM_MF_DIRECT	GO:0019829~cation-transporting ATPase activity	10	0.263366	0.00602493	ATP4A, KCNJ11, KCNJ8, ABCC8, ATP1A3, ABCC9, ATP1A2, ATP2B2, ATP1A1, ATP12A	3255	21	18541	2.71246	0.999999	0.109214	0.105101
GOTERM_MF_DIRECT	GO:0001786~phosphatidylserine binding	22	0.579405	0.00611555	SCARB2, GSDMD, TRIM72, SYT4, SYT2, MME, ANXA2, OSBPL5, CD300A, ANXA5, CPNE6, SYT15, TREM2, TIMD4, SYT13, SYT12, AXL, ADGRB1, ANXA6, MFGE8, GAS6, GSDMA2	3255	69	18541	1.81617	0.999999	0.109984	0.105842
GOTERM_CC_DIRECT	GO:0099060~integral component of postsynaptic specialization membrane	14	0.368712	0.00615785	GABRB3, NLGN3, GABRA2, EPHA7, CHRNA3, KCND2, CHRNA4, CHRNA7, GABRA4, GLRA4, LRFN3, P2RX6, GLRA1, LRRTM2	3483	38	21038	2.22534	0.998011	0.0638649	0.0578399
GOTERM_CC_DIRECT	GO:0043083~synaptic cleft	11	0.289702	0.00621525	LAMA5, LAMA2, LAMA4, SLC1A1, NPTX1, LAMC1, APOE, NPTX2, GRIA3, CBLN1, C1QL1	3483	26	21038	2.55547	0.998123	0.0638649	0.0578399
GOTERM_CC_DIRECT	GO:0031226~intrinsic component of plasma membrane	13	0.342376	0.00631872	PDGFRB, HCN4, GGT5, SLC24A2, PDGFRA, KCND2, TREM2, SLC8A1, CD6, S1PR1, TNFRSF21, TLR2, TGM2	3483	34	21038	2.30949	0.99831	0.0642722	0.0582088
GOTERM_BP_DIRECT	GO:0033077~T cell differentiation in thymus	17	0.447722	0.00641198	STAT5B, FZD5, FZD7, FZD8, GATA3, IL2RG, MR1, GLI3, ZFP36L1, MAFB, TESPA1, BCL2, IL7R, NFKBID, B2M, ADA, MPZL2	3373	50	19984	2.0144	1	0.087089	0.0819425
GOTERM_MF_DIRECT	GO:0050839~cell adhesion molecule binding	24	0.632078	0.00649251	NLGN3, KIRREL3, TENM1, KIRREL2, KIRREL, VCAM1, ITGB2, MSN, NRXN2, PIRB, ITGAL, PVR, PTPRD, NPHS1, CDH1, CPE, ITGA7, CD226, PTPN6, CDHR5, ITGA5, TGFBI, TJP3, FGFR1	3255	78	18541	1.75266	1	0.115851	0.111489
GOTERM_CC_DIRECT	GO:0030016~myofibril	17	0.447722	0.00655788	MYBPC3, KCNJ8, PDE4D, TPM1, LMOD1, TWF2, NEB, SYNE2, KBTBD13, MYL7, ABLIM2, CAPN3, MYH11, DMD, MYL9, MYH6, MYH7	3483	51	21038	2.0134	0.998674	0.0660379	0.0598079
GOTERM_BP_DIRECT	GO:0043537~negative regulation of blood vessel endothelial cell migration	10	0.263366	0.00663392	DLL4, MECP2, ACVRL1, ANGPT4, ROBO4, MEF2C, GADD45A, PPARG, APOE, TNF	3373	22	19984	2.69304	1	0.0894824	0.0841945
GOTERM_BP_DIRECT	GO:0098719~sodium ion import across plasma membrane	10	0.263366	0.00663392	HCN4, SCNN1B, SCNN1A, SLC9A9, SLC5A1, SCN5A, SLC6A1, SLC8A1, HCN2, SLC9A1	3373	22	19984	2.69304	1	0.0894824	0.0841945
GOTERM_BP_DIRECT	GO:0048665~neuron fate specification	10	0.263366	0.00663392	ISL2, EYA1, TLX3, NTRK3, GSX2, OTX2, SOX9, ASCL1, DLL1, FOXA2	3373	22	19984	2.69304	1	0.0894824	0.0841945
GOTERM_BP_DIRECT	GO:0090280~positive regulation of calcium ion import	10	0.263366	0.00663392	PDGFRB, LGALS3, CCL12, CXCL12, HRC, PDGFB, STC1, CCL2, CASK, CXCR4	3373	22	19984	2.69304	1	0.0894824	0.0841945
GOTERM_BP_DIRECT	GO:0042981~regulation of apoptotic process	55	1.44851	0.00664237	HRK, TNFAIP8, ARRB1, ETS1, GLI3, PYCARD, GJA1, CASP12, CASP8, RASSF2, RASSF3, MYC, RASSF5, RASSF6, CASP4, TNFAIP8L1, CASP1, TNFAIP8L2, TGM2, BOK, CARD10, MSX2, FBXO10, TNFRSF1A, TOX3, SFRP2, PAX8, MORF4L2, CARD14, CARD11, BIRC3, MAGED1, NOD1, NOD2, PRDX2, BCL2L11, NTF3, ALX3, ALX4, HS1BP3, APOE, RBM10, PEA15A, EGR1, TGFB2, ESR1, AGT, CXCL10, IL6, STK26, BCL3, BCL2, ANP32E, FAS, SNAI2	3373	231	19984	1.41064	1	0.0894824	0.0841945
GOTERM_CC_DIRECT	GO:0098793~presynapse	64	1.68554	0.0067529	FMR1, SLC2A1, DOC2B, SLC6A2, SLC6A4, SYDE1, DPYSL2, AP1S2, SH3GL2, YWHAG, PRKCG, SLC32A1, MME, PRKCB, PLEKHG5, SPHK1, SYP, ADRA2A, C1QL1, CACNB2, STX1B, ADORA2B, NOS1AP, SLC29A4, RGS7BP, TNIK, STX1A, DGKI, SLC29A2, NLGN3, RTN4R, GPM6A, CHRNA5, CHRNA4, CHRNA7, SLC1A1, RPL36A, ITPR1, ITPR3, PTN, CPLX2, SLC1A7, LIN7B, CPLX1, OTOF, DRD2, PDLIM5, SNCA, SYT4, GABBR1, KCNJ10, PRRT2, MX2, MX1, ATP2B2, BA…	3483	282	21038	1.37082	0.998912	0.0673284	0.0609767
GOTERM_MF_DIRECT	GO:0005540~hyaluronic acid binding	11	0.289702	0.00688554	BCAN, ACAN, VCAN, ITIH2, TNFAIP6, NCAN, STAB1, LAYN, HAPLN3, LYVE1, CD44	3255	25	18541	2.50631	1	0.121907	0.117317
GOTERM_MF_DIRECT	GO:0004222~metalloendopeptidase activity	35	0.92178	0.00693867	ECE1, ADAMTS12, PHEX, ADAMTS10, MMP23, ADAMTS5, ADAMTS15, ADAMTS2, ADAMTS14, ADAMTS3, ADAMTS19, ADAMTSL4, ADAMTS1, ADAM23, MMP28, ADAMTS9, ADAMTS6, ADAMTS7, MME, MMP2, ADAM33, MMP9, ADAM19, MMP11, MMP14, MMP13, BMP1, MMP16, MEP1A, MMP15, MMP17, ADAM12, MMP19, TLL1, PAPPA2	3255	128	18541	1.55754	1	0.121907	0.117317
GOTERM_BP_DIRECT	GO:0010634~positive regulation of epithelial cell migration	15	0.395049	0.00703822	TGFB2, JUN, IRS1, ITGA3, IRS2, HIF1A, TGFBR2, VIL1, RAB25, HYAL1, GLIPR2, CTSH, SOX9, INSL3, DOCK1	3373	42	19984	2.11596	1	0.0928272	0.0873417
GOTERM_BP_DIRECT	GO:0040018~positive regulation of multicellular organism growth	15	0.395049	0.00703822	STAT5B, CSF1, CHD7, IGF2, DIO3, IKZF1, SLC6A3, AGT, GHR, VIL1, FOXS1, SMO, SH3PXD2B, BCL2, DRD2	3373	42	19984	2.11596	1	0.0928272	0.0873417
GOTERM_BP_DIRECT	GO:0060079~excitatory postsynaptic potential	15	0.395049	0.00703822	NLGN3, MPP2, MEF2C, CHRNA3, LRRK2, ADRB2, MECP2, P2RX6, ATXN1, ADORA2A, CHRNG, SLC17A7, MET, DGKI, SNCA	3373	42	19984	2.11596	1	0.0928272	0.0873417
GOTERM_BP_DIRECT	GO:0060348~bone development	25	0.658415	0.00705523	AMER1, SPARC, CFH, STC1, PAPSS2, PHEX, AKAP13, GJA1, FGF8, CHAD, SH3PXD2B, PDGFC, PLS3, ENPP1, TNFSF11, TGM2, SPNS2, BGN, SULF2, BMP4, MMP14, BMP2, MMP16, OGN, FGFR2	3373	86	19984	1.7223	1	0.0928272	0.0873417
GOTERM_BP_DIRECT	GO:0010508~positive regulation of autophagy	25	0.658415	0.00705523	TRIM12C, PLEKHF1, TRIM30A, PRKAA2, TRIM30D, LRRK2, HIF1A, TRIM8, SH3BP4, PIM2, TRIM21, TRIM65, TRP53INP2, DAPK1, PLK2, TFEB, IRGM2, IRGM1, DCN, SMO, TRIML2, IGTP, PRKD1, TRIM12A, TRIM34A	3373	86	19984	1.7223	1	0.0928272	0.0873417
GOTERM_BP_DIRECT	GO:0045651~positive regulation of macrophage differentiation	8	0.210693	0.00705927	CASP8, CSF1, ID2, LIF, HCLS1, ROR2, TRIB1, PF4	3373	15	19984	3.15984	1	0.0928272	0.0873417
GOTERM_BP_DIRECT	GO:0003181~atrioventricular valve morphogenesis	8	0.210693	0.00705927	ACVR1, HEYL, TGFB2, BMP2, NOTCH1, SLIT3, GATA4, TGFBR2	3373	15	19984	3.15984	1	0.0928272	0.0873417
GOTERM_BP_DIRECT	GO:0002456~T cell mediated immunity	8	0.210693	0.00705927	EPHB6, SLFN2, CR1L, CD8A, NFKBIZ, NTN1, FOXP3, MYO1G	3373	15	19984	3.15984	1	0.0928272	0.0873417
GOTERM_BP_DIRECT	GO:0003184~pulmonary valve morphogenesis	8	0.210693	0.00705927	NOTCH2, BMP4, HEYL, TGFB2, NOTCH1, HEY2, NFATC1, SLIT2	3373	15	19984	3.15984	1	0.0928272	0.0873417
GOTERM_BP_DIRECT	GO:0043117~positive regulation of vascular permeability	8	0.210693	0.00705927	TRPV4, PDE2A, CCL4, PDE3A, TACR2, CAPN1, BMP6, VEGFA	3373	15	19984	3.15984	1	0.0928272	0.0873417
GOTERM_BP_DIRECT	GO:0030195~negative regulation of blood coagulation	8	0.210693	0.00705927	THBD, SERPINE2, TSPAN8, PROS1, ANXA5, APOE, TFPI, CD34	3373	15	19984	3.15984	1	0.0928272	0.0873417
GOTERM_BP_DIRECT	GO:0060347~heart trabecula formation	8	0.210693	0.00705927	TGFBR3, CAV3, ADAMTS1, ADGRG6, HEY2, FHL2, TEK, NKX2-5	3373	15	19984	3.15984	1	0.0928272	0.0873417
GOTERM_BP_DIRECT	GO:0060979~vasculogenesis involved in coronary vascular morphogenesis	8	0.210693	0.00705927	TGFBR3, NOTCH1, ANGPT1, FGF9, GATA4, FGF1, FGFR2, FGFR1	3373	15	19984	3.15984	1	0.0928272	0.0873417
GOTERM_BP_DIRECT	GO:1903238~positive regulation of leukocyte tethering or rolling	8	0.210693	0.00705927	PTAFR, GCNT1, ST3GAL4, CAPN1, CHST4, CHST2, FUT4, CCR2	3373	15	19984	3.15984	1	0.0928272	0.0873417
GOTERM_BP_DIRECT	GO:0001945~lymph vessel development	8	0.210693	0.00705927	EFNB2, CCBE1, FOXC2, FOXC1, SYK, HEG1, KDR, SVEP1	3373	15	19984	3.15984	1	0.0928272	0.0873417
GOTERM_BP_DIRECT	GO:0045860~positive regulation of protein kinase activity	23	0.605741	0.00717624	CDKN1A, SDC4, CSF1, LRRK2, WNT5A, MMD2, NRG1, AXIN2, VLDLR, TNF, CAMKK1, EREG, GPRC5B, RASSF2, DAB1, RELN, RAPGEF2, MAP3K13, GAS6, CDK5R2, LAT, DDR2, MAP3K5	3373	77	19984	1.76971	1	0.0942152	0.0886476
GOTERM_BP_DIRECT	GO:1905606~regulation of presynapse assembly	14	0.368712	0.00726467	FZD1, NTNG2, FARP1, CLSTN3, NTRK3, NRG1, IL1RAP, PTPRD, LRFN3, GPC4, MDGA1, GPC6, SNCA, CBLN1	3373	38	19984	2.18278	1	0.0949235	0.0893141
GOTERM_BP_DIRECT	GO:0021510~spinal cord development	14	0.368712	0.00726467	MPST, NOG, LOXL3, PTN, SOX12, PKD2, DLL1, DPYSL2, ZIC1, ENPP1, NEFL, PHGDH, SOX4, NEUROG3	3373	38	19984	2.18278	1	0.0949235	0.0893141
GOTERM_BP_DIRECT	GO:2001235~positive regulation of apoptotic signaling pathway	14	0.368712	0.00726467	CAMK2B, MAGED1, OSM, TRP73, TPD52L1, PML, NFATC4, ADORA2A, MYC, CTSH, FAS, BMF, CTSC, NKX3-1	3373	38	19984	2.18278	1	0.0949235	0.0893141
GOTERM_BP_DIRECT	GO:0061484~hematopoietic stem cell homeostasis	12	0.316039	0.00737113	EXT1, MYCT1, ARMCX1, ADGRG1, EMCN, P2RY14, TET2, TCIRG1, GATA2, GPRASP2, FSTL1, SOX4	3373	30	19984	2.36988	1	0.0956649	0.0900117
GOTERM_BP_DIRECT	GO:0045780~positive regulation of bone resorption	12	0.316039	0.00737113	MC4R, SYK, AHSG, SPP1, TNFSF11, TRF, LTBP3, TNFRSF11A, EGFR, PPARGC1B, DLK1, ITGA9	3373	30	19984	2.36988	1	0.0956649	0.0900117
GOTERM_BP_DIRECT	GO:0001782~B cell homeostasis	13	0.342376	0.00739092	LYN, SASH3, MEF2C, SPNS2, AHR, PIRB, FOXP3, DOCK10, DOCK11, BCL2L11, CASP3, BCL2, IL7R	3373	34	19984	2.26532	1	0.0956649	0.0900117
GOTERM_BP_DIRECT	GO:0061098~positive regulation of protein tyrosine kinase activity	13	0.342376	0.00739092	EPHA4, CSF1R, PDGFB, NEDD9, AGT, EFNA1, FCGR1, GPRC5B, RELN, ERBB3, DOK7, NOX4, GAS6	3373	34	19984	2.26532	1	0.0956649	0.0900117
GOTERM_BP_DIRECT	GO:0043278~response to morphine	13	0.342376	0.00739092	PRKCG, SLC1A1, CXCR4, ADRA1B, GHR, RGS4, EDNRA, FOSB, DRD2, ADA, PEA15A, ABCG2, PITX3	3373	34	19984	2.26532	1	0.0956649	0.0900117
GOTERM_BP_DIRECT	GO:0045777~positive regulation of blood pressure	13	0.342376	0.00739092	GLP1R, UTS2R, OXTR, NCF2, EPHX2, AVPR2, CYBA, AVPR1A, ADRA2B, AGT, GRIP2, ID2, TAC2	3373	34	19984	2.26532	1	0.0956649	0.0900117
GOTERM_MF_DIRECT	GO:0043274~phospholipase binding	12	0.316039	0.00744637	CAMK2B, SYK, TESPA1, DLC1, BLNK, WAS, NEFL, FYN, PLA2R1, ARHGAP6, MET, SNCA	3255	29	18541	2.35703	1	0.129828	0.12494
GOTERM_CC_DIRECT	GO:0030133~transport vesicle	20	0.526732	0.00752811	SFTA2, PCSK2, CAV2, RAB3D, BGN, LAPTM5, SYT13, MYRIP, NTS, AQP2, HCK, CEACAM1, APH1B, PCLO, VGF, CRISPLD2, SSPN, NPTX1, EXOC3L, FGFR4	3483	65	21038	1.85852	0.999504	0.0731558	0.0662543
GOTERM_CC_DIRECT	GO:0098981~cholinergic synapse	9	0.237029	0.00753108	CHRNA3, CHRNB4, CHRM1, CHRNA4, CHRNA7, NEFL, ANO6, PLD1, DLGAP3	3483	19	21038	2.86115	0.999506	0.0731558	0.0662543
GOTERM_CC_DIRECT	GO:0030027~lamellipodium	48	1.26416	0.00755532	CYFIP1, NOTCH1, DDX3X, PLXND1, AVIL, DYSF, TWF2, CAPG, IQGAP2, PKD2, PLD1, CORO1A, SH3RF1, FGD1, MYLK, AMOT, PLD2, PSTPIP1, SH3BP1, PODXL, CDH1, ABI3BP, PDPN, RAC2, DMD, PDLIM4, ARPIN, GSN, MYO10, SWAP70, TESC, PLEKHG5, ARAP3, PARVA, PARVB, PTPN13, VIL1, ACTA2, APBB1IP, ACTA1, ARHGAP31, FAP, KITL, TRPV4, SPATA13, MYH9, MYO1G, ARHGEF6	3483	201	21038	1.44243	0.999518	0.0731558	0.0662543
GOTERM_MF_DIRECT	GO:0005504~fatty acid binding	17	0.447722	0.00759117	CRABP2, GSTP2, GSTP1, CRABP1, AFP, UGT1A7C, CYP4F15, RBP7, ACOXL, FABP3, FABP5, GSTA2, FABP7, APOC1, GSTA1, RBP1, PTGDS	3255	49	18541	1.97622	1	0.13135	0.126405
GOTERM_CC_DIRECT	GO:0005883~neurofilament	7	0.184356	0.00763493	NRP1, PCP4, NEFL, NEFM, DMD, LDLRAP1, NEFH	3483	12	21038	3.52345	0.999555	0.0732226	0.0663148
GOTERM_BP_DIRECT	GO:0035176~social behavior	20	0.526732	0.00774128	GABRB3, NLGN3, CX3CR1, OXTR, GRID1, FMR1, EN1, NRXN2, TREM2, NR2E1, AVPR1A, SLC6A4, MECP2, EXT1, BRINP1, ATXN1, PEG13, GNG8, AVP, SHANK3	3373	64	19984	1.85147	1	0.100043	0.0941311
GOTERM_BP_DIRECT	GO:0030307~positive regulation of cell growth	30	0.790097	0.00782328	PSMD10, PRR5, DDX3X, SLC44A4, CD81, HPN, EGFR, SLC9A1, CXCL16, HYAL1, ERBB2, SFN, TAF9B, TEAD1, MFSD2A, UTS2R, TGFB2, SPHK1, CYBA, NRG1, IGF1, AVPR1A, F2, SFRP1, MMP14, SFRP2, KRT17, BCL2, AVP, SGK1	3373	110	19984	1.61583	1	0.100945	0.0949796
GOTERM_MF_DIRECT	GO:0008528~G-protein coupled peptide receptor activity	15	0.395049	0.00789328	GLP1R, UTS2R, LHCGR, VIPR1, ADCYAP1R1, CALCRL, VIPR2, GIPR, GCGR, NPR3, PTH2R, GPR84, RXFP1, LTB4R2, LTB4R1	3255	41	18541	2.08396	1	0.135551	0.130447
GOTERM_CC_DIRECT	GO:0005903~brush border	24	0.632078	0.00833472	ENPEP, MME, DCXR, ACTN1, MYO7B, ITPR3, LRP2, CGN, SLC5A1, LCTL, EPS8, VIL1, LIMA1, MYO1E, DAB1, SOAT2, FLNA, MYH14, MYH9, FLNB, MYH11, FOLR1, SLC38A2, VCL	3483	84	21038	1.72577	0.999781	0.0791798	0.07171
GOTERM_BP_DIRECT	GO:0046326~positive regulation of glucose import	16	0.421385	0.00839275	IRS1, ITLN1, IRS2, IGF1, SORBS1, KLF15, POU4F2, OCLN, C1QTNF2, ERBB3, TERT, ERBB4, GPC3, RHOQ, NFE2L2, FGF21	3373	47	19984	2.01692	1	0.107188	0.100854
GOTERM_BP_DIRECT	GO:0031953~negative regulation of protein autophosphorylation	7	0.184356	0.00841098	ERRFI1, IMPACT, JUN, PTPRC, MVP, ENPP1, ENG	3373	12	19984	3.45607	1	0.107188	0.100854
GOTERM_BP_DIRECT	GO:0032675~regulation of interleukin-6 production	7	0.184356	0.00841098	CEBPB, CAPN2, SIRPA, TREM2, CD300LD, IL17F, MET	3373	12	19984	3.45607	1	0.107188	0.100854
GOTERM_BP_DIRECT	GO:0030850~prostate gland development	7	0.184356	0.00841098	ANXA1, PTCH1, AHR, SOX9, GLI1, GLI3, NKX3-1	3373	12	19984	3.45607	1	0.107188	0.100854
GOTERM_BP_DIRECT	GO:0002260~lymphocyte homeostasis	7	0.184356	0.00841098	BCL2L11, SPNS2, SLC40A1, BCL2, AHR, FOXN1, LAT	3373	12	19984	3.45607	1	0.107188	0.100854
GOTERM_BP_DIRECT	GO:1904996~positive regulation of leukocyte adhesion to vascular endothelial cell	7	0.184356	0.00841098	NFAT5, IL6, IRAK1, ITGB2, TNF, ETS1, ICAM1	3373	12	19984	3.45607	1	0.107188	0.100854
GOTERM_BP_DIRECT	GO:0045647~negative regulation of erythrocyte differentiation	7	0.184356	0.00841098	STAT5B, ZFP36, MAFB, KLF13, LMO2, YPEL4, ZFP36L1	3373	12	19984	3.45607	1	0.107188	0.100854
GOTERM_BP_DIRECT	GO:0003198~epithelial to mesenchymal transition involved in endocardial cushion formation	7	0.184356	0.00841098	TMEM100, HEYL, NOTCH1, FGF8, MSX2, SNAI2, ENG	3373	12	19984	3.45607	1	0.107188	0.100854
GOTERM_BP_DIRECT	GO:0060074~synapse maturation	9	0.237029	0.00847749	CX3CR1, BCAN, IGSF21, NFIA, ERBB4, NEFL, CHRDL1, SYBU, NFATC4	3373	19	19984	2.80644	1	0.107373	0.101028
GOTERM_BP_DIRECT	GO:0008631~intrinsic apoptotic signaling pathway in response to oxidative stress	9	0.237029	0.00847749	GPX1, ALDH2, BCL2, CYP1B1, MAPT, PML, NOX1, MAP3K5, PDK1	3373	19	19984	2.80644	1	0.107373	0.101028
GOTERM_BP_DIRECT	GO:0001709~cell fate determination	9	0.237029	0.00847749	NOTCH2, CYP26B1, PTCH1, EBF2, HES1, PAX6, GATA3, GATA2, CHRDL1	3373	19	19984	2.80644	1	0.107373	0.101028
GOTERM_BP_DIRECT	GO:1901741~positive regulation of myoblast fusion	9	0.237029	0.00847749	CD53, EHD2, CXCL12, TNFSF14, GDF15, ADGRB1, CAPN2, IL4RA, NFATC2	3373	19	19984	2.80644	1	0.107373	0.101028
GOTERM_BP_DIRECT	GO:0007601~visual perception	39	1.02713	0.00849117	SLC24A2, CLIC5, GUCY2E, CFH, LAMC3, EPAS1, COL11A1, GUCA1B, GUCA1A, RORB, TULP1, NR2E1, LCTL, CACNA1F, CPLX3, CLN5, DLL4, GLRA1, GNAT2, ZIC2, HSF4, CRYGS, KCNJ10, ADGRV1, WFS1, LUM, ABCA4, NGB, SOX14, NYX, COL1A1, CACNB2, OPN1SW, GLRB, RGS9BP, MIP, LRIT3, GPRC5C, VSX1	3373	154	19984	1.50041	1	0.107381	0.101036
GOTERM_MF_DIRECT	GO:0048306~calcium-dependent protein binding	27	0.711088	0.00849436	SLC24A4, VLDLR, CPLX2, SLC9A1, GRM4, S100A16, S100A13, ANXA6, NOS1, S100A11, S100A10, ANXA1, ANXA2, ANXA3, S100A1, WFS1, KCNIP3, S100B, MMP13, TNNT3, MGP, CASQ2, S100A6, MASP2, S100A4, MASP1, STX1A	3255	93	18541	1.65372	1	0.144784	0.139333
GOTERM_BP_DIRECT	GO:0097190~apoptotic signaling pathway	21	0.553068	0.00850792	CAMK2B, CASP8AP2, PTGIS, ITGAM, DAPK1, NANOS3, CAV1, PSEN2, FAIM2, TNF, SPN, P2RX7, CD24A, SGPL1, TYROBP, CASP8, ADORA2A, ANXA6, PDE3A, FAS, IFI27L2A	3373	69	19984	1.80317	1	0.107429	0.10108
GOTERM_CC_DIRECT	GO:0044300~cerebellar mossy fiber	6	0.158019	0.00866733	CACNG7, SYDE1, BIN1, NFIB, SLC17A7, CACNG2	3483	9	21038	4.0268	0.999844	0.0815701	0.0738748
GOTERM_MF_DIRECT	GO:0042813~Wnt-activated receptor activity	8	0.210693	0.00880451	FZD1, FZD2, FZD5, FZD4, FZD7, FZD9, FZD8, ROR1	3255	15	18541	3.03795	1	0.148959	0.143351
GOTERM_BP_DIRECT	GO:0071392~cellular response to estradiol stimulus	15	0.395049	0.00884731	MSX2, ZFP703, MMP2, GLRX, SSTR2, ESR1, EGFR, POU4F2, ESR2, CRHBP, IL6, SFRP1, BCL2L11, CCL2, ABCG2	3373	43	19984	2.06675	1	0.111374	0.104792
GOTERM_BP_DIRECT	GO:0009755~hormone-mediated signaling pathway	15	0.395049	0.00884731	LHCGR, THRB, THRA, GCGR, NR1D1, CUZD1, RXFP1, GHR, NR5A1, CRHBP, RXRA, NR5A2, PPARG, PPARA, TSHB	3373	43	19984	2.06675	1	0.111374	0.104792
GOTERM_BP_DIRECT	GO:0002244~hematopoietic progenitor cell differentiation	30	0.790097	0.00892192	CSF1R, SAMD9L, FLT1, CEBPD, CITED2, PLEK, PSEN2, PLD4, GATA2, KDR, SIRPA, BVES, LYN, PDGFRA, TCAF2, APOBEC3, FST, INHBA, KRT75, EML1, EXT1, BMP4, SFRP1, PTPRC, KITL, KCP, PTPN6, 3830403N18RIK, DOCK1, MIXL1	3373	111	19984	1.60127	1	0.112142	0.105515
GOTERM_BP_DIRECT	GO:0001890~placenta development	18	0.474058	0.00900784	CDKN1C, NOTCH2, DLX3, VWF, MME, HTRA1, ASCL2, DCN, ADAM19, DNMT3L, RXRA, LHX3, ETNK2, PPARG, LHX4, PHLDA2, MET, ADA	3373	56	19984	1.90437	1	0.112288	0.105652
GOTERM_BP_DIRECT	GO:0038165~oncostatin-M-mediated signaling pathway	5	0.131683	0.0090967	OSM, LIFR, OSMR, PRLR, IL13RA1	3373	6	19984	4.93725	1	0.112288	0.105652
GOTERM_BP_DIRECT	GO:0021853~cerebral cortex GABAergic interneuron migration	5	0.131683	0.0090967	ARX, CNTN2, LHX6, DRD2, FEZF2	3373	6	19984	4.93725	1	0.112288	0.105652
GOTERM_BP_DIRECT	GO:0015884~folic acid transport	5	0.131683	0.0090967	PDPN, SLC19A3, FOLR2, FOLR1, SLC19A1	3373	6	19984	4.93725	1	0.112288	0.105652
GOTERM_BP_DIRECT	GO:0060662~salivary gland cavitation	5	0.131683	0.0090967	EDAR, EDA, CDH1, NFIB, TGM2	3373	6	19984	4.93725	1	0.112288	0.105652
GOTERM_BP_DIRECT	GO:1904141~positive regulation of microglial cell migration	5	0.131683	0.0090967	P2RY12, CX3CR1, CSF1, TREM2, CX3CL1	3373	6	19984	4.93725	1	0.112288	0.105652
GOTERM_BP_DIRECT	GO:0046533~negative regulation of photoreceptor cell differentiation	5	0.131683	0.0090967	DLX1, DLX2, NOTCH1, SOX8, SOX9	3373	6	19984	4.93725	1	0.112288	0.105652
GOTERM_BP_DIRECT	GO:0030204~chondroitin sulfate metabolic process	5	0.131683	0.0090967	CSGALNACT1, EXT1, CHST11, DSEL, DSE	3373	6	19984	4.93725	1	0.112288	0.105652
GOTERM_BP_DIRECT	GO:0060687~regulation of branching involved in prostate gland morphogenesis	5	0.131683	0.0090967	BMP4, SFRP1, RXRA, HOXD13, ESR1	3373	6	19984	4.93725	1	0.112288	0.105652
GOTERM_BP_DIRECT	GO:0051964~negative regulation of synapse assembly	5	0.131683	0.0090967	EPHA7, WNT5A, SLIT1, MDGA1, TLR2	3373	6	19984	4.93725	1	0.112288	0.105652
GOTERM_BP_DIRECT	GO:0043084~penile erection	5	0.131683	0.0090967	EDNRA, VGF, AVPR1A, AVP, ADA	3373	6	19984	4.93725	1	0.112288	0.105652
GOTERM_BP_DIRECT	GO:0007231~osmosensory signaling pathway	5	0.131683	0.0090967	PYCARD, TRPV4, WNK3, CASP1, NLRP3	3373	6	19984	4.93725	1	0.112288	0.105652
GOTERM_MF_DIRECT	GO:0031490~chromatin DNA binding	28	0.737424	0.00911479	FOXC2, CEBPA, CEBPB, THRB, NOTCH1, THRA, HR, GATA1, SOX2, MECP2, RXRA, ZIC2, UTY, KDM6A, EOMES, SMAD3, ATRX, PAX6, GRHL3, KLF4, RUNX2, POU5F1, HCFC1, TOX3, TOX2, BCL6, OGT, NEUROG3	3255	98	18541	1.62747	1	0.153075	0.147311
GOTERM_BP_DIRECT	GO:0061436~establishment of skin barrier	14	0.368712	0.00924626	ALOX12B, GRHL3, LSR, KLF4, TMPRSS13, CLDN1, CLDN4, CYP26B1, CDH1, NFKBIZ, SFN, MET, ALOXE3, PNPLA1	3373	39	19984	2.12681	1	0.112678	0.106019
GOTERM_BP_DIRECT	GO:0042113~B cell activation	14	0.368712	0.00924626	CD86, IGBP1, CD40, CHRNA4, PRKCB, CHRNA7, ICOSL, PHB, RASGRP1, HDAC7, CD79A, SLC7A8, BLNK, EPHB2	3373	39	19984	2.12681	1	0.112678	0.106019
GOTERM_MF_DIRECT	GO:0005080~protein kinase C binding	21	0.553068	0.0092638	SDC4, IRS1, PRKCB, PLEK, ADCY4, TWF2, PARD6G, CASK, HSPB1, UGT1A7C, HDAC7, PLD2, TRPV4, FEZ1, CASQ2, PKP2, FLNA, PRKD2, PDLIM5, YWHAG, PEA15A	3255	67	18541	1.78536	1	0.154442	0.148627
GOTERM_BP_DIRECT	GO:0044790~negative regulation by host of viral release from host cell	10	0.263366	0.00929169	TRIM8, TRIM12C, TRIM30A, TRIM30D, TRIM25, TRIM15, TRIM21, PML, TRIM56, TRIM12A	3373	23	19984	2.57595	1	0.112678	0.106019
GOTERM_BP_DIRECT	GO:0003085~negative regulation of systemic arterial blood pressure	10	0.263366	0.00929169	KCNK6, SMTN, ARHGAP42, KDR, NEDD4L, AHR, CD36, TNF, IER3, APLN	3373	23	19984	2.57595	1	0.112678	0.106019
GOTERM_BP_DIRECT	GO:0002026~regulation of the force of heart contraction	10	0.263366	0.00929169	CAV1, ATP1A2, PDE5A, ADM, ATP1A1, MYH6, SLC8A1, SLC9A1, APLN, MYH7	3373	23	19984	2.57595	1	0.112678	0.106019
GOTERM_BP_DIRECT	GO:0050921~positive regulation of chemotaxis	10	0.263366	0.00929169	PDGFRB, P2RY12, CXCL12, RARRES2, CXCR3, TPBG, PDGFB, CXCR4, F2RL1, TREM2	3373	23	19984	2.57595	1	0.112678	0.106019
GOTERM_BP_DIRECT	GO:0048513~animal organ development	10	0.263366	0.00929169	NPPC, EDA, TLX3, HLX, TLX2, SPRY4, SPRY2, NRG1, SPRY1, NRG2	3373	23	19984	2.57595	1	0.112678	0.106019
GOTERM_BP_DIRECT	GO:0010035~response to inorganic substance	10	0.263366	0.00929169	NR4A2, NR4A1, NT5E, ADORA2A, EEF1A2, ENPP1, SLC5A1, AVPR1A, SLC6A1, ADA	3373	23	19984	2.57595	1	0.112678	0.106019
GOTERM_BP_DIRECT	GO:0060509~Type I pneumocyte differentiation	6	0.158019	0.00942847	THRB, THRA, NFIB, IGF1, SOX9, KLF2	3373	9	19984	3.9498	1	0.112678	0.106019
GOTERM_BP_DIRECT	GO:0002693~positive regulation of cellular extravasation	6	0.158019	0.00942847	PTAFR, PECAM1, CCL2, THY1, LYVE1, ICAM1	3373	9	19984	3.9498	1	0.112678	0.106019
GOTERM_BP_DIRECT	GO:0014016~neuroblast differentiation	6	0.158019	0.00942847	NOTCH3, BCHE, DLX1, DLX2, SIX3, KCTD11	3373	9	19984	3.9498	1	0.112678	0.106019
GOTERM_BP_DIRECT	GO:0010863~positive regulation of phospholipase C activity	6	0.158019	0.00942847	PDGFRB, PDGFRA, FLT1, PTAFR, ESR1, FGFR1	3373	9	19984	3.9498	1	0.112678	0.106019
GOTERM_BP_DIRECT	GO:0071476~cellular hypotonic response	6	0.158019	0.00942847	TRPV4, TSPO, PRKG2, SLC4A11, AQP5, MYLK	3373	9	19984	3.9498	1	0.112678	0.106019
GOTERM_BP_DIRECT	GO:0001956~positive regulation of neurotransmitter secretion	6	0.158019	0.00942847	STX1B, SPHK1, CACNA1B, STX1A, BAIAP3, SNCA	3373	9	19984	3.9498	1	0.112678	0.106019
GOTERM_BP_DIRECT	GO:0086036~regulation of cardiac muscle cell membrane potential	6	0.158019	0.00942847	EHD3, FXYD1, ATP1A3, SLC8B1, SLC8A1, TRDN	3373	9	19984	3.9498	1	0.112678	0.106019
GOTERM_BP_DIRECT	GO:0061042~vascular wound healing	6	0.158019	0.00942847	MCAM, KDR, NDNF, GATA2, CD34, VEGFA	3373	9	19984	3.9498	1	0.112678	0.106019
GOTERM_BP_DIRECT	GO:0060406~positive regulation of penile erection	6	0.158019	0.00942847	AR, OXTR, EDNRB, P2RY2, P2RY1, DRD4	3373	9	19984	3.9498	1	0.112678	0.106019
GOTERM_BP_DIRECT	GO:0031394~positive regulation of prostaglandin biosynthetic process	6	0.158019	0.00942847	CD74, ANXA1, PLA2G4A, AVPR1A, AVP, PTGS2	3373	9	19984	3.9498	1	0.112678	0.106019
GOTERM_BP_DIRECT	GO:2000969~positive regulation of AMPA receptor activity	6	0.158019	0.00942847	NLGN3, RELN, ADRB2, CACNG2, SHANK3, CACNG4	3373	9	19984	3.9498	1	0.112678	0.106019
GOTERM_BP_DIRECT	GO:0060426~lung vasculature development	6	0.158019	0.00942847	ERRFI1, ID1, LIF, TCF21, IGF1, VEGFA	3373	9	19984	3.9498	1	0.112678	0.106019
GOTERM_BP_DIRECT	GO:0032615~interleukin-12 production	6	0.158019	0.00942847	CD40, G6PDX, ACP5, IRF8, NOD2, CD36	3373	9	19984	3.9498	1	0.112678	0.106019
GOTERM_BP_DIRECT	GO:0071638~negative regulation of monocyte chemotactic protein-1 production	6	0.158019	0.00942847	CD24A, C1QTNF3, GSTP2, GSTP1, NR1H4, APOD	3373	9	19984	3.9498	1	0.112678	0.106019
GOTERM_BP_DIRECT	GO:0019933~cAMP-mediated signaling	13	0.342376	0.00955262	GLP1R, ADCYAP1R1, KSR1, PDE2A, ADM, AHR, ADCY1, GAL, PCLO, ADGRG6, PDE3A, RAPGEF2, SOX9	3373	35	19984	2.2006	1	0.113832	0.107105
GOTERM_BP_DIRECT	GO:0034341~response to interferon-gamma	13	0.342376	0.00955262	IFITM3, CD74, IFITM1, CIITA, SP100, CD40, IFITM2, GCH1, IRGM2, H2-AA, CXCL16, TRIM21, SNCA	3373	35	19984	2.2006	1	0.113832	0.107105
GOTERM_BP_DIRECT	GO:0048708~astrocyte differentiation	11	0.289702	0.00966051	EOMES, BMP2, NOTCH1, DAB1, MYCN, ID2, LIF, PAX6, NR2E1, S100B, CUL4B	3373	27	19984	2.41377	1	0.114599	0.107826
GOTERM_BP_DIRECT	GO:1901223~negative regulation of NIK/NF-kappaB signaling	11	0.289702	0.00966051	ADGRG3, C1QTNF3, DDX3X, RASSF2, SPI1, NLRP3, CAPN1, NMI, IFI35, LITAF, HDAC7	3373	27	19984	2.41377	1	0.114599	0.107826
GOTERM_BP_DIRECT	GO:0046579~positive regulation of Ras protein signal transduction	11	0.289702	0.00966051	NOTCH2, NOTCH1, CSF1, RASGEF1A, KITL, ERBB2, MMD2, NRG1, IGF1, RASGRP1, DGKI	3373	27	19984	2.41377	1	0.114599	0.107826
GOTERM_CC_DIRECT	GO:0097449~astrocyte projection	8	0.210693	0.0096625	GRM3, SYT4, GJB2, KCNJ10, DMD, SLC7A11, ATP1B2, MT3	3483	16	21038	3.0201	0.999943	0.0900938	0.0815944
GOTERM_BP_DIRECT	GO:0045429~positive regulation of nitric oxide biosynthetic process	17	0.447722	0.00967246	SMAD3, H2-M3, ITGB2, PKD2, KLF4, PTGS2, TNF, ESR1, KLF2, AGT, ICAM1, IL6, HRH1, CLEC7A, DDAH2, CD36, TLR2	3373	52	19984	1.93692	1	0.114599	0.107826
GOTERM_BP_DIRECT	GO:0048041~focal adhesion assembly	12	0.316039	0.00971466	BCR, ACTN2, PEAK1, DLC1, ACTN1, CDH11, BCL2, PTPRK, SORBS1, THY1, ARHGAP6, CORO2B	3373	31	19984	2.29343	1	0.114769	0.107987
GOTERM_BP_DIRECT	GO:0045662~negative regulation of myoblast differentiation	12	0.316039	0.00971466	BMP4, CXCL10, CCL9, NOTCH1, ID3, SOX8, SOX9, MKX, CXCL14, TNF, DLL1, TBX3	3373	31	19984	2.29343	1	0.114769	0.107987
GOTERM_BP_DIRECT	GO:0007268~chemical synaptic transmission	47	1.23782	0.00976038	GABRB3, NLGN3, GABRB1, CHRNA3, CHRM1, CHRNA5, CHRNA4, CHRNA7, CACNA1B, NRXN2, DOC2B, CACNA1G, MECP2, GLRA1, GABRR1, HRH1, GRM4, SV2C, CHRNG, SV2A, SNCG, SLC17A7, DLGAP1, GABRE, SLC12A7, DRD4, GRIA3, SNCA, PRKCG, GABRQ, GABRA2, SLC12A4, CHRNB4, CAV2, GABRA4, HTR1D, PCDH8, SYP, GLRA4, GABRG3, CACNB2, GLRB, PNOC, PCDHB16, VDAC1, APBA2, MET	3373	195	19984	1.428	1	0.115145	0.10834
GOTERM_MF_DIRECT	GO:0051213~dioxygenase activity	25	0.658415	0.00982114	KDM5C, KDM5D, ALOX15, ALOX12B, PTGS2, PTGS1, ALOX8, UTY, ALOXE3, KDM6A, EGLN3, PHYH, P3H2, TET2, BBOX1, TET1, P3H3, ASPH, P4HA2, P4HA3, ETHE1, TET3, PIR, ASPHD2, CDO1	3255	85	18541	1.67534	1	0.161172	0.155104
GOTERM_MF_DIRECT	GO:0098632~protein binding involved in cell-cell adhesion	12	0.316039	0.00992601	PRTG, DSCAM, NINJ1, PLXNB3, CNTN2, NEXN, SIRPA, ESAM, EMB, CCDC141, IGSF9, CD200	3255	30	18541	2.27846	1	0.161172	0.155104
GOTERM_MF_DIRECT	GO:0015171~amino acid transmembrane transporter activity	13	0.342376	0.0101224	SLC38A1, SLC32A1, SLC6A20B, SLC7A2, SLC7A3, SLC6A6, SLC7A8, SLC38A8, SLC38A3, SLC16A2, SLC38A2, SLC38A5, SLC25A13	3255	34	18541	2.17794	1	0.161172	0.155104
GOTERM_MF_DIRECT	GO:0030021~extracellular matrix structural constituent conferring compression resistance	7	0.184356	0.0102326	VCAN, LUM, OGN, BGN, PRELP, HSPG2, DCN	3255	12	18541	3.32276	1	0.161172	0.155104
GOTERM_MF_DIRECT	GO:0017154~semaphorin receptor activity	7	0.184356	0.0102326	NRP1, NRP2, PLXND1, PLXNB3, MET, PLXNA4, PLXNA3	3255	12	18541	3.32276	1	0.161172	0.155104
GOTERM_MF_DIRECT	GO:0042626~ATPase activity, coupled to transmembrane movement of substances	19	0.500395	0.0103901	ABCD4, ABCA1, ABCC4, ABCD2, ABCC2, ABCA8B, ABCA6, ABCC8, ABCA4, TAP2, ABCA9, TAP1, ABCC9, ABCA13, ABCB1A, ABCB1B, ABCG4, ABCG1, ABCG2	3255	59	18541	1.83436	1	0.161172	0.155104
GOTERM_MF_DIRECT	GO:1904315~transmitter-gated ion channel activity involved in regulation of postsynaptic membrane potential	19	0.500395	0.0103901	GABRQ, GABRB3, GABRA2, GABRB1, CHRNB4, CHRNA3, CHRNA5, CHRNA4, GRID1, CHRNA7, GABRA4, GLRA4, GABRG3, GLRA1, GABRR1, GLRB, CHRNG, GABRE, GRIA3	3255	59	18541	1.83436	1	0.161172	0.155104
GOTERM_MF_DIRECT	GO:0004175~endopeptidase activity	33	0.869107	0.0104478	PCSK2, HTRA3, HTRA4, PSEN2, ECE1, PCSK5, ADAMTS5, ADAMTS15, ADAMTS3, CASP12, CASP8, CASP3, CASP1, CTSH, KLK1B27, KLK1B1, ADAMTS9, CTSB, KLK1B22, KLK1B21, MME, KLK1B24, MMP2, ERAP1, F2, MMP9, PSMB8, PSMB9, ACE2, MMP14, MMP13, FAP, TPP1	3255	122	18541	1.54076	1	0.161172	0.155104
GOTERM_MF_DIRECT	GO:0043125~ErbB-3 class receptor binding	5	0.131683	0.0105143	ERBB3, ERBB2, NRG1, NRG2, PIK3R1	3255	6	18541	4.7468	1	0.161172	0.155104
GOTERM_MF_DIRECT	GO:0015194~L-serine transmembrane transporter activity	5	0.131683	0.0105143	SFXN1, SLC1A4, SLC1A5, SLC38A2, SLC38A5	3255	6	18541	4.7468	1	0.161172	0.155104
GOTERM_MF_DIRECT	GO:0008556~potassium-transporting ATPase activity	5	0.131683	0.0105143	ATP4A, ATP1A3, ATP1A2, ATP1A1, ATP12A	3255	6	18541	4.7468	1	0.161172	0.155104
GOTERM_MF_DIRECT	GO:0038085~vascular endothelial growth factor binding	5	0.131683	0.0105143	PDGFRB, PDGFRA, NRP1, KDR, PTN	3255	6	18541	4.7468	1	0.161172	0.155104
GOTERM_BP_DIRECT	GO:0001706~endoderm formation	8	0.210693	0.0107444	EOMES, DUSP5, DUSP2, DUSP1, NOG, GATA4, SOX7, MIXL1	3373	16	19984	2.96235	1	0.124793	0.117418
GOTERM_BP_DIRECT	GO:0061053~somite development	8	0.210693	0.0107444	RAD51B, WNT11, SMO, MTHFD1, PTCH1, WNT5A, NOG, LOXL3	3373	16	19984	2.96235	1	0.124793	0.117418
GOTERM_BP_DIRECT	GO:0009311~oligosaccharide metabolic process	8	0.210693	0.0107444	ST8SIA4, ST8SIA5, ST3GAL6, ST8SIA6, ST6GALNAC4, GLA, FUT4, ST6GALNAC6	3373	16	19984	2.96235	1	0.124793	0.117418
GOTERM_BP_DIRECT	GO:0048771~tissue remodeling	8	0.210693	0.0107444	MMP14, TIE1, MMP2, CHD7, CSPG4, MMP9, LIPA, THBS4	3373	16	19984	2.96235	1	0.124793	0.117418
GOTERM_BP_DIRECT	GO:0007263~nitric oxide mediated signal transduction	8	0.210693	0.0107444	GUCY1A2, RASD1, NOS2, NDNF, APOE, CD36, NOS1, MAFA	3373	16	19984	2.96235	1	0.124793	0.117418
GOTERM_BP_DIRECT	GO:0055078~sodium ion homeostasis	8	0.210693	0.0107444	EXT1, TFAP2B, EDNRA, EDNRB, SCNN1B, SCNN1A, SCN7A, UPK3A	3373	16	19984	2.96235	1	0.124793	0.117418
GOTERM_BP_DIRECT	GO:0040037~negative regulation of fibroblast growth factor receptor signaling pathway	8	0.210693	0.0107444	CREB3L1, WNT5A, SPRY4, SPRY2, SPRY1, SHISA2, SULF2, APLN	3373	16	19984	2.96235	1	0.124793	0.117418
GOTERM_BP_DIRECT	GO:0006636~unsaturated fatty acid biosynthetic process	8	0.210693	0.0107444	FADS3, FADS2, ELOVL4, ELOVL5, SCD2, SCD3, ELOVL6, SCD1	3373	16	19984	2.96235	1	0.124793	0.117418
GOTERM_BP_DIRECT	GO:0048143~astrocyte activation	8	0.210693	0.0107444	C1QA, BACE2, ADORA2A, SMO, C5AR1, TREM2, EGFR, AGT	3373	16	19984	2.96235	1	0.124793	0.117418
GOTERM_BP_DIRECT	GO:0097028~dendritic cell differentiation	8	0.210693	0.0107444	LYN, BLK, AXL, TMEM176B, IRF8, TREM2, GAS6, GATA1	3373	16	19984	2.96235	1	0.124793	0.117418
GOTERM_BP_DIRECT	GO:0006833~water transport	8	0.210693	0.0107444	MYLK2, MIP, PDPN, AQP6, AQP5, AQP2, AQP3, UPK3A	3373	16	19984	2.96235	1	0.124793	0.117418
GOTERM_BP_DIRECT	GO:0097191~extrinsic apoptotic signaling pathway	18	0.474058	0.0108632	TGFB2, SMAD3, TNFRSF12A, G0S2, INHBA, TNFRSF1B, TNF, PML, P2RX7, PRDX2, DAB2, SFRP1, PTPRC, CASP8, KRT18, CASP3, FAS, TLR3	3373	57	19984	1.87096	1	0.125995	0.11855
GOTERM_BP_DIRECT	GO:1904646~cellular response to beta-amyloid	15	0.395049	0.0110037	EPHA4, VCAM1, LRP1, CACNA2D1, ATP1A3, TREM2, IGF1, ADRB2, ICAM1, GJA1, BCL2L11, CASP4, FYN, CD36, FCGR2B	3373	44	19984	2.01978	1	0.127267	0.119746
GOTERM_BP_DIRECT	GO:0048675~axon extension	15	0.395049	0.0110037	NLGN3, SEMA5A, NRP1, CYFIP1, SEMA7A, EDN1, AUTS2, USP9X, SEMA3A, POU4F2, CDH4, EDNRA, NDN, MAPT, VCL	3373	44	19984	2.01978	1	0.127267	0.119746
GOTERM_MF_DIRECT	GO:0004935~adrenergic receptor activity	6	0.158019	0.0111838	ADRB3, ADRB2, ADRA2C, ADRA1B, ADRA2B, ADRA2A	3255	9	18541	3.79744	1	0.168052	0.161724
GOTERM_MF_DIRECT	GO:0015075~ion transmembrane transporter activity	6	0.158019	0.0111838	GJA1, LASP1, S100A6, SFXN3, SFXN1, SFXN5	3255	9	18541	3.79744	1	0.168052	0.161724
GOTERM_MF_DIRECT	GO:0016717~oxidoreductase activity, acting on paired donors, with oxidation of a pair of donors resulting in the reduction of molecular oxygen to two molecules of water	6	0.158019	0.0111838	FADS3, FADS2, FADS6, SCD2, SCD3, SCD1	3255	9	18541	3.79744	1	0.168052	0.161724
GOTERM_MF_DIRECT	GO:0005262~calcium channel activity	25	0.658415	0.0114096	SLC24A2, RYR1, GPM6A, SLC24A4, ITPR1, CACNA1B, ITPR2, ITPR3, PKD2, CACNA1F, CACNG6, PANX1, CACNG7, ANXA6, CACNG2, CACNG4, TRPC5, ANXA2, TRPC3, CACNA2D1, CACNA2D2, MCOLN2, CACNB2, TRPV6, TRPV4	3255	86	18541	1.65586	1	0.170324	0.163911
GOTERM_BP_DIRECT	GO:0009791~post-embryonic development	30	0.790097	0.0114994	MEG3, SEMA3C, SCHIP1, ITPR1, PRDM1, GATA3, SLC8A1, MECP2, NPPC, SGPL1, BCL2L11, CHST11, MECOM, NDN, ALX4, HELT, USP9X, HEG1, TRP73, TET2, ARID5B, ZFX, DLK1, NR4A2, BMP4, ETNK2, BCL2, ATM, ACO1, FGFR2	3373	113	19984	1.57293	1	0.132814	0.124965
GOTERM_BP_DIRECT	GO:0045747~positive regulation of Notch signaling pathway	14	0.368712	0.0116265	TGFB2, NOTCH1, EYA1, GSX2, NOD2, ASCL1, DLL1, SOX2, ENHO, LFNG, DLL4, ZMIZ1, MFNG, HES1	3373	40	19984	2.07364	1	0.133907	0.125994
GOTERM_BP_DIRECT	GO:0033627~cell adhesion mediated by integrin	14	0.368712	0.0116265	ITGAM, ITGA3, ITGB2, ITGAL, ICAM1, EXT1, VTN, ITGA8, ITGB8, ITGA7, ITGA6, ITGA5, ITGA9, FBN1	3373	40	19984	2.07364	1	0.133907	0.125994
GOTERM_BP_DIRECT	GO:0007254~JNK cascade	17	0.447722	0.0117337	SMAD3, LRRK2, WNT5A, NOD1, NOD2, TNF, NPHS1, IRAK1, CDC42EP5, TNFSF11, TLR7, ROR2, MAP3K13, TRIB1, TLR3, NOX1, MAP3K5	3373	53	19984	1.90037	1	0.134824	0.126857
GOTERM_BP_DIRECT	GO:0042593~glucose homeostasis	40	1.05346	0.0117388	CEBPA, PRKAA2, OAS1A, PYGL, ADRA1B, HIF1A, C1QTNF3, SESN2, PDK4, ENPP1, CD36, SOX4, GPR39, TFAP2B, G6PC, IGFBP5, CAV3, WFS1, PTCH1, GCGR, NR1H4, PAX6, BHLHA15, SLC8B1, ADRA2A, SSTR5, STXBP5L, PPP1R3G, BACE2, MLXIPL, IL6, GPRC5B, FABP5, VGF, TRPV4, ADGRF5, PPARG, FGFR4, MET, FBN1	3373	162	19984	1.46289	1	0.134824	0.126857
GOTERM_MF_DIRECT	GO:0030165~PDZ domain binding	33	0.869107	0.011803	DOCK4, IGSF5, SDC2, LRP2, AQP2, LIN7B, GJA1, SNTG2, DMD, DLGAP3, GRIA3, FZD1, KIRREL3, MPP2, MPP3, FZD2, KCNJ12, FZD4, PLEKHA2, FZD7, ARHGEF16, CASK, FZD8, ATP2B2, L1CAM, SSTR2, TGFBR3, NOS1AP, ADGRB1, LNX1, RAPGEF2, SNTB1, HCN2	3255	123	18541	1.52824	1	0.174692	0.168114
GOTERM_BP_DIRECT	GO:0043588~skin development	19	0.500395	0.0119585	RYR1, TFAP2B, TCF7L1, TFAP2C, EDA, TCF15, SLC2A10, ITGA3, SOX21, COL1A1, ADAMTS2, COL3A1, FRAS1, COL5A1, COL5A2, NFKBIZ, ENPP1, SFN, LTB	3373	62	19984	1.81563	1	0.137126	0.129022
GOTERM_MF_DIRECT	GO:0005520~insulin-like growth factor binding	10	0.263366	0.0120081	IGFBPL1, IGFBP5, IGFBP4, IGFBP3, HTRA3, HTRA4, HTRA1, IGFBP7, IGFALS, IGFBP6	3255	23	18541	2.47659	1	0.174692	0.168114
GOTERM_MF_DIRECT	GO:0005242~inward rectifier potassium channel activity	10	0.263366	0.0120081	KCNJ5, KCNJ10, KCNJ11, KCNH6, KCNJ8, KCNJ12, KCNJ14, KCNJ15, KCNK1, KCNJ2	3255	23	18541	2.47659	1	0.174692	0.168114
GOTERM_MF_DIRECT	GO:0047617~acyl-CoA hydrolase activity	10	0.263366	0.0120081	ACOT9, ABCD2, ACAA2, ACOT11, ACOT2, ACOT12, ACOT1, ACOT6, ACOT4, ACOT3	3255	23	18541	2.47659	1	0.174692	0.168114
GOTERM_BP_DIRECT	GO:0017144~drug metabolic process	9	0.237029	0.012072	SULT1A1, CYP2D22, TPMT, AOX3, AOX1, FMO1, FMO2, CYP2E1, FMO5	3373	20	19984	2.66611	1	0.137126	0.129022
GOTERM_BP_DIRECT	GO:0010039~response to iron ion	9	0.237029	0.012072	C1QA, HFE, BCL2, ABAT, DRD2, HIF1A, HAMP, SLC6A3, ABCG2	3373	20	19984	2.66611	1	0.137126	0.129022
GOTERM_BP_DIRECT	GO:0048546~digestive tract morphogenesis	9	0.237029	0.012072	SFRP1, SFRP2, WNT5A, BCL2, TRP73, HIF1A, SOX10, EGFR, EPHB3	3373	20	19984	2.66611	1	0.137126	0.129022
GOTERM_BP_DIRECT	GO:0019886~antigen processing and presentation of exogenous peptide antigen via MHC class II	9	0.237029	0.012072	CD74, FCER1G, UNC93B1, FCGR2B, CTSE, H2-AA, B2M, CTSS, H2-AB1	3373	20	19984	2.66611	1	0.137126	0.129022
GOTERM_BP_DIRECT	GO:0031290~retinal ganglion cell axon guidance	9	0.237029	0.012072	NRP1, EPHA7, ISL2, ZIC2, SLIT1, SLIT2, EPHB2, POU4F2, EPHB3	3373	20	19984	2.66611	1	0.137126	0.129022
GOTERM_BP_DIRECT	GO:0099509~regulation of presynaptic cytosolic calcium ion concentration	9	0.237029	0.012072	CALB2, CACNB2, MARCKSL1, CALB1, P2RY2, P2RY1, NCS1, NPY1R, KCNH1	3373	20	19984	2.66611	1	0.137126	0.129022
GOTERM_BP_DIRECT	GO:0021542~dentate gyrus development	9	0.237029	0.012072	CSF1R, BTG2, RELN, TUBA1A, SMO, LMX1A, SCT, NR2E1, FEZF2	3373	20	19984	2.66611	1	0.137126	0.129022
GOTERM_BP_DIRECT	GO:0031069~hair follicle morphogenesis	13	0.342376	0.0121741	TGFB2, NOTCH1, DLX3, IGFBP5, FST, LAMC1, RUNX1, EXT1, SMO, KRT17, KRT25, BCL2, FGFR2	3373	36	19984	2.13947	1	0.138096	0.129935
GOTERM_BP_DIRECT	GO:0008585~female gonad development	12	0.316039	0.0125914	NR5A1, PDGFRA, LHCGR, SFRP1, SGPL1, IDH1, FST, SCHIP1, ARID5B, ATM, LHX9, LHX8	3373	32	19984	2.22176	1	0.142005	0.133613
GOTERM_BP_DIRECT	GO:2001238~positive regulation of extrinsic apoptotic signaling pathway	12	0.316039	0.0125914	PYCARD, SFRP1, PTPRC, CASP8, TNFRSF12A, CAV1, TNFSF10, G0S2, SIGLEC1, TNF, PML, AGT	3373	32	19984	2.22176	1	0.142005	0.133613
GOTERM_BP_DIRECT	GO:0001654~eye development	16	0.421385	0.0126341	TGFB2, FOXC1, PBX3, MEIS2, CHRDL1, BMP6, PBX1, SOX2, SIX6, FGF9, MAB21L2, SH3PXD2B, PXDN, SIX3, HSF4, FREM2	3373	49	19984	1.93459	1	0.142005	0.133613
GOTERM_BP_DIRECT	GO:0010596~negative regulation of endothelial cell migration	10	0.263366	0.0126803	DLL4, ACVRL1, SP100, SERPINF1, ADGRB1, STC1, SLIT2, APOE, ADAMTS9, DCN	3373	24	19984	2.46862	1	0.142005	0.133613
GOTERM_BP_DIRECT	GO:0032331~negative regulation of chondrocyte differentiation	10	0.263366	0.0126803	BMP4, EFEMP1, SNAI2, LTBP3, SOX9, MKX, ADAMTS12, GLI3, PTHLH, ADAMTS7	3373	24	19984	2.46862	1	0.142005	0.133613
GOTERM_BP_DIRECT	GO:1900016~negative regulation of cytokine production involved in inflammatory response	10	0.263366	0.0126803	PYCARD, ABCD2, IL1R2, SIRPA, APOD, TREM2, EPHB2, PPARA, LILRB4A, F2	3373	24	19984	2.46862	1	0.142005	0.133613
GOTERM_BP_DIRECT	GO:0007585~respiratory gaseous exchange	10	0.263366	0.0126803	MECP2, CCBE1, EDNRA, EDN1, MAFB, TLX3, CHST11, CHRNA4, PBX3, NDN	3373	24	19984	2.46862	1	0.142005	0.133613
GOTERM_BP_DIRECT	GO:0048545~response to steroid hormone	10	0.263366	0.0126803	ACTA1, ADH1, DAB2, OXTR, IDH1, BCL2, SPP1, RBBP7, ADRA1B, TGFBR2	3373	24	19984	2.46862	1	0.142005	0.133613
GOTERM_BP_DIRECT	GO:0006939~smooth muscle contraction	10	0.263366	0.0126803	CHRNB4, EDN1, PDE4D, HTR1D, FKBP1B, MYH11, APBB2, ADRB2, ADA, MYLK	3373	24	19984	2.46862	1	0.142005	0.133613
GOTERM_BP_DIRECT	GO:0001889~liver development	29	0.763761	0.0126907	NOTCH2, MEG3, CEBPA, NOTCH1, CITED2, AHR, PTN, PKD2, ELK1, UGT1A7C, HHEX, DBP, HLX, SLCO2B1, HES1, MPST, STAT5B, JUN, SMAD3, VWF, ARG1, HGF, LSR, UGT1A6A, UGT1A6B, RUNX1, TGFBR3, MET, ADA	3373	109	19984	1.5763	1	0.142005	0.133613
GOTERM_MF_DIRECT	GO:0017075~syntaxin-1 binding	11	0.289702	0.0127027	SYNPR, SYT4, PRRT2, DAPK1, LRRK2, SYP, SYPL2, CPLX2, CPLX1, SYBU, SLC6A4	3255	27	18541	2.32066	1	0.183627	0.176713
GOTERM_BP_DIRECT	GO:0060716~labyrinthine layer blood vessel development	11	0.289702	0.0127985	NFE2, SYDE1, NSDHL, FZD5, HEY2, HES1, PLCD3, HS6ST1, JUNB, WNT2, PLCD1	3373	28	19984	2.32756	1	0.142632	0.134203
GOTERM_BP_DIRECT	GO:0019934~cGMP-mediated signaling	11	0.289702	0.0127985	GUCY1A2, NPPC, GUCY2E, EDNRB, NOS2, ADORA2B, PDE2A, PDE3A, APOE, CD36, PDE9A	3373	28	19984	2.32756	1	0.142632	0.134203
GOTERM_BP_DIRECT	GO:1900017~positive regulation of cytokine production involved in inflammatory response	11	0.289702	0.0127985	MIR324, GBP5, IL6, CD6, CLEC7A, IL17F, NOD2, HIF1A, IL17RC, TNF, GPSM3	3373	28	19984	2.32756	1	0.142632	0.134203
GOTERM_BP_DIRECT	GO:0042531~positive regulation of tyrosine phosphorylation of STAT protein	18	0.474058	0.0130084	LYN, CSF1R, CD40, TNFRSF18, IL31RA, OSM, LIF, IGF1, PARP14, TNF, TNFRSF1A, HPX, IL6, ERBB4, PECAM1, HCLS1, HES1, FYN	3373	58	19984	1.8387	1	0.144775	0.13622
GOTERM_CC_DIRECT	GO:0099061~integral component of postsynaptic density membrane	21	0.553068	0.0132047	EPHA7, CHRM1, CLSTN2, CLSTN3, GRID1, LRRC4, ATP2B2, ADCY1, ADRA2C, SORCS3, ADRA2A, LRFN3, EFNB2, CACNG7, ERBB4, LRFN1, LRRTM2, GSG1L, CACNG2, CACNG4, GRIA3	3483	73	21038	1.73759	0.999998	0.121992	0.110483
GOTERM_MF_DIRECT	GO:0004029~aldehyde dehydrogenase (NAD) activity	8	0.210693	0.0133135	ALDH4A1, ALDH3A1, ALDH1A3, ALDH1L1, ALDH2, ALDH1B1, ALDH1A1, ALDH1A7	3255	16	18541	2.84808	1	0.187704	0.180637
GOTERM_MF_DIRECT	GO:0070700~BMP receptor binding	8	0.210693	0.0133135	PYCARD, BMP4, CDH5, BMP2, GDF15, BMP8A, BMP8B, BMP6	3255	16	18541	2.84808	1	0.187704	0.180637
GOTERM_MF_DIRECT	GO:0042805~actinin binding	8	0.210693	0.0133135	TRPC5, PDLIM3, CSRP2, CSRP1, LMO7, PDLIM5, PKD2, PDLIM4	3255	16	18541	2.84808	1	0.187704	0.180637
GOTERM_MF_DIRECT	GO:0005326~neurotransmitter transporter activity	8	0.210693	0.0133135	SLC29A4, SLC17A7, CPLX1, SLC6A2, SLC6A3, CPLX3, SLC29A2, SLC6A4	3255	16	18541	2.84808	1	0.187704	0.180637
GOTERM_BP_DIRECT	GO:0040008~regulation of growth	23	0.605741	0.0133337	IGFBP5, IGFBP4, PRKCB, PTCH1, IGFBP3, FAM107A, OSM, NEDD9, DLL1, KCTD6, VEGFA, TGFBR2, MNDAL, ENOX2, SOCS3, MORF4L2, CAPRIN2, BCL2, GPC3, NDN, KCTD11, GAS6, TKT	3373	81	19984	1.68232	1	0.146928	0.138245
GOTERM_BP_DIRECT	GO:0043010~camera-type eye development	23	0.605741	0.0133337	CDKN1C, FOXC2, FOXC1, LAMA1, CHD7, PAX6, AHR, NR2E1, GLI3, TSKU, BMP4, RCN1, EFEMP1, NEUROD4, RXRA, MAB21L2, SIX3, HSF4, GAS1, LMX1B, CC2D2A, CRYAB, FBN1	3373	81	19984	1.68232	1	0.146928	0.138245
GOTERM_BP_DIRECT	GO:0032613~interleukin-10 production	7	0.184356	0.0134153	SASH3, CD83, NFKBIZ, G6PDX, IL20RB, FCGR2B, FOXP3	3373	13	19984	3.19022	1	0.146928	0.138245
GOTERM_BP_DIRECT	GO:0031915~positive regulation of synaptic plasticity	7	0.184356	0.0134153	MECP2, NEUROD2, EPHB2, PTGS2, CPLX2, MMP9, SSH1	3373	13	19984	3.19022	1	0.146928	0.138245
[truncated: 297 more rows]
