# Supplementary material for: LARP7 is required for sex chromosome silencing during meiosis in mice
Source: PLoS One. 2024 Dec 5;19(12):e0314329. doi: 10.1371/journal.pone.0314329 (PMC11620648; doi:10.1371/journal.pone.0314329)
Supplement: S4 Table — (XLSX) [file pone.0314329.s008.xlsx]

## Sheet: Gene list_2FC_down_2746genes
Table S4. (A) Downregulated genes (2FC) in Larp7 cKO spermatocyte. Down-regulated genes in spermatocyte (more than 2-Fold-Changes) were listed.
Gene symbol	logFC	logCPM	PValue	FDR
1700012A03Rik	-4.5552	2.69113	1.64e-42	2.51e-38
1700027A15Rik	-4.44065	2.84127	2.06e-42	2.51e-38
Prm2	-3.71876	7.56809	1.07e-41	8.72e-38
Prm1	-3.61907	6.87637	7.92e-40	4.84e-36
1700080E11Rik	-4.26626	2.52185	1.27e-38	6.21e-35
Tnp1	-3.48045	6.48927	2.51e-37	1.02e-33
Fscn3	-3.88961	3.11541	3.98e-37	1.39e-33
Spem1	-3.65828	4.09193	5.23e-37	1.6e-33
Dnajb8	-3.70864	3.61498	1.57e-36	4.26e-33
4933411K16Rik	-3.47123	5.39508	4.54e-36	1.11e-32
Gm5893	-3.89735	2.84692	7.32e-36	1.49e-32
Spata3	-3.57816	4.0427	1.02e-35	1.92e-32
Lelp1	-3.78511	2.99126	3.67e-35	6.41e-32
Car2	-3.82715	2.71669	1.94e-34	2.96e-31
Iqcf3	-3.42576	4.50861	2.61e-34	3.7e-31
Ubqlnl	-3.53266	3.5835	6.23e-34	8.01e-31
Fam71f2	-3.42325	4.00092	2.38e-33	2.9e-30
Ubl4b	-3.64327	2.94164	2.84e-33	3.31e-30
1700029F12Rik	-3.19444	6.70772	1.56e-32	1.65e-29
Actl11	-3.314	4.36563	2.15e-32	2.19e-29
Smcp	-3.21832	5.86221	2.46e-32	2.4e-29
4930571K23Rik	-3.26445	4.82157	3.04e-32	2.86e-29
1700034E13Rik	-3.7352	2.39922	5.17e-32	4.68e-29
Capn11	-3.22309	5.01695	8.37e-32	7.3e-29
Tex37	-3.72497	2.36106	1.02e-31	8.58e-29
Tnp2	-3.13154	7.29824	1.41e-31	1.15e-28
Cabs1	-3.28887	4.08269	1.68e-31	1.32e-28
1700001O22Rik	-3.37106	3.46927	2.09e-31	1.56e-28
Spata18	-3.18112	5.32286	2.1e-31	1.56e-28
Acsbg2	-3.36814	3.49349	2.26e-31	1.59e-28
Wbscr25	-3.35127	3.56916	2.28e-31	1.59e-28
1700031M16Rik	-3.71094	2.32761	3.83e-31	2.6e-28
Bpifa3	-4.01557	1.78604	6.69e-31	4.42e-28
Odf1	-3.11896	5.60493	1.33e-30	8.57e-28
Pgam2	-3.05394	6.7396	3.13e-30	1.86e-27
Cdrt4	-3.37176	3.06438	3.33e-30	1.94e-27
Spert	-3.12304	4.53694	1.01e-29	5.71e-27
Spata32	-3.49947	2.52561	1.16e-29	6.45e-27
Lrrc23	-3.0194	5.90632	1.7e-29	9.23e-27
Akap4	-3.00962	6.44965	1.84e-29	9.78e-27
Atp1a4	-3.06568	5.10553	2e-29	1.04e-26
Mroh7	-3.21484	3.41961	3.7e-29	1.85e-26
1700015G11Rik	-3.91802	1.64597	4.31e-29	2.1e-26
Oxct2b	-3.25943	3.10558	7.25e-29	3.47e-26
Spz1	-2.97376	5.84523	9.56e-29	4.49e-26
Tppp2	-3.5239	2.26161	9.93e-29	4.58e-26
4921524L21Rik	-3.04091	4.64259	1.22e-28	5.53e-26
Adam18	-3.01314	4.68533	3.04e-28	1.32e-25
Gm15908	-3.51868	2.12603	4.02e-28	1.72e-25
Gsg1	-2.92051	6.17086	5.56e-28	2.32e-25
Abca14	-2.99159	4.73293	5.59e-28	2.32e-25
4933402P03Rik	-3.08222	3.73763	6.06e-28	2.46e-25
Gm6567	-2.91467	6.05294	7.27e-28	2.91e-25
Lrrc63	-2.96021	4.95959	1.02e-27	4.02e-25
Fam71d	-3.04417	3.90592	1.19e-27	4.54e-25
1700022A21Rik	-3.27822	2.67091	1.19e-27	4.54e-25
1700016H13Rik	-3.24746	2.71619	1.6e-27	5.91e-25
1700029H14Rik	-3.00932	4.09087	1.74e-27	6.33e-25
1700074P13Rik	-2.91247	5.51078	2.38e-27	8.55e-25
Sh3rf2	-3.11831	3.20174	2.52e-27	8.93e-25
4932418E24Rik	-3.27263	2.55051	3.11e-27	1.08e-24
4930544D05Rik	-3.5176	1.92342	3.21e-27	1.1e-24
Hoxd3os1	-3.12316	3.10967	4.67e-27	1.56e-24
1700009N14Rik	-2.95926	4.21222	6.49e-27	2.11e-24
Actrt2	-2.94237	4.37349	6.93e-27	2.23e-24
Slfnl1	-2.98028	3.94347	7.25e-27	2.3e-24
1700001C19Rik	-3.19196	2.67041	9.84e-27	3.04e-24
Oxct2a	-3.18213	2.69469	1.64e-26	4.9e-24
4931408D14Rik	-2.84506	5.6866	1.96e-26	5.78e-24
Cfap53	-2.88799	4.6794	2.05e-26	5.96e-24
Kcnj9	-2.8873	4.68858	2.08e-26	5.98e-24
1700013G24Rik	-2.93731	4.03837	2.18e-26	6.19e-24
Spatc1	-3.16542	2.69974	2.23e-26	6.27e-24
Fam187b	-3.03715	3.26692	2.3e-26	6.38e-24
Gapdhs	-2.82002	5.92828	2.37e-26	6.45e-24
Txndc2	-2.90046	4.41776	2.56e-26	6.88e-24
1700009J07Rik	-3.73764	1.43741	3.08e-26	8.17e-24
1700001K19Rik	-3.13163	2.74649	3.83e-26	9.83e-24
1700020N18Rik	-2.87612	4.50182	5e-26	1.26e-23
Iqcf4	-3.26126	2.18754	1.12e-25	2.72e-23
Aqp9	-2.83158	4.77994	1.14e-25	2.74e-23
4930563D23Rik	-2.93729	3.58663	1.17e-25	2.77e-23
Hspa1l	-2.80926	5.21282	1.24e-25	2.9e-23
Ttll10	-2.91866	3.63434	1.66e-25	3.82e-23
Kcnmb4os1	-2.93688	3.47958	1.87e-25	4.23e-23
Lrrc74a	-3.15205	2.42465	2.21e-25	4.96e-23
Sppl2c	-2.87131	3.89981	2.75e-25	6.11e-23
BC100451	-2.81818	4.55558	2.96e-25	6.51e-23
Tex40	-2.73381	6.20491	4.31e-25	9.39e-23
Cfap70	-2.72498	6.98618	4.47e-25	9.67e-23
Spata16	-2.72809	6.29997	5.06e-25	1.07e-22
4930525D18Rik	-2.75012	5.28582	8.47e-25	1.72e-22
Theg	-3.10221	2.39798	1.05e-24	2.12e-22
Ggnbp1	-2.68786	8.33662	1.31e-24	2.6e-22
1700051A21Rik	-2.76347	4.55191	1.83e-24	3.53e-22
1700039E15Rik	-2.72076	5.481	1.84e-24	3.53e-22
Epyc	-2.99089	2.7128	2.18e-24	4.1e-22
4922502D21Rik	-2.67411	7.7597	2.28e-24	4.25e-22
1700017D01Rik	-2.7488	4.62027	2.57e-24	4.75e-22
4930471G03Rik	-3.30671	1.7371	3.49e-24	6.36e-22
Smim23	-3.30048	1.73358	3.89e-24	6.99e-22
Atp8b3	-2.65365	9.31697	4.04e-24	7.19e-22
Qrich2	-2.65928	7.01204	4.41e-24	7.76e-22
Ttc24	-3.37967	1.57917	5.12e-24	8.78e-22
Mesp1	-2.80924	3.61439	5.21e-24	8.84e-22
Adam5	-2.64742	8.38431	5.35e-24	9.01e-22
Trim14	-2.71073	4.87916	5.5e-24	9.2e-22
Rbakdn	-2.64857	7.25083	6.05e-24	1.01e-21
Cfap221	-2.83301	3.40253	6.77e-24	1.12e-21
Hspb9	-2.66189	5.69764	6.85e-24	1.12e-21
H1fnt	-2.70513	4.86057	7.03e-24	1.13e-21
Pde10a	-2.70884	4.74007	7.23e-24	1.15e-21
AY702103	-2.68559	5.21708	8.32e-24	1.32e-21
Rnf133	-2.83742	3.25882	9.06e-24	1.42e-21
Pmfbp1	-2.69095	4.98396	9.63e-24	1.5e-21
Fam71f1	-2.81698	3.40479	1.07e-23	1.66e-21
Morn3	-2.91381	2.76627	1.29e-23	1.96e-21
Cfap44	-2.63831	5.73426	1.5e-23	2.25e-21
2023-09-12	-2.62494	6.84155	1.51e-23	2.25e-21
Ppp2r2b	-3.21956	1.80473	1.63e-23	2.41e-21
Pou5f2	-2.98326	2.46133	1.74e-23	2.56e-21
Tsks	-2.68933	4.60727	1.81e-23	2.65e-21
Spink2	-2.61776	6.28259	2.32e-23	3.38e-21
Gldnos	-2.78394	3.40879	2.55e-23	3.66e-21
Tmbim7	-2.6116	6.58106	2.58e-23	3.69e-21
Cfap52	-2.62345	5.65722	2.61e-23	3.7e-21
1700042G07Rik	-3.26882	1.64725	3.49e-23	4.84e-21
1700019B03Rik	-3.26412	1.60041	3.63e-23	4.99e-21
Fbxw10	-2.61621	5.52623	3.64e-23	4.99e-21
Ccdc83	-2.75927	3.51958	3.9e-23	5.3e-21
1700026D08Rik	-2.69093	4.19025	4.14e-23	5.59e-21
Spag17	-2.58704	7.5381	4.79e-23	6.39e-21
Gm21269	-2.63288	5.1484	5e-23	6.64e-21
Ubqln3	-2.69038	4.11036	5.07e-23	6.69e-21
Bcl2l14	-2.69777	4.02327	5.63e-23	7.39e-21
Hmgb4	-2.69715	4.01373	5.92e-23	7.68e-21
Tssk6	-2.74885	3.40522	8.24e-23	1.05e-20
2023-03-10	-2.57063	7.56032	8.36e-23	1.06e-20
Chst1	-2.57406	6.62756	9.19e-23	1.16e-20
Hmgb1-rs17	-3.12655	1.85236	1.05e-22	1.32e-20
Ccdc38	-2.56789	6.66111	1.12e-22	1.4e-20
Ttc29	-2.57606	5.93175	1.13e-22	1.41e-20
Slc13a5	-2.59727	5.40972	1.18e-22	1.46e-20
Ccdc175	-2.61644	4.9197	1.21e-22	1.49e-20
Znrf4	-2.6542	4.18258	1.38e-22	1.68e-20
Fhad1	-2.55982	6.33637	1.64e-22	2e-20
Pebp4	-2.56319	5.72412	1.93e-22	2.32e-20
Adam3	-2.54598	7.24905	2.04e-22	2.45e-20
1700019D03Rik	-2.74741	3.15928	2.26e-22	2.68e-20
Pwwp2b	-2.61769	4.45343	2.46e-22	2.89e-20
Prss43	-2.62191	4.3624	2.55e-22	2.98e-20
C530008M17Rik	-2.53715	7.45212	2.65e-22	3.08e-20
Cfap43	-2.53833	7.02925	2.77e-22	3.21e-20
1700003F12Rik	-2.66153	3.81627	2.97e-22	3.41e-20
Drc7	-2.57509	5.25134	3.02e-22	3.45e-20
Wdr63	-2.54534	6.01615	3.05e-22	3.46e-20
Armc4	-2.64473	3.89231	3.5e-22	3.92e-20
Epha10	-2.60114	4.52133	3.74e-22	4.17e-20
Mroh2a	-2.5284	6.90655	3.99e-22	4.42e-20
Nuggc	-2.61103	4.29113	4.25e-22	4.7e-20
Sun3	-2.77291	2.89945	4.31e-22	4.75e-20
Lef1	-2.54	5.54638	4.68e-22	5.1e-20
Nt5c1b	-2.56787	4.95404	5.29e-22	5.72e-20
Ccdc42	-2.55986	5.17275	5.4e-22	5.81e-20
Galntl5	-2.61802	4.05512	5.97e-22	6.4e-20
Hrasls5	-2.50437	7.03081	8.67e-22	9.13e-20
Stat4	-2.5965	4.08984	9.92e-22	1.03e-19
Dnah6	-2.50216	6.42463	1.11e-21	1.14e-19
H2afb1	-2.85059	2.35725	1.35e-21	1.39e-19
Sphkap	-2.50705	5.4018	1.53e-21	1.55e-19
1700018L02Rik	-2.54294	4.77051	1.55e-21	1.57e-19
Abcc12	-2.48441	7.28128	1.6e-21	1.61e-19
Catsperb	-2.52865	5.0793	1.64e-21	1.64e-19
AI507597	-2.91904	2.06061	1.76e-21	1.75e-19
Pkib	-3.05352	1.7141	1.78e-21	1.77e-19
4930478P22Rik	-3.72244	0.744865	1.8e-21	1.78e-19
Crisp2	-2.47419	8.40456	1.96e-21	1.91e-19
Spata21	-2.49324	5.74378	1.99e-21	1.93e-19
5330417C22Rik	-2.48176	6.44184	2.16e-21	2.09e-19
Kif6	-2.53865	4.62673	2.22e-21	2.12e-19
C230037L18Rik	-2.72196	2.85549	2.24e-21	2.13e-19
Gm136	-3.23744	1.2988	2.26e-21	2.15e-19
1700020G17Rik	-6.16539	-0.320737	2.47e-21	2.34e-19
1700019N19Rik	-2.63831	3.3677	2.51e-21	2.37e-19
Gm5334	-3.54033	0.86758	2.53e-21	2.38e-19
4930581F22Rik	-2.63528	3.39146	2.62e-21	2.45e-19
Tcte1	-2.53543	4.51815	2.87e-21	2.68e-19
Prm3	-2.78452	2.50835	3.02e-21	2.81e-19
Csnka2ip	-2.68401	2.99403	3.07e-21	2.84e-19
1110017D15Rik	-2.55094	4.25434	3.09e-21	2.85e-19
Prr30	-2.5531	4.1422	3.77e-21	3.45e-19
Drc1	-2.47554	5.51882	4.02e-21	3.64e-19
CK137956	-2.50429	5.01646	4.02e-21	3.64e-19
Me3	-3.13019	1.49043	4.11e-21	3.69e-19
Ms4a13	-2.5168	4.69083	4.14e-21	3.7e-19
Fbp1	-2.45347	7.72295	4.19e-21	3.73e-19
Zbbx	-2.53298	4.35121	4.26e-21	3.78e-19
1700024P04Rik	-2.90754	2.01986	4.37e-21	3.87e-19
Gcnt3	-2.6762	2.92662	4.4e-21	3.88e-19
Ccdc33	-2.92786	1.94957	4.63e-21	4.07e-19
Acrbp	-2.45406	6.6129	5.13e-21	4.46e-19
Abca15	-2.58687	3.58033	5.81e-21	5.03e-19
Ppp3r2	-2.45036	6.48586	6.02e-21	5.2e-19
4430402I18Rik	-2.5775	3.63674	6.33e-21	5.44e-19
4930465K10Rik	-2.53552	4.12431	6.48e-21	5.55e-19
Mdh1b	-2.453	5.91103	6.88e-21	5.87e-19
Dlec1	-2.45279	5.73829	7.52e-21	6.4e-19
Ccdc54	-2.64119	3.05052	7.68e-21	6.51e-19
Plcz1	-2.63105	3.12449	8.09e-21	6.83e-19
Tsnaxip1	-2.44183	6.43031	8.12e-21	6.84e-19
Adam32	-2.43311	7.21912	8.9e-21	7.47e-19
Eya4	-2.95221	1.74965	9.49e-21	7.91e-19
Tcp10c	-2.50875	4.28318	1.03e-20	8.46e-19
Gm10731	-3.84737	0.502287	1.05e-20	8.66e-19
BB014433	-2.66969	2.8124	1.14e-20	9.35e-19
4931429L15Rik	-3.09867	1.43089	1.33e-20	1.08e-18
Chl1	-2.48795	4.48052	1.38e-20	1.12e-18
Zdhhc25	-3.1361	1.32638	1.42e-20	1.15e-18
Ms4a5	-2.7857	2.24062	1.45e-20	1.17e-18
Rimbp3	-2.42111	6.77886	1.45e-20	1.17e-18
1700011E24Rik	-2.42302	6.1798	1.63e-20	1.3e-18
Klk1b8	-3.41237	0.88117	1.84e-20	1.45e-18
Cfap57	-2.41081	7.00817	1.93e-20	1.52e-18
Samd7	-2.71234	2.46869	2.09e-20	1.63e-18
Tdrd6	-2.40132	8.53463	2.16e-20	1.68e-18
Lrrc71	-2.40463	7.24057	2.25e-20	1.74e-18
Lrrc18	-2.48375	4.2824	2.26e-20	1.74e-18
Ankmy1	-2.45639	4.81686	2.32e-20	1.78e-18
4933402N03Rik	-4.01464	0.310476	2.44e-20	1.85e-18
1700129C05Rik	-2.52333	3.68603	2.52e-20	1.91e-18
4931423N10Rik	-2.49444	4.07743	2.54e-20	1.92e-18
Dbil5	-2.43815	5.22275	2.55e-20	1.92e-18
Dnali1	-2.40917	5.99045	2.78e-20	2.09e-18
St6galnac2	-2.4364	5.04524	3.21e-20	2.4e-18
Sel1l2	-2.535	3.49397	3.6e-20	2.66e-18
Dpy19l2	-2.39412	6.35412	3.94e-20	2.9e-18
Ppp1r36	-2.40596	5.3403	4.33e-20	3.16e-18
Cylc2	-2.56989	3.109	4.43e-20	3.23e-18
Spata20	-2.39724	5.63133	4.86e-20	3.51e-18
Pifo	-2.43553	4.6602	5.15e-20	3.71e-18
Asb17	-2.62751	2.72395	5.38e-20	3.87e-18
Armc3	-2.38521	5.88198	6.32e-20	4.49e-18
Dhx58	-2.45305	4.21215	6.36e-20	4.5e-18
Ankar	-2.38387	5.8567	6.64e-20	4.69e-18
4932414N04Rik	-2.3796	6.18833	6.68e-20	4.7e-18
1700007F19Rik	-3.45744	0.796215	6.75e-20	4.74e-18
Tcp10a	-2.44711	4.26387	7.4e-20	5.17e-18
Odf4	-2.37125	6.59559	7.7e-20	5.32e-18
1700007G11Rik	-2.44612	4.22652	7.94e-20	5.48e-18
Cfap46	-2.36682	7.01507	8.05e-20	5.53e-18
Ppp1r42	-2.49803	3.52414	9.05e-20	6.21e-18
3110070M22Rik	-2.5227	3.31024	9.1e-20	6.23e-18
Iqcd	-2.37982	5.48905	9.18e-20	6.26e-18
Pabpc2	-2.3595	7.22368	9.8e-20	6.67e-18
Smim24	-2.35405	7.84115	1.07e-19	7.26e-18
Spag6	-2.35452	6.97561	1.21e-19	8.1e-18
Tcp11	-2.34766	8.3843	1.25e-19	8.36e-18
Fam181a	-2.35934	6.06273	1.34e-19	8.89e-18
Art3	-2.35024	7.02403	1.37e-19	9.1e-18
Cmtm2a	-2.35196	6.65014	1.41e-19	9.36e-18
Mapk15	-2.3508	6.77076	1.42e-19	9.37e-18
1700028J19Rik	-2.35235	6.45556	1.47e-19	9.61e-18
4930520O04Rik	-2.49232	3.42247	1.47e-19	9.61e-18
Daw1	-2.40665	4.52133	1.57e-19	1.02e-17
4930430A15Rik	-2.38818	4.90893	1.72e-19	1.11e-17
Stkld1	-2.35507	5.75053	1.77e-19	1.13e-17
Thegl	-2.4553	3.73158	1.88e-19	1.2e-17
Comp	-2.35631	5.47816	1.96e-19	1.25e-17
1700026D11Rik	-2.4375	3.89074	2.01e-19	1.28e-17
Cfap45	-2.35135	5.6115	2.13e-19	1.35e-17
1700001C02Rik	-2.69372	2.1618	2.44e-19	1.52e-17
Gm11780	-2.47605	3.40203	2.58e-19	1.6e-17
Tepp	-2.75846	1.90571	2.69e-19	1.67e-17
4930519G04Rik	-2.53836	2.90568	2.74e-19	1.69e-17
Prdm8	-2.56077	2.7375	3.31e-19	2.03e-17
Armc2	-2.37597	4.63284	3.41e-19	2.08e-17
4930444P10Rik	-2.3825	4.50625	3.44e-19	2.09e-17
4930455B14Rik	-2.48014	3.25035	3.46e-19	2.1e-17
Aif1	-2.43666	3.68179	3.64e-19	2.19e-17
Arsa	-2.3233	6.02987	4.29e-19	2.57e-17
1700010I14Rik	-2.31099	7.75372	4.31e-19	2.57e-17
Clmn	-2.36618	4.69145	4.53e-19	2.69e-17
Zfp474	-2.65553	2.17133	4.65e-19	2.75e-17
Ccdc146	-2.34958	5.05432	4.99e-19	2.94e-17
Ldhc	-2.30189	10.2335	5.01e-19	2.95e-17
Fam229b	-2.30741	7.33896	5.11e-19	3e-17
Actl9	-2.36692	4.49544	5.68e-19	3.3e-17
0610009L18Rik	-2.34143	5.05059	6.2e-19	3.59e-17
Ldha	-2.29744	7.99914	6.45e-19	3.72e-17
Ccdc110	-2.37023	4.30193	6.81e-19	3.91e-17
Eps8l3	-2.39765	3.88524	6.95e-19	3.98e-17
Poteg	-2.34373	4.88649	6.95e-19	3.98e-17
Gm6639	-2.33658	5.06983	7.17e-19	4.09e-17
Catsperd	-2.30462	6.20126	7.33e-19	4.17e-17
Oit1	-2.3898	3.9541	7.52e-19	4.27e-17
Prss21	-2.72193	1.85354	8.39e-19	4.74e-17
Rtp3	-2.87803	1.45053	8.55e-19	4.82e-17
Maats1	-2.36484	4.29506	8.74e-19	4.92e-17
Cstl1	-2.97075	1.25538	9.91e-19	5.54e-17
Cmtm2b	-2.32664	5.00117	1.02e-18	5.66e-17
Apoh	-3.73445	0.300687	1.04e-18	5.77e-17
Oaz3	-2.29618	5.89813	1.08e-18	5.97e-17
Rsph6a	-2.32356	5.0101	1.11e-18	6.09e-17
Ccdc113	-2.28896	6.34143	1.14e-18	6.27e-17
Tcp10b	-2.69137	1.93939	1.2e-18	6.58e-17
Smpd5	-2.2799	7.38772	1.21e-18	6.63e-17
Glt1d1	-2.45677	3.08243	1.22e-18	6.63e-17
4921525O09Rik	-2.2897	5.95409	1.28e-18	6.94e-17
Zpbp2	-2.2918	5.67595	1.35e-18	7.33e-17
Nme5	-2.33858	4.42418	1.5e-18	8.08e-17
1700003M02Rik	-2.27388	7.21598	1.51e-18	8.1e-17
Ccdc7b	-2.40096	3.49508	1.56e-18	8.38e-17
Ankrd60	-2.3601	3.98346	1.58e-18	8.46e-17
Piwil1	-2.26536	10.1664	1.6e-18	8.53e-17
Prps1l1	-2.28348	5.87437	1.6e-18	8.53e-17
Slc2a3	-2.26505	10.4839	1.61e-18	8.53e-17
Dnah1	-2.26745	8.17113	1.64e-18	8.71e-17
Gm5878	-2.28381	5.59743	1.8e-18	9.48e-17
1700108J01Rik	-2.35168	4.06533	1.83e-18	9.64e-17
Erich2	-2.30839	4.95918	1.87e-18	9.81e-17
Iqub	-2.30812	4.96097	1.89e-18	9.88e-17
Slc47a2	-2.26792	6.67583	2.02e-18	1.05e-16
Itprip	-2.40777	3.32946	2.03e-18	1.06e-16
Slc34a2	-2.37343	3.72069	2.08e-18	1.08e-16
1700029B22Rik	-4.47529	-0.138614	2.27e-18	1.17e-16
Ggn	-2.27108	5.89548	2.35e-18	1.21e-16
Gstt4	-2.38846	3.48882	2.39e-18	1.22e-16
Pxdc1	-2.68547	1.82574	2.44e-18	1.25e-16
Tex35	-2.45286	2.92572	2.45e-18	1.25e-16
Prok2	-2.2614	6.52851	2.57e-18	1.31e-16
Rpgrip1	-2.26392	6.20513	2.62e-18	1.33e-16
Mroh2b	-2.24914	7.86443	3.01e-18	1.52e-16
Dynlrb2	-2.33177	4.12644	3.03e-18	1.52e-16
Efcab6	-2.27052	5.38313	3.05e-18	1.53e-16
Pabpc6	-2.25157	7.09164	3.11e-18	1.56e-16
Hydin	-2.24801	7.17435	3.42e-18	1.7e-16
Tctex1d1	-2.9322	1.2169	3.52e-18	1.75e-16
Allc	-2.33238	3.98759	3.89e-18	1.93e-16
Dnah17	-2.23733	9.19733	3.98e-18	1.97e-16
Gpr62	-2.46547	2.73775	4.28e-18	2.11e-16
Spata4	-2.23382	7.99484	4.8e-18	2.34e-16
Tekt3	-2.32121	4.0528	4.8e-18	2.34e-16
Asrgl1	-2.23023	8.42595	5.18e-18	2.51e-16
Lrrc8b	-2.26658	5.1801	5.34e-18	2.58e-16
4933415F23Rik	-2.24037	6.11668	5.62e-18	2.69e-16
Dnah8	-2.22433	11.4656	5.7e-18	2.73e-16
Dnaaf1	-2.22604	8.25652	5.98e-18	2.85e-16
Iqcf5	-2.7238	1.60256	5.98e-18	2.85e-16
1700047G03Rik	-2.52785	2.26089	6.39e-18	3.02e-16
Ccdc13	-2.23039	6.57797	6.68e-18	3.15e-16
Slco6c1	-2.24466	5.4062	6.69e-18	3.15e-16
Acr	-2.23907	5.6981	6.9e-18	3.24e-16
Ceacam20	-2.38467	3.15317	7.37e-18	3.45e-16
Izumo2	-2.61571	1.93281	7.77e-18	3.63e-16
Fhl4	-2.21577	8.58147	8.05e-18	3.74e-16
Prdx6b	-2.22874	5.93602	8.58e-18	3.99e-16
Kcnk10	-2.3637	3.21617	9.43e-18	4.36e-16
Adam2	-2.21021	8.44941	9.65e-18	4.45e-16
Zmynd10	-2.20958	8.14403	1.01e-17	4.63e-16
Actg2	-2.35412	3.31914	1.03e-17	4.73e-16
Smco2	-2.26519	4.56991	1.05e-17	4.81e-16
Tex22	-2.29588	3.97063	1.1e-17	4.98e-16
Adam1b	-2.27266	4.33607	1.15e-17	5.22e-16
Arhgap33os	-2.24674	4.91831	1.23e-17	5.56e-16
Tcte2	-2.24145	4.97195	1.38e-17	6.19e-16
Slc22a16	-2.21645	5.65133	1.41e-17	6.31e-16
4930544G11Rik	-2.22363	5.22983	1.41e-17	6.32e-16
Btbd16	-2.25704	4.53529	1.44e-17	6.42e-16
Ccdc60	-2.19889	7.56608	1.49e-17	6.63e-16
Pde1a	-2.36119	3.08835	1.54e-17	6.83e-16
AF366264	-3.09678	0.770561	1.8e-17	7.97e-16
Mgll	-2.19258	7.32212	1.86e-17	8.19e-16
Speer2	-2.25151	4.43903	1.98e-17	8.68e-16
Gm15881	-2.23897	4.60211	2.33e-17	1.02e-15
Cfap58	-2.28868	3.69078	2.33e-17	1.02e-15
4931429I11Rik	-2.23955	4.57863	2.35e-17	1.02e-15
4930488L21Rik	-2.25839	4.14777	2.42e-17	1.05e-15
Irgc1	-2.20166	5.38781	2.54e-17	1.1e-15
Ulk4	-2.18379	6.87387	2.64e-17	1.13e-15
Gramd1c	-2.18762	6.35096	2.66e-17	1.14e-15
Slco6d1	-2.23915	4.37584	2.98e-17	1.27e-15
Xrra1	-2.18455	6.10391	3.14e-17	1.34e-15
Ccdc108	-2.17039	8.76297	3.23e-17	1.37e-15
Slc2a5	-2.17422	7.01661	3.44e-17	1.45e-15
Pgk2	-2.19106	5.25266	3.78e-17	1.59e-15
Ccdc180	-2.18854	5.31661	3.92e-17	1.64e-15
2023-03-11	-2.17279	6.58516	3.92e-17	1.64e-15
AI429214	-2.24372	4.06875	4.22e-17	1.76e-15
Bex6	-3.8669	0.0480943	4.33e-17	1.79e-15
Aldh3b2	-3.38836	0.377876	4.44e-17	1.84e-15
Ccdc144b	-2.24373	4.02683	4.44e-17	1.84e-15
Cntnap5b	-2.70234	1.43789	4.54e-17	1.87e-15
E230029C05Rik	-2.79547	1.23569	4.59e-17	1.89e-15
1700003E16Rik	-2.16193	7.18434	4.87e-17	2e-15
Ak8	-2.177	5.52632	4.97e-17	2.03e-15
Slc9c1	-2.17871	5.37458	5.13e-17	2.09e-15
Iqcf1	-2.52108	1.93721	5.41e-17	2.2e-15
Ak7	-2.16564	6.09063	5.62e-17	2.27e-15
Fscb	-2.25653	3.74933	5.8e-17	2.34e-15
1700021F07Rik	-2.25339	3.75277	5.87e-17	2.36e-15
Cct6b	-2.16097	6.36643	5.93e-17	2.38e-15
Immp2l	-2.23983	3.94234	6.02e-17	2.4e-15
Spag16	-2.16565	5.83313	6.13e-17	2.45e-15
Tmem30c	-2.16419	5.88461	6.27e-17	2.5e-15
Bpi	-2.25744	3.67183	6.32e-17	2.51e-15
Gykl1	-2.1632	5.9415	6.33e-17	2.51e-15
Gm13889	-2.27107	3.4892	6.44e-17	2.55e-15
AI464131	-2.2144	4.33093	6.46e-17	2.56e-15
Fank1	-2.15458	6.58994	6.81e-17	2.68e-15
Hmga2	-2.23593	3.89985	6.83e-17	2.69e-15
Slc30a3	-2.17074	5.15706	7.38e-17	2.89e-15
1700016P04Rik	-3.02688	0.765005	7.63e-17	2.98e-15
Eid3	-2.14919	6.6209	7.96e-17	3.09e-15
4930444F02Rik	-2.14594	6.97692	8.19e-17	3.17e-15
Fam186b	-2.15314	6.02406	8.38e-17	3.24e-15
Gsdmcl-ps	-2.31019	3.01997	8.53e-17	3.3e-15
Mgat4d	-2.15378	5.72532	9.14e-17	3.5e-15
Elfn2	-2.15459	5.6046	9.43e-17	3.6e-15
Pex11g	-2.1976	4.44473	9.45e-17	3.6e-15
Fndc8	-2.54569	1.76613	1.04e-16	3.93e-15
Tekt1	-2.14677	5.9138	1.05e-16	3.98e-15
1700008K24Rik	-2.13375	7.68116	1.07e-16	4.04e-15
Cd55b	-2.21408	4.03207	1.09e-16	4.08e-15
Gm1661	-2.1945	4.36952	1.09e-16	4.09e-15
Ush2a	-2.27996	3.20707	1.11e-16	4.16e-15
Dnajb3	-2.13662	6.75857	1.13e-16	4.22e-15
Ccdc65	-2.13645	6.58908	1.18e-16	4.38e-15
Lin7a	-2.15092	5.2901	1.23e-16	4.54e-15
4930594O21Rik	-3.81593	0.00943233	1.29e-16	4.78e-15
Dnm3	-2.1762	4.66601	1.3e-16	4.78e-15
Dnah2	-2.12333	8.14566	1.41e-16	5.17e-15
Il9r	-2.4404	2.12255	1.42e-16	5.2e-15
Stambp	-2.12728	6.77283	1.49e-16	5.43e-15
1700008P02Rik	-3.53511	0.132898	1.56e-16	5.67e-15
4933409G03Rik	-2.14341	5.24757	1.57e-16	5.71e-15
Catsperg2	-2.12479	6.87749	1.58e-16	5.71e-15
Gtf2a1l	-2.13499	5.73893	1.59e-16	5.77e-15
1700012B09Rik	-2.16141	4.88747	1.61e-16	5.81e-15
Spata33	-2.12757	6.35462	1.63e-16	5.89e-15
Tmem239	-2.62626	1.48114	1.75e-16	6.29e-15
Wdr20rt	-2.14043	5.21228	1.75e-16	6.3e-15
Samd4	-2.20132	3.9103	1.91e-16	6.82e-15
Toporsl	-2.18526	4.19912	1.94e-16	6.93e-15
Crtam	-2.18509	4.16957	1.97e-16	7.04e-15
4933406K04Rik	-2.39151	2.31093	2e-16	7.11e-15
Pnmal1	-2.12548	5.82812	2.05e-16	7.29e-15
Prss58	-2.55594	1.65755	2.07e-16	7.33e-15
Ubxn11	-2.11999	6.2947	2.08e-16	7.37e-15
Chrne	-2.5367	1.74085	2.09e-16	7.39e-15
Tssk2	-2.17997	4.21714	2.11e-16	7.43e-15
Nlrp14	-2.14901	4.92335	2.21e-16	7.76e-15
Spata19	-2.26268	3.10256	2.3e-16	8.05e-15
Fam170a	-2.16323	4.40844	2.53e-16	8.79e-15
Smyd1	-2.24242	3.25221	2.59e-16	8.98e-15
Gm7444	-2.12177	5.32746	2.89e-16	9.98e-15
4930469G21Rik	-2.47663	1.87245	2.92e-16	1.01e-14
Eva1c	-2.9378	0.785233	2.92e-16	1.01e-14
Sgpp2	-2.16973	4.19954	2.95e-16	1.01e-14
Slc25a54	-2.79867	0.993021	2.98e-16	1.02e-14
Efhc1	-2.10535	6.58389	3e-16	1.03e-14
Ccdc27	-2.52698	1.62954	3.03e-16	1.03e-14
1700001J11Rik	-2.12039	5.21583	3.2e-16	1.09e-14
Ttc39d	-2.12141	5.14829	3.24e-16	1.1e-14
Insl6	-2.1452	4.65502	3.29e-16	1.12e-14
Gm17359	-2.26656	2.91796	3.63e-16	1.23e-14
Slamf7	-2.25207	3.03174	3.74e-16	1.26e-14
Ankrd55	-2.5014	1.72417	3.82e-16	1.28e-14
1700040L02Rik	-2.09617	6.43217	4.07e-16	1.37e-14
Cdc42ep3	-2.08974	7.37869	4.16e-16	1.39e-14
Ldhal6b	-2.08763	7.94448	4.18e-16	1.4e-14
Rgsl1	-2.55913	1.53033	4.26e-16	1.42e-14
4931440J10Rik	-2.73565	1.08697	4.73e-16	1.57e-14
4930504O13Rik	-2.16382	4.02458	4.74e-16	1.57e-14
Ropn1l	-2.08255	8.15908	4.78e-16	1.58e-14
4933401H06Rik	-2.34813	2.31643	4.91e-16	1.62e-14
Gstt3	-2.15179	4.14201	5.36e-16	1.76e-14
Ccdc7a	-2.25019	2.90199	6.09e-16	1.98e-14
Bspry	-2.08565	6.06834	6.17e-16	2e-14
1700019M22Rik	-2.24794	2.87391	6.42e-16	2.08e-14
Fam161a	-2.16066	3.87651	6.44e-16	2.09e-14
Cdh26	-2.82978	0.911906	6.63e-16	2.14e-14
Ybx3	-2.06864	9.82137	6.71e-16	2.17e-14
Stard10	-2.13036	4.40782	6.8e-16	2.19e-14
Ccdc88b	-2.13134	4.34697	6.97e-16	2.24e-14
Prss39	-2.13922	4.20712	6.97e-16	2.24e-14
Trim69	-2.11106	4.88248	7.06e-16	2.26e-14
Il21	-2.81118	0.939238	7.17e-16	2.29e-14
Fam166a	-2.27425	2.70942	7.28e-16	2.33e-14
Ifitm7	-2.91398	0.723948	7.79e-16	2.47e-14
4921530L21Rik	-2.85121	0.844293	7.88e-16	2.5e-14
Ccdc74a	-2.11106	4.73542	8.15e-16	2.58e-14
4930435E12Rik	-2.65749	1.24092	8.18e-16	2.58e-14
Efhd1	-2.0672	7.2532	8.25e-16	2.6e-14
1700034I23Rik	-2.37789	2.0463	8.6e-16	2.71e-14
Agbl4	-2.14683	3.87893	8.77e-16	2.75e-14
Fam50b	-2.08095	5.44631	8.95e-16	2.81e-14
BC048644	-2.15667	3.73233	9.33e-16	2.92e-14
Iqch	-2.0667	6.20231	1.04e-15	3.23e-14
Prss55	-2.41682	1.84907	1.1e-15	3.4e-14
Mir7232	-2.25097	2.69019	1.11e-15	3.43e-14
Txndc8	-2.5886	1.31959	1.11e-15	3.44e-14
Cep128	-2.05249	7.48619	1.24e-15	3.8e-14
Fam98c	-2.08409	5.03124	1.29e-15	3.96e-14
4933432K03Rik	-2.17281	3.37463	1.3e-15	3.97e-14
4930455J16Rik	-2.48656	1.61859	1.3e-15	3.97e-14
Mroh8	-2.05496	6.63623	1.32e-15	4.01e-14
4930556C24Rik	-2.82643	0.827316	1.32e-15	4.01e-14
Dkkl1	-2.04881	7.81917	1.33e-15	4.05e-14
Lrrc29	-2.12484	3.99985	1.43e-15	4.33e-14
Antxrl	-2.4311	1.7593	1.59e-15	4.81e-14
Stk39	-2.04312	7.44257	1.64e-15	4.93e-14
1700006A11Rik	-2.04276	7.27298	1.69e-15	5.08e-14
6430531B16Rik	-2.0538	5.7335	1.76e-15	5.29e-14
Aqp11	-2.06248	5.17571	1.78e-15	5.32e-14
Pcsk4	-2.04375	6.6549	1.82e-15	5.45e-14
Galnt3	-2.04607	6.06671	1.97e-15	5.88e-14
Morn5	-2.04604	5.99056	2.02e-15	6.03e-14
Aldoart2	-2.10576	4.05264	2.08e-15	6.19e-14
4921507P07Rik	-2.07744	4.72697	2.1e-15	6.23e-14
Pdilt	-2.24783	2.58664	2.11e-15	6.26e-14
Usp50	-2.23438	2.61131	2.28e-15	6.71e-14
Cntnap2	-2.12148	3.75012	2.28e-15	6.71e-14
Pkdrej	-2.11635	3.8234	2.31e-15	6.8e-14
Abhd16b	-2.56261	1.29595	2.42e-15	7.11e-14
Oscp1	-2.03068	6.93086	2.53e-15	7.44e-14
Nme8	-2.16075	3.24125	2.62e-15	7.68e-14
Wdr64	-2.23635	2.59778	2.68e-15	7.85e-14
4933412E24Rik	-2.09113	4.13404	2.8e-15	8.2e-14
4931406B18Rik	-2.49433	1.43254	2.9e-15	8.44e-14
Dydc1	-2.39093	1.8152	3.06e-15	8.9e-14
Tssk3	-2.17647	2.94408	3.19e-15	9.24e-14
Dusp15	-2.04377	5.06965	3.23e-15	9.34e-14
Ttc23	-2.06484	4.59005	3.43e-15	9.89e-14
Tmem247	-2.22179	2.56531	3.53e-15	1.02e-13
Gpd2	-2.04886	5.01116	3.72e-15	1.07e-13
Dnajc5b	-2.22676	2.5548	3.73e-15	1.07e-13
Ttc25	-2.02499	5.96445	3.75e-15	1.07e-13
Nkapl	-2.03484	5.25025	3.77e-15	1.08e-13
Gm11992	-2.0546	4.70687	4e-15	1.14e-13
Gm10638	-2.06551	4.41425	4e-15	1.14e-13
Gm128	-2.02034	6.16874	4.02e-15	1.14e-13
AA467197	-2.03058	5.37089	4.03e-15	1.14e-13
Lkaaear1	-2.23467	2.51661	4.15e-15	1.17e-13
Gm3458	-2.12945	3.35761	4.2e-15	1.19e-13
Rnf144b	-2.05105	4.72073	4.53e-15	1.28e-13
1700018C11Rik	-2.28895	2.12836	4.77e-15	1.34e-13
Hrasls	-2.1318	3.26182	4.78e-15	1.34e-13
Hdhd1a	-2.13414	3.21273	4.94e-15	1.39e-13
Izumo3	-2.51357	1.35377	5.02e-15	1.41e-13
Cyp2u1	-2.23127	2.46467	5.23e-15	1.46e-13
Apba1	-2.0039	7.0445	5.42e-15	1.51e-13
1700065L07Rik	-2.16506	2.84626	5.74e-15	1.6e-13
Meig1	-1.99499	8.10459	6.25e-15	1.74e-13
1700064M15Rik	-2.15408	2.9627	6.29e-15	1.74e-13
1700026L06Rik	-2.09203	3.58974	6.37e-15	1.76e-13
Zfp354b	-2.81887	0.683969	6.43e-15	1.77e-13
1700018B08Rik	-2.05457	4.2821	6.44e-15	1.78e-13
Fam174b	-2.0343	4.78084	6.64e-15	1.83e-13
1700007B14Rik	-2.47371	1.42242	6.79e-15	1.86e-13
Lemd1	-2.84859	0.611773	6.87e-15	1.89e-13
4930441J16Rik	-4.11938	-0.437853	6.9e-15	1.89e-13
Capza3	-2.21826	2.45514	7.12e-15	1.95e-13
Spanxn4	-2.62159	1.02473	7.38e-15	2.02e-13
1700034G24Rik	-4.55425	-0.639424	7.47e-15	2.04e-13
1700123L14Rik	-1.99345	6.62004	7.85e-15	2.14e-13
Ankrd7	-2.06372	3.99012	7.92e-15	2.15e-13
Cdkl1	-2.16198	2.81346	8.08e-15	2.2e-13
1700017N19Rik	-2.07952	3.66369	8.1e-15	2.2e-13
Tmprss12	-2.02415	4.8297	8.44e-15	2.29e-13
Ypel1	-1.98414	7.66268	8.86e-15	2.39e-13
Mroh4	-1.97993	9.56106	9.04e-15	2.44e-13
Cage1	-1.9868	6.80726	9.19e-15	2.47e-13
A730090N16Rik	-2.91531	0.458094	9.44e-15	2.54e-13
Lca5l	-1.98233	7.23036	9.8e-15	2.63e-13
Lrrc46	-1.98071	7.24676	1.03e-14	2.74e-13
Ift140	-1.97572	8.97937	1.04e-14	2.77e-13
Sord	-1.97656	7.81987	1.09e-14	2.89e-13
Tcea2	-1.97668	7.6558	1.1e-14	2.93e-13
Fam229a	-2.14061	2.87489	1.11e-14	2.94e-13
Pdzd9	-2.05708	3.88986	1.11e-14	2.95e-13
Gm6760	-2.43104	1.42694	1.24e-14	3.26e-13
4931419H13Rik	-2.42052	1.44494	1.24e-14	3.27e-13
Pom121l12	-2.04315	4.03854	1.25e-14	3.28e-13
Gm9731	-2.15839	2.65878	1.28e-14	3.35e-13
Cetn1	-1.97377	6.866	1.32e-14	3.46e-13
1700006E09Rik	-2.60208	1.00742	1.36e-14	3.54e-13
1700012D16Rik	-4.0922	-0.45989	1.36e-14	3.56e-13
Tbc1d21	-2.30417	1.85637	1.38e-14	3.59e-13
4930407I10Rik	-2.06728	3.56944	1.45e-14	3.76e-13
Tmem232	-2.02941	4.134	1.56e-14	4.03e-13
Catsperg1	-1.96675	6.82301	1.63e-14	4.21e-13
Nup210l	-1.96586	6.95295	1.64e-14	4.22e-13
Nupr1l	-2.12945	2.8011	1.68e-14	4.34e-13
Osbp2	-1.97823	5.46457	1.71e-14	4.41e-13
Pbp2	-2.00307	4.68679	1.74e-14	4.46e-13
Spdye4b	-1.97505	5.47224	1.87e-14	4.79e-13
1700017G19Rik	-2.21337	2.23019	1.91e-14	4.89e-13
Efhb	-2.02515	4.04417	1.93e-14	4.93e-13
Glipr1l1	-2.37872	1.55074	1.96e-14	5e-13
Ift27	-1.99514	4.80707	1.99e-14	5.08e-13
1700110K17Rik	-2.20524	2.25855	2.01e-14	5.12e-13
Gsto2	-1.96102	6.07005	2.26e-14	5.71e-13
1700046C09Rik	-2.47814	1.26438	2.27e-14	5.72e-13
1700018F24Rik	-2.14789	2.59294	2.28e-14	5.76e-13
Ankef1	-1.96667	5.52303	2.31e-14	5.82e-13
Gm21283	-2.75801	0.63792	2.37e-14	5.96e-13
Ropn1	-2.09699	2.98813	2.38e-14	5.97e-13
BC089491	-2.13283	2.67101	2.38e-14	5.97e-13
1700019O17Rik	-2.38937	1.4407	2.51e-14	6.27e-13
4931431F19Rik	-2.54707	1.05893	2.55e-14	6.35e-13
Tkfc	-1.94526	8.08218	2.6e-14	6.45e-13
Tmco5	-2.06749	3.27339	2.64e-14	6.53e-13
Ttc12	-1.95684	5.80247	2.76e-14	6.82e-13
Mospd4	-2.01488	3.97009	2.8e-14	6.92e-13
Capsl	-2.24773	1.96543	2.84e-14	7.01e-13
Ahi1	-1.94414	7.36965	2.86e-14	7.05e-13
Wdr93	-1.94983	6.29495	2.92e-14	7.19e-13
Fbxo39	-2.45178	1.25634	2.94e-14	7.23e-13
Tmigd3	-2.53828	1.0553	2.95e-14	7.25e-13
1700018A04Rik	-2.51545	1.12193	2.97e-14	7.28e-13
Cfap74	-1.94259	6.51615	3.41e-14	8.31e-13
Tmem53	-2.00564	3.97993	3.74e-14	9.1e-13
4933405D12Rik	-2.57284	0.923238	3.95e-14	9.56e-13
Defb33	-3.55993	-0.205272	3.95e-14	9.56e-13
Ssmem1	-1.94679	5.5549	3.99e-14	9.64e-13
Dbndd1	-2.05372	3.24635	3.99e-14	9.64e-13
Ccdc40	-1.93794	6.18798	4.18e-14	1.01e-12
Gk2	-1.93205	6.79599	4.35e-14	1.05e-12
Usp46	-1.97441	4.52245	4.42e-14	1.06e-12
Gm21284	-1.9529	4.97698	4.43e-14	1.06e-12
Kif19a	-2.10744	2.66119	4.49e-14	1.07e-12
Ccdc70	-2.15752	2.32611	4.5e-14	1.07e-12
C2cd4b	-1.95988	4.92664	4.57e-14	1.09e-12
Adcy10	-1.94125	5.45216	4.86e-14	1.15e-12
Chn2	-2.04075	3.30069	4.88e-14	1.16e-12
Lypd4	-1.93007	6.40193	4.95e-14	1.17e-12
Abhd8	-1.92474	7.25462	5.01e-14	1.18e-12
Grip1	-2.02882	3.35608	5.31e-14	1.25e-12
4933402N22Rik	-2.82253	0.437239	5.39e-14	1.27e-12
Syndig1l	-2.38558	1.32419	5.4e-14	1.27e-12
Fabp9	-1.91797	8.63062	5.44e-14	1.28e-12
Thsd7b	-2.27029	1.78285	5.58e-14	1.31e-12
4930578E11Rik	-2.08582	2.80449	5.73e-14	1.34e-12
Lrguk	-1.93153	5.59093	6.01e-14	1.4e-12
4930455D15Rik	-2.50334	1.03318	6.19e-14	1.44e-12
Fam13c	-1.99864	3.67536	6.78e-14	1.58e-12
Pdcl2	-1.91213	7.4808	6.96e-14	1.62e-12
Klhl10	-1.97788	4.01588	7.07e-14	1.64e-12
4933427E11Rik	-2.05285	2.96745	7.24e-14	1.68e-12
Gm20125	-3.16091	0.0163336	7.6e-14	1.75e-12
9630028B13Rik	-2.6018	0.794793	7.61e-14	1.75e-12
BC048671	-2.22454	1.90706	8.13e-14	1.87e-12
Atp6ap1l	-2.06173	2.89481	8.16e-14	1.88e-12
Bak1	-2.01705	3.29468	8.4e-14	1.92e-12
1700001G11Rik	-1.99537	3.58418	8.61e-14	1.97e-12
Ccdc39	-1.90238	8.09515	8.69e-14	1.98e-12
1700009C05Rik	-1.96031	4.24632	8.72e-14	1.99e-12
Pla2g2c	-1.94712	4.55356	9e-14	2.05e-12
Ttll6	-1.92163	5.24424	9.18e-14	2.09e-12
Gm2762	-1.90629	6.42682	9.59e-14	2.18e-12
Ndst4	-2.13952	2.27098	9.85e-14	2.23e-12
4933402J10Rik	-2.33792	1.41499	1.01e-13	2.29e-12
Ttll13	-1.89897	7.22407	1.03e-13	2.34e-12
4933404O12Rik	-1.89938	7.11785	1.04e-13	2.34e-12
Cfap126	-1.9639	4.00743	1.06e-13	2.39e-12
4933402J07Rik	-2.0052	3.31599	1.09e-13	2.44e-12
Abca17	-1.93419	4.74062	1.1e-13	2.47e-12
D130043K22Rik	-1.98997	3.52469	1.11e-13	2.48e-12
Acyp1	-1.90051	6.47753	1.11e-13	2.5e-12
Ddi1	-2.05438	2.83975	1.12e-13	2.51e-12
4933440M02Rik	-1.91266	5.29686	1.15e-13	2.56e-12
Agbl2	-1.89376	7.58368	1.15e-13	2.57e-12
Ubxn10	-1.91074	5.40665	1.15e-13	2.57e-12
Izumo4	-1.91317	5.2591	1.15e-13	2.57e-12
Ttc30a2	-1.93679	4.56061	1.16e-13	2.58e-12
Adgb	-1.94576	4.33265	1.18e-13	2.62e-12
4930550C14Rik	-1.99162	3.47504	1.22e-13	2.7e-12
1700042G15Rik	-1.89616	6.58202	1.23e-13	2.72e-12
Cox8c	-1.89058	7.59473	1.25e-13	2.77e-12
Stpg2	-1.98342	3.56401	1.28e-13	2.82e-12
Lrriq1	-1.91425	4.9848	1.28e-13	2.82e-12
Ptprm	-1.92332	4.89071	1.3e-13	2.86e-12
Ccdc30	-1.89803	5.96306	1.35e-13	2.96e-12
Hypm	-2.36138	1.30645	1.44e-13	3.16e-12
4930455F16Rik	-3.59963	-0.314185	1.44e-13	3.16e-12
Hs3st2	-3.59211	-0.320758	1.44e-13	3.16e-12
1700095B10Rik	-2.9152	0.277635	1.45e-13	3.17e-12
Rgs22	-1.88441	7.35026	1.52e-13	3.33e-12
Spef2	-1.90711	4.99789	1.55e-13	3.39e-12
Riiad1	-1.95724	3.83166	1.67e-13	3.63e-12
BC051142	-1.87874	7.90951	1.7e-13	3.68e-12
Tmem45b	-2.03093	2.84719	1.72e-13	3.73e-12
4930556N09Rik	-2.91161	0.268764	1.82e-13	3.94e-12
4930522O17Rik	-2.48372	0.946454	1.84e-13	3.98e-12
Ccdc89	-1.8914	5.55378	1.85e-13	3.99e-12
Tekt5	-1.96143	3.66023	1.89e-13	4.08e-12
Gm614	-3.12055	0.0821028	1.96e-13	4.21e-12
1700010B08Rik	-1.88303	6.05097	1.99e-13	4.26e-12
Myl10	-2.03882	2.71127	2.11e-13	4.51e-12
Gm4763	-1.88665	5.45062	2.2e-13	4.69e-12
Prss56	-2.17689	1.8501	2.23e-13	4.74e-12
Abcg8	-2.44281	1.04032	2.25e-13	4.79e-12
Lrrc6	-1.88134	5.73174	2.29e-13	4.87e-12
Speer9-ps1	-3.47959	-0.26968	2.4e-13	5.07e-12
Zswim2	-1.97217	3.3694	2.56e-13	5.41e-12
Rcor3	-1.86881	6.46761	2.67e-13	5.64e-12
Dnajb13	-1.90752	4.50565	2.69e-13	5.68e-12
Svip	-1.87502	5.66027	2.79e-13	5.86e-12
Ppp1r27	-2.21047	1.63102	2.82e-13	5.93e-12
Nkx6-2	-1.96265	3.34829	2.87e-13	6.03e-12
Col16a1	-1.86207	6.85332	3e-13	6.28e-12
Slc16a7	-1.88179	5.04106	3e-13	6.28e-12
Cchcr1	-1.85453	8.10768	3.26e-13	6.81e-12
Ehbp1l1	-1.86667	5.75451	3.38e-13	7.06e-12
Ndufaf3	-1.85495	7.38512	3.41e-13	7.13e-12
4933406F09Rik	-2.65299	0.547892	3.45e-13	7.19e-12
Spata31d1a	-1.9365	3.68281	3.52e-13	7.31e-12
Slco6b1	-2.225	1.55994	3.56e-13	7.4e-12
Shisa3	-1.92859	3.71992	3.77e-13	7.79e-12
Gpr160	-1.85978	5.9382	3.87e-13	8e-12
1700020D05Rik	-1.89803	4.38831	3.91e-13	8.07e-12
Lmf1	-1.87272	4.98628	3.95e-13	8.14e-12
Serf1	-1.84946	7.42025	3.95e-13	8.14e-12
Wdr78	-1.86767	5.22775	4.04e-13	8.31e-12
Ube2d2b	-1.85854	5.88837	4.05e-13	8.33e-12
Dzip1	-1.85792	5.91001	4.1e-13	8.42e-12
4933400L20Rik	-2.994	0.0529308	4.19e-13	8.59e-12
Mpi	-1.84677	7.25658	4.33e-13	8.85e-12
Eppk1	-1.9652	3.14344	4.62e-13	9.43e-12
Ankrd36	-1.84158	7.65798	4.79e-13	9.76e-12
Gsg2	-1.84323	6.95761	4.94e-13	1e-11
Lrrc61	-1.85297	5.73119	4.94e-13	1e-11
Prss44	-1.86539	4.94456	4.95e-13	1e-11
Wdr17	-1.86602	4.91631	4.95e-13	1e-11
Klhdc1	-1.85953	5.2453	5.02e-13	1.02e-11
Gm5617	-1.85325	5.61863	5.09e-13	1.03e-11
Fbxo36	-1.86039	5.08276	5.28e-13	1.07e-11
4930451G09Rik	-1.84103	6.83907	5.34e-13	1.08e-11
Ccdc154	-1.95298	3.23516	5.35e-13	1.08e-11
Ttc9	-1.90954	3.83672	5.36e-13	1.08e-11
Nudt4	-1.8346	8.50762	5.49e-13	1.11e-11
4933416M07Rik	-2.08419	2.10537	5.71e-13	1.15e-11
Rnf112	-1.94433	3.25847	5.72e-13	1.15e-11
Paqr8	-1.84984	5.39932	6.04e-13	1.21e-11
Sgca	-1.9384	3.30241	6.26e-13	1.25e-11
Hhatl	-2.00181	2.66986	6.34e-13	1.26e-11
9430018G01Rik	-2.0821	2.10098	6.64e-13	1.32e-11
Crat	-1.82735	8.62239	6.65e-13	1.32e-11
Hepacam2	-1.94246	3.18878	6.78e-13	1.35e-11
Atxn7l3b	-1.82557	8.79902	6.93e-13	1.37e-11
Actl7a	-1.93162	3.34839	6.94e-13	1.37e-11
4932702P03Rik	-3.52019	-0.377264	7.01e-13	1.39e-11
4930505A04Rik	-2.06887	2.15971	7.39e-13	1.46e-11
Rnls	-1.82914	6.78376	7.44e-13	1.46e-11
Aym1	-1.99894	2.57695	7.56e-13	1.49e-11
Gstm5	-1.8223	8.04424	7.86e-13	1.54e-11
Fhl5	-2.11945	1.8616	8.03e-13	1.58e-11
Scly	-1.87126	4.35157	8.15e-13	1.6e-11
Ift43	-1.83658	5.52996	8.24e-13	1.61e-11
Pxt1	-1.85655	4.68842	9.01e-13	1.76e-11
Adam30	-1.87732	4.04667	9.16e-13	1.78e-11
Orai2	-1.95959	2.8986	9.18e-13	1.78e-11
Acox3	-1.83768	5.16975	9.25e-13	1.8e-11
4930567K20Rik	-2.15611	1.63819	9.41e-13	1.82e-11
Hyal6	-1.86165	4.41441	9.62e-13	1.86e-11
Armc12	-2.02266	2.3439	9.75e-13	1.88e-11
Efcab5	-1.8148	7.47578	1.01e-12	1.94e-11
Usp2	-1.81229	7.95212	1.04e-12	2e-11
Cfap69	-1.81554	6.94501	1.05e-12	2.02e-11
Prss45	-1.82944	5.22018	1.13e-12	2.17e-11
Fcrla	-2.34693	0.982365	1.14e-12	2.19e-11
Igbp1b	-1.88105	3.77789	1.2e-12	2.29e-11
Lrrc27	-1.80947	7.11459	1.2e-12	2.3e-11
Zdhhc12	-1.8408	4.81952	1.2e-12	2.3e-11
LOC100505025	-2.0975	1.84807	1.24e-12	2.37e-11
Cenpv	-1.80737	6.93955	1.3e-12	2.48e-11
Gm10619	-1.92114	3.10141	1.35e-12	2.56e-11
Phkg2	-1.80294	7.28337	1.41e-12	2.66e-11
Parvg	-2.33385	1.0008	1.46e-12	2.75e-11
Prom1	-1.93505	2.96567	1.48e-12	2.8e-11
1700034O15Rik	-1.96512	2.68538	1.53e-12	2.88e-11
Ppp1r2-ps7	-2.6364	0.392984	1.55e-12	2.91e-11
Rfx8	-1.8471	4.33049	1.56e-12	2.93e-11
Pom121l2	-1.80184	6.56784	1.6e-12	2.99e-11
Dennd5b	-1.79748	6.98619	1.69e-12	3.16e-11
Agbl5	-1.79056	8.71882	1.78e-12	3.33e-11
2900011O08Rik	-2.08862	1.79797	1.84e-12	3.43e-11
9530077C05Rik	-1.80048	6.0437	1.85e-12	3.44e-11
Phpt1	-1.80274	5.80294	1.85e-12	3.45e-11
Dyx1c1	-1.80196	5.75108	1.92e-12	3.57e-11
4930511A02Rik	-2.8509	0.084118	1.93e-12	3.57e-11
Ctnna3	-2.01751	2.20071	1.95e-12	3.61e-11
Akr1e1	-1.82603	4.57288	2.12e-12	3.91e-11
Acsl6	-1.80041	5.56197	2.13e-12	3.92e-11
1700030K09Rik	-1.80422	5.1637	2.24e-12	4.12e-11
Gpx4	-1.80516	5.03081	2.33e-12	4.27e-11
Slc26a8	-1.79112	6.08996	2.34e-12	4.28e-11
Cdkl4	-1.98953	2.3503	2.37e-12	4.33e-11
Gm4922	-2.07115	1.83984	2.4e-12	4.38e-11
Rsph14	-2.34687	0.928302	2.57e-12	4.68e-11
Fam184a	-1.79252	5.59032	2.59e-12	4.7e-11
Gm166	-1.7983	5.19819	2.59e-12	4.7e-11
Hdgfl1	-1.78124	6.99703	2.59e-12	4.7e-11
1700016C15Rik	-2.52409	0.538379	2.66e-12	4.82e-11
Enkur	-1.79783	5.12791	2.71e-12	4.91e-11
Vit	-1.78943	5.62754	2.77e-12	5.01e-11
Fam188b	-1.79156	5.47347	2.79e-12	5.03e-11
Nme9	-3.35007	-0.367561	2.83e-12	5.1e-11
1110020A21Rik	-1.87407	3.27738	3.06e-12	5.49e-11
Ccdc105	-1.84131	3.80171	3.31e-12	5.9e-11
1700029M20Rik	-1.76697	8.18177	3.42e-12	6.09e-11
Mag	-1.79271	4.90302	3.44e-12	6.12e-11
D6Ertd474e	-2.41978	0.654641	3.58e-12	6.35e-11
4930584F24Rik	-2.35578	0.842007	3.67e-12	6.5e-11
Wdpcp	-1.78651	5.06021	3.76e-12	6.63e-11
Ovol2	-1.87861	3.09604	3.87e-12	6.82e-11
Dnah7b	-1.7642	7.21591	3.97e-12	6.99e-11
4930549C01Rik	-3.2494	-0.325135	4.13e-12	7.27e-11
Slc9b1	-1.76914	6.11185	4.15e-12	7.3e-11
Slc25a21	-1.907	2.81444	4.16e-12	7.3e-11
Fabp12	-2.70091	0.231134	4.26e-12	7.48e-11
Zfp608	-1.77654	5.34681	4.3e-12	7.53e-11
Znhit2	-1.7687	5.86941	4.46e-12	7.79e-11
Zdhhc19	-2.23514	1.15404	4.48e-12	7.83e-11
Tex24	-1.92897	2.53384	4.69e-12	8.19e-11
Them6	-1.77181	5.35955	4.83e-12	8.41e-11
Cox6b2	-1.75331	7.67847	5.07e-12	8.81e-11
Lrrc36	-1.77217	5.22165	5.08e-12	8.81e-11
Hoxa4	-1.76779	5.5007	5.09e-12	8.83e-11
Wbscr28	-2.16479	1.32031	5.24e-12	9.08e-11
Spata24	-1.75691	6.51598	5.28e-12	9.13e-11
Dis3l	-1.75022	8.27947	5.29e-12	9.13e-11
Stox1	-1.79646	4.38312	5.3e-12	9.14e-11
Spag8	-1.80378	4.11691	5.58e-12	9.62e-11
BC055111	-2.0986	1.60903	5.72e-12	9.85e-11
1700122C19Rik	-2.95179	-0.14855	5.82e-12	1e-10
4930592I03Rik	-2.94936	-0.150728	5.82e-12	1e-10
Gsdmcl2	-3.00227	-0.20241	5.84e-12	1e-10
Prss52	-2.23745	1.0598	5.93e-12	1.02e-10
Trim11	-1.74589	7.01459	6.56e-12	1.12e-10
Wdr38	-1.97059	2.16057	6.89e-12	1.18e-10
Ptprq	-1.79404	4.13526	7.08e-12	1.21e-10
Hist2h2be	-1.83715	3.30519	7.25e-12	1.23e-10
Mfsd6l	-2.08037	1.61522	7.28e-12	1.24e-10
Ift172	-1.73697	8.62672	7.37e-12	1.25e-10
Efcab10	-1.85539	3.05978	7.46e-12	1.27e-10
Ttc21a	-1.74748	6.03519	7.47e-12	1.27e-10
1700020A23Rik	-2.34764	0.742261	7.52e-12	1.28e-10
Miip	-1.76345	4.84142	7.64e-12	1.29e-10
Gm5538	-2.9391	-0.160481	7.69e-12	1.3e-10
Ccdc24	-1.76044	4.96777	7.73e-12	1.31e-10
Fam71e2	-1.8237	3.49658	7.86e-12	1.33e-10
Gdpd4	-1.76213	4.81453	7.94e-12	1.34e-10
Phf7	-1.73201	10.0732	8.09e-12	1.36e-10
Rsph1	-1.731	9.93658	8.32e-12	1.4e-10
1700016G22Rik	-2.05497	1.62685	8.35e-12	1.41e-10
Dcdc2a	-1.75434	5.04765	8.64e-12	1.45e-10
Slc14a2	-2.29639	0.887357	8.79e-12	1.48e-10
Rd3	-1.94512	2.22883	8.97e-12	1.5e-10
Kctd16	-2.82183	-0.0102536	9.03e-12	1.51e-10
Susd5	-1.78803	4.01359	9.12e-12	1.53e-10
Cst8	-1.86124	2.85181	9.27e-12	1.55e-10
Catsper1	-2.01358	1.84449	9.35e-12	1.56e-10
Msrb3	-1.75549	4.79507	9.49e-12	1.58e-10
Mroh9	-2.42701	0.584598	9.57e-12	1.6e-10
Proca1	-1.84662	3.0513	9.82e-12	1.64e-10
Mycbpap	-1.74526	5.31003	9.85e-12	1.64e-10
Fam124b	-2.46695	0.495503	1.03e-11	1.7e-10
Lrrc43	-1.7741	4.30069	1.03e-11	1.71e-10
Cmklr1	-1.90928	2.373	1.06e-11	1.75e-10
Dnah7a	-1.72665	7.00794	1.08e-11	1.79e-10
A530064D06Rik	-1.85062	2.95626	1.1e-11	1.81e-10
1700088E04Rik	-1.84177	3.03242	1.11e-11	1.83e-10
Trpd52l3	-1.73615	5.62714	1.11e-11	1.83e-10
4932416H05Rik	-1.73698	5.46666	1.15e-11	1.88e-10
Ccdc136	-1.71857	8.95338	1.18e-11	1.93e-10
Sh3gl3	-1.72502	6.6835	1.18e-11	1.93e-10
Lrriq3	-1.72932	5.9472	1.21e-11	1.99e-10
Fbxw5	-1.71713	8.23747	1.25e-11	2.05e-10
Ybx2	-1.71494	10.3764	1.26e-11	2.05e-10
BC049730	-1.72668	6.0442	1.27e-11	2.07e-10
Ttc22	-3.37213	-0.488926	1.31e-11	2.12e-10
D130017N08Rik	-1.74921	4.66566	1.43e-11	2.31e-10
Ttc16	-1.72255	5.98391	1.43e-11	2.32e-10
1700028I16Rik	-1.84622	2.83285	1.43e-11	2.32e-10
Zmynd15	-1.79652	3.50487	1.45e-11	2.35e-10
Clgn	-1.71007	9.13267	1.46e-11	2.35e-10
Pkmyt1	-1.71783	6.45269	1.47e-11	2.37e-10
Svop	-1.79897	3.42691	1.48e-11	2.38e-10
Irx5	-1.8092	3.29189	1.49e-11	2.4e-10
1700016K19Rik	-1.73039	5.09806	1.56e-11	2.5e-10
Gramd1b	-1.71614	6.3095	1.57e-11	2.52e-10
Nxn	-1.71385	6.64888	1.58e-11	2.53e-10
4933404K13Rik	-2.03932	1.54737	1.63e-11	2.6e-10
Entpd1	-1.78442	3.63446	1.66e-11	2.66e-10
Gm4871	-2.02142	1.61497	1.73e-11	2.76e-10
Actl7b	-1.72008	5.51464	1.73e-11	2.77e-10
1700003P14Rik	-2.59706	0.259866	1.75e-11	2.8e-10
Mthfsd	-1.7597	4.07261	1.75e-11	2.8e-10
Tesk1	-1.70378	8.34509	1.76e-11	2.81e-10
Limd2	-1.70489	7.77733	1.77e-11	2.82e-10
Ccdc148	-1.86592	2.5688	1.77e-11	2.82e-10
Spdye4a	-1.93915	2.04027	1.79e-11	2.85e-10
Nsg1	-1.72952	4.80284	1.84e-11	2.91e-10
Ubtd1	-1.71811	5.37953	1.91e-11	3.03e-10
Saxo1os	-3.17838	-0.383047	1.92e-11	3.03e-10
Hoxa3	-1.77188	3.68965	1.97e-11	3.12e-10
Gm9999	-2.04253	1.53429	2e-11	3.15e-10
Dnajc5g	-1.71066	5.85325	2e-11	3.16e-10
H2afy3	-1.81262	3.07556	2.02e-11	3.18e-10
4930564D02Rik	-2.80489	-0.0985252	2.1e-11	3.3e-10
Cpa5	-2.13886	1.19646	2.14e-11	3.37e-10
Kif9	-1.69901	7.00933	2.2e-11	3.46e-10
Ttll8	-1.8183	2.95565	2.24e-11	3.51e-10
Bscl2	-1.69276	7.5627	2.45e-11	3.83e-10
Lyar	-1.68803	9.17485	2.56e-11	3.99e-10
1700006H21Rik	-3.16098	-0.393792	2.61e-11	4.06e-10
Erich3	-1.78662	3.26471	2.68e-11	4.15e-10
Pnpla2	-1.69094	6.97758	2.71e-11	4.2e-10
4930431P03Rik	-2.17434	1.00982	2.8e-11	4.33e-10
Fam71e1	-1.73302	4.31739	2.86e-11	4.41e-10
Stx8	-1.72906	4.35662	2.9e-11	4.48e-10
4930570G19Rik	-1.91556	2.01134	2.99e-11	4.6e-10
Scgb2b23-ps	-1.70882	4.82279	3.05e-11	4.69e-10
Cptp	-1.69869	5.25959	3.26e-11	5e-10
Rfx2	-1.67953	7.959	3.34e-11	5.12e-10
4930590J08Rik	-1.73991	3.91909	3.37e-11	5.16e-10
1700057G04Rik	-2.21711	0.887023	3.4e-11	5.19e-10
Dpp10	-2.11125	1.1665	3.44e-11	5.25e-10
Fbxo44	-1.7404	3.9326	3.45e-11	5.26e-10
Gsdmcl1	-3.30263	-0.550418	3.54e-11	5.4e-10
Rmst	-2.77897	-0.110179	3.58e-11	5.45e-10
4933412E12Rik	-1.82539	2.65733	3.62e-11	5.49e-10
4933407I05Rik	-5.1319	-1.16473	4.01e-11	6.07e-10
Tchp	-1.67253	7.45951	4.13e-11	6.25e-10
G6pc3	-1.67616	6.34846	4.32e-11	6.51e-10
Gcsam	-2.25918	0.704487	4.39e-11	6.61e-10
Gm7120	-1.71135	4.32407	4.6e-11	6.91e-10
Vwa3a	-1.94138	1.82796	4.7e-11	7.06e-10
Mir7229	-3.39645	-0.628563	4.77e-11	7.15e-10
Adad2	-1.66599	6.93516	5.13e-11	7.64e-10
4921536K21Rik	-1.67464	5.58544	5.35e-11	7.96e-10
1700023F02Rik	-2.24063	0.720387	5.49e-11	8.15e-10
Gm6455	-2.40292	0.395076	5.52e-11	8.18e-10
4933421I07Rik	-2.40176	0.394323	5.52e-11	8.18e-10
Pou2f2	-1.69245	4.70532	5.55e-11	8.21e-10
Lrrc34	-1.67032	5.81209	5.6e-11	8.28e-10
Fam83h	-1.75391	3.24216	5.63e-11	8.32e-10
Iqck	-1.71396	4.02841	5.7e-11	8.41e-10
Fam227b	-1.70226	4.35614	5.77e-11	8.5e-10
Trim80	-1.85106	2.29347	5.79e-11	8.53e-10
Nsun7	-1.66745	5.95376	5.83e-11	8.57e-10
Med9os	-1.71756	3.94366	5.84e-11	8.58e-10
Cdsn	-1.8416	2.35302	5.86e-11	8.6e-10
Xkr8	-1.68905	4.64313	6.21e-11	9.09e-10
Dnaic2	-1.83198	2.39761	6.22e-11	9.1e-10
Ovol1	-1.6916	4.55168	6.24e-11	9.13e-10
Mzt2	-1.68189	4.73629	6.25e-11	9.13e-10
Gm5577	-1.67568	5.03587	6.35e-11	9.26e-10
Gm13315	-2.08198	1.12576	6.37e-11	9.27e-10
Dnaaf3	-1.67259	5.216	6.37e-11	9.27e-10
4931403G20Rik	-2.69134	-0.0383431	6.5e-11	9.45e-10
BC048562	-2.67932	-0.0466782	6.5e-11	9.45e-10
Nps	-2.01371	1.45395	6.53e-11	9.49e-10
Rsph9	-1.72633	3.64944	6.54e-11	9.5e-10
1700028P14Rik	-1.79367	2.71527	6.56e-11	9.52e-10
Asb4	-2.11072	1.06547	6.6e-11	9.57e-10
Sepw1	-1.65779	6.56191	6.61e-11	9.58e-10
Vwa5b1	-1.97015	1.54158	6.67e-11	9.65e-10
Wdr27	-1.69919	4.24774	6.82e-11	9.85e-10
Poll	-1.66845	5.29909	6.84e-11	9.87e-10
4933400F21Rik	-2.37101	0.419413	7.29e-11	1.05e-09
Eno4	-1.6681	5.13757	7.31e-11	1.05e-09
Naglu	-1.68706	4.40178	7.63e-11	1.1e-09
Cntln	-1.64894	6.78186	8.01e-11	1.15e-09
Cct8l1	-1.92678	1.70012	8.23e-11	1.18e-09
Abhd14a	-1.65474	5.78535	8.33e-11	1.19e-09
Mir468	-2.02481	1.29937	8.36e-11	1.19e-09
Lrrcc1	-1.64363	7.43154	8.56e-11	1.22e-09
Dnaic1	-1.65009	5.97202	8.95e-11	1.27e-09
Otub2	-1.69355	4.09639	8.99e-11	1.27e-09
1110032A03Rik	-1.6486	6.12741	8.99e-11	1.27e-09
Spaca7	-2.03024	1.25782	8.99e-11	1.27e-09
4921506M07Rik	-1.6996	3.92148	9.06e-11	1.28e-09
1700011L22Rik	-1.8488	2.15285	9.1e-11	1.29e-09
4930453L07Rik	-3.09569	-0.447002	9.14e-11	1.29e-09
1700003I22Rik	-1.85215	2.10488	9.31e-11	1.32e-09
Gm5861	-3.35729	-0.66002	9.62e-11	1.36e-09
Ccdc87	-1.68101	4.31711	9.78e-11	1.38e-09
Gm973	-1.65799	5.02893	9.81e-11	1.38e-09
Pcdha2	-2.07249	1.04896	9.94e-11	1.4e-09
Gng10	-1.69998	3.7657	1.02e-10	1.43e-09
Ccdc151	-1.64667	5.68902	1.04e-10	1.46e-09
Ntpcr	-1.65352	5.1502	1.04e-10	1.46e-09
Tdrd1	-1.63149	9.24664	1.07e-10	1.49e-09
Morn2	-1.64079	6.219	1.07e-10	1.5e-09
Lrrc51	-1.64674	5.58126	1.07e-10	1.5e-09
Phactr3	-1.86699	1.94938	1.08e-10	1.51e-09
Odf2	-1.63046	9.6976	1.08e-10	1.51e-09
1700025F22Rik	-1.95956	1.51993	1.11e-10	1.55e-09
Pde1c	-1.63307	7.22916	1.13e-10	1.57e-09
A630010A05Rik	-3.02031	-0.392075	1.17e-10	1.62e-09
4930524O08Rik	-1.9467	1.50976	1.21e-10	1.68e-09
Pla2g6	-1.63071	6.93691	1.24e-10	1.71e-09
Ace3	-1.891	1.82842	1.25e-10	1.72e-09
Fam205c	-1.67895	4.05586	1.29e-10	1.78e-09
1700097N02Rik	-1.68246	3.96899	1.3e-10	1.79e-09
Speer1	-2.14033	0.821788	1.3e-10	1.8e-09
Ptpn20	-1.62768	7.05538	1.32e-10	1.81e-09
Tmem175	-1.63258	6.16914	1.32e-10	1.82e-09
4930406D18Rik	-2.39226	0.299882	1.32e-10	1.82e-09
Shcbp1l	-1.62204	8.30897	1.39e-10	1.9e-09
Rfx4	-1.63205	5.94714	1.4e-10	1.91e-09
Gfra4	-1.69628	3.53005	1.54e-10	2.1e-09
Rnf32	-1.62082	7.14142	1.55e-10	2.11e-09
Stpg1	-1.72606	3.0054	1.63e-10	2.21e-09
Dusp19	-1.74622	2.76817	1.63e-10	2.22e-09
Glipr1l2	-1.62185	6.47937	1.64e-10	2.22e-09
Gnal	-2.03018	1.11356	1.64e-10	2.22e-09
Pmp2	-1.74872	2.72411	1.67e-10	2.27e-09
Ptchd3	-1.6176	7.13388	1.67e-10	2.27e-09
4933405L10Rik	-1.79024	2.33453	1.68e-10	2.27e-09
Tmem120a	-1.62515	5.79291	1.72e-10	2.32e-09
Klhl35	-1.71215	3.21525	1.74e-10	2.35e-09
Slc22a14	-1.73032	2.93403	1.78e-10	2.4e-09
Morn4	-1.61714	6.53735	1.82e-10	2.45e-09
Aqp7	-1.79019	2.30742	1.87e-10	2.52e-09
Tmem202	-1.73891	2.80841	1.91e-10	2.58e-09
A430046D13Rik	-1.6496	4.42537	1.92e-10	2.58e-09
Nol4l	-1.60803	8.04918	1.99e-10	2.66e-09
C030037D09Rik	-1.90533	1.60227	1.99e-10	2.67e-09
Gm11981	-2.1906	0.651985	2.03e-10	2.73e-09
Bin3	-1.62011	5.42172	2.15e-10	2.88e-09
Khdrbs3	-1.60686	7.24822	2.16e-10	2.88e-09
Pih1d3	-1.73195	2.79334	2.18e-10	2.91e-09
Noxo1	-1.61365	5.81518	2.26e-10	3.02e-09
C330024D21Rik	-1.75735	2.50756	2.29e-10	3.06e-09
Prkcq	-1.72597	2.81516	2.3e-10	3.06e-09
Ak1	-1.67157	3.62343	2.34e-10	3.11e-09
Tmem219	-1.65293	4.03403	2.41e-10	3.19e-09
4933417E11Rik	-3.95991	-1.0987	2.56e-10	3.39e-09
Peli2	-1.62122	4.82675	2.61e-10	3.46e-09
Gm19395	-2.50547	0.0761561	2.74e-10	3.61e-09
1700025M24Rik	-2.5026	0.0766699	2.74e-10	3.61e-09
Cmtm1	-1.92449	1.44898	2.74e-10	3.61e-09
1700023F06Rik	-1.74123	2.57146	2.74e-10	3.61e-09
Prss40	-2.02422	1.08884	2.77e-10	3.65e-09
2610318N02Rik	-1.64405	4.10394	2.84e-10	3.73e-09
1700001J03Rik	-1.90243	1.51963	2.84e-10	3.73e-09
Miat	-2.00551	1.12966	2.85e-10	3.74e-09
Rasl2-9	-1.64029	4.13372	2.9e-10	3.8e-09
1700008O03Rik	-1.77572	2.31631	2.9e-10	3.8e-09
4930553C11Rik	-2.9634	-0.435703	2.94e-10	3.84e-09
4933424G06Rik	-2.30634	0.36752	2.94e-10	3.84e-09
Spata31	-1.73063	2.63946	3.07e-10	4e-09
Ankrd54	-1.59062	7.83794	3.08e-10	4.01e-09
4921504A21Rik	-2.02238	1.08463	3.16e-10	4.11e-09
Atp2b4	-1.58867	7.35082	3.33e-10	4.32e-09
Grin2b	-1.97191	1.19876	3.38e-10	4.38e-09
Adam1a	-1.68823	3.11185	3.45e-10	4.48e-09
Smpdl3a	-1.66333	3.46486	3.46e-10	4.48e-09
Bcl2l12	-1.59663	5.62685	3.58e-10	4.63e-09
1700011I03Rik	-1.60408	5.03075	3.63e-10	4.69e-09
Syngr4	-1.5858	7.12889	3.64e-10	4.7e-09
4930404H11Rik	-2.45986	0.0971805	3.73e-10	4.81e-09
Als2cr11	-1.58517	6.622	3.91e-10	5.04e-09
BC051628	-1.71068	2.77912	3.92e-10	5.04e-09
1700099I09Rik	-3.93569	-1.11701	3.94e-10	5.06e-09
Glb1l	-1.58159	6.85852	4.15e-10	5.31e-09
Dusp13	-1.73124	2.48675	4.17e-10	5.33e-09
4930553E22Rik	-2.22558	0.503199	4.33e-10	5.53e-09
Cbx7	-1.58692	5.7706	4.36e-10	5.56e-09
a	-1.92649	1.33625	4.55e-10	5.8e-09
4933417A18Rik	-2.01172	1.03409	4.61e-10	5.87e-09
Tcam1	-1.57201	8.57195	4.67e-10	5.94e-09
Pvt1	-2.15124	0.589476	4.7e-10	5.97e-09
Rai14	-1.57323	7.69236	4.73e-10	5.99e-09
Lrrc56	-1.57865	6.40351	4.73e-10	5.99e-09
Kcnmb4	-1.95748	1.16661	4.87e-10	6.16e-09
Zbtb3	-1.59339	4.90054	4.94e-10	6.24e-09
Pacrg	-1.57819	6.1311	5e-10	6.32e-09
Eno3	-1.57123	7.18519	5.16e-10	6.5e-09
Gm5134	-1.5948	4.71721	5.18e-10	6.52e-09
Fsd2	-2.48798	0.00342147	5.19e-10	6.53e-09
Gm2560	-1.83514	1.6881	5.27e-10	6.63e-09
1700100I10Rik	-1.60665	4.41232	5.32e-10	6.68e-09
Stk33	-1.56865	7.57677	5.32e-10	6.68e-09
Dhrs1	-1.57388	6.13615	5.54e-10	6.94e-09
4933404G15Rik	-2.46526	0.0405052	5.57e-10	6.97e-09
4930426L09Rik	-2.37354	0.19632	5.59e-10	6.99e-09
4930519D14Rik	-2.5403	-0.0817898	5.66e-10	7.07e-09
Hk1	-1.56781	7.03501	5.67e-10	7.08e-09
Spef1	-1.58564	5.00189	5.71e-10	7.12e-09
Prss54	-1.90134	1.37971	5.73e-10	7.15e-09
Ankrd45	-1.57169	6.14476	5.83e-10	7.26e-09
Papolb	-1.56843	6.446	6e-10	7.45e-09
Ppp1r32	-1.60985	4.10986	6.03e-10	7.49e-09
Nudt18	-1.57118	6.00616	6.05e-10	7.52e-09
Adh4	-1.80438	1.86793	6.17e-10	7.66e-09
Rangrf	-1.60172	4.36332	6.2e-10	7.69e-09
Tex13a	-2.09256	0.735879	6.22e-10	7.71e-09
Kctd19	-1.55943	9.13288	6.23e-10	7.72e-09
Kcng4	-1.66111	3.05507	6.5e-10	8.03e-09
Ppp1r2-ps3	-2.1864	0.548368	6.55e-10	8.1e-09
Siglece	-1.6621	3.04269	6.77e-10	8.35e-09
Dnajb7	-1.76119	2.08768	6.83e-10	8.42e-09
B9d1	-1.56609	5.93924	6.93e-10	8.53e-09
Adrb1	-2.10103	0.679879	7.13e-10	8.74e-09
Pfkp	-1.57076	5.38289	7.13e-10	8.74e-09
4930428D20Rik	-2.90488	-0.475274	7.46e-10	9.11e-09
Ppp1r1c	-1.768	2.0266	7.46e-10	9.11e-09
Elof1	-1.55744	6.73916	7.5e-10	9.16e-09
Pld6	-1.55782	6.66538	7.51e-10	9.16e-09
Arl3	-1.55618	6.97573	7.54e-10	9.19e-09
Katnal2	-1.56318	5.85805	7.57e-10	9.22e-09
Grtp1	-1.58405	4.60001	7.91e-10	9.61e-09
Sox2ot	-2.13305	0.573365	7.97e-10	9.67e-09
4921531P14Rik	-1.73873	2.20837	7.99e-10	9.69e-09
Vamp5	-1.6362	3.30849	8.05e-10	9.75e-09
9230105E05Rik	-1.60485	3.95032	8.05e-10	9.75e-09
Psma8	-1.54789	8.35174	8.41e-10	1.02e-08
1700024G13Rik	-2.2271	0.389919	8.51e-10	1.03e-08
Tex21	-1.66141	2.87771	8.59e-10	1.04e-08
Catsper2	-1.55184	6.66543	8.67e-10	1.04e-08
Aven	-1.54814	6.20313	1.01e-09	1.21e-08
Mad2l2	-1.54462	6.61419	1.03e-09	1.23e-08
4930451I11Rik	-2.56676	-0.206802	1.04e-09	1.24e-08
Cetn4	-1.56045	4.98916	1.04e-09	1.24e-08
Tsacc	-1.565	4.70677	1.06e-09	1.26e-08
Ralgps2	-1.53749	8.29547	1.08e-09	1.28e-08
1700109G14Rik	-2.17354	0.468749	1.09e-09	1.3e-08
Bag5	-1.54184	6.48684	1.12e-09	1.33e-08
Tmem210	-2.26192	0.246246	1.15e-09	1.36e-08
Fam217a	-1.59274	3.8767	1.15e-09	1.36e-08
1700026F02Rik	-2.94596	-0.561829	1.18e-09	1.39e-08
Mapk8ip2	-1.54247	6.06801	1.18e-09	1.39e-08
0610009O20Rik	-1.53806	6.66748	1.2e-09	1.41e-08
Gm7337	-1.98004	0.917145	1.2e-09	1.41e-08
Hrh4	-1.85756	1.36736	1.23e-09	1.45e-08
Casc1	-1.55678	4.76748	1.25e-09	1.46e-08
Dand5	-1.67586	2.54735	1.28e-09	1.5e-08
Phf1	-1.53064	7.7459	1.3e-09	1.52e-08
Spats1	-1.58038	3.97977	1.34e-09	1.56e-08
4930568G15Rik	-2.1058	0.552318	1.36e-09	1.58e-08
Tymp	-1.6809	2.45607	1.38e-09	1.61e-08
4931417E11Rik	-1.60849	3.34555	1.39e-09	1.62e-08
Abcc3	-1.61257	3.25409	1.42e-09	1.65e-08
Mapk10	-1.56442	4.4052	1.42e-09	1.66e-08
Dnajb2	-1.53132	6.55029	1.43e-09	1.66e-08
Slc12a5	-1.54158	5.28263	1.46e-09	1.69e-08
1700069L16Rik	-2.51705	-0.169151	1.48e-09	1.71e-08
Gm12128	-2.38699	0.0401936	1.51e-09	1.75e-08
Zkscan7	-1.54	5.26836	1.52e-09	1.76e-08
Ankrd13a	-1.52308	8.00911	1.54e-09	1.77e-08
Dapp1	-1.67036	2.48705	1.57e-09	1.82e-08
Morn1	-1.54678	4.71722	1.6e-09	1.85e-08
Cers3	-1.51958	8.62734	1.63e-09	1.88e-08
4933430H16Rik	-2.2731	0.16364	1.67e-09	1.92e-08
Gm16432	-1.63133	2.82113	1.81e-09	2.07e-08
Zcchc2	-1.52004	6.6936	1.83e-09	2.09e-08
1700067G17Rik	-1.8228	1.41578	1.83e-09	2.1e-08
Hemgn	-1.86802	1.18902	1.87e-09	2.13e-08
Gnao1	-1.5171	7.11365	1.87e-09	2.14e-08
Fam178b	-1.51398	7.83339	1.92e-09	2.19e-08
Tex26	-2.13499	0.473531	1.92e-09	2.19e-08
Timm8a2	-1.56899	3.8229	1.92e-09	2.19e-08
4930452G13Rik	-1.58332	3.5288	1.94e-09	2.21e-08
Gba2	-1.51642	6.71399	1.98e-09	2.25e-08
Fam160b2	-1.52245	5.72786	2.03e-09	2.3e-08
Fam228a	-1.5276	5.19313	2.08e-09	2.35e-08
1700030O20Rik	-2.24673	0.18905	2.13e-09	2.41e-08
Slc39a8	-1.58582	3.39036	2.22e-09	2.51e-08
Pfkfb4	-1.53341	4.64807	2.24e-09	2.53e-08
Ccdc176	-1.51048	6.82164	2.25e-09	2.54e-08
2700046G09Rik	-1.55087	4.18906	2.28e-09	2.57e-08
1700015E13Rik	-1.70485	2.08119	2.33e-09	2.62e-08
4930578I06Rik	-1.72183	1.93577	2.35e-09	2.64e-08
Micalcl	-1.61602	2.87354	2.45e-09	2.75e-08
Mir7234	-2.32472	0.105315	2.55e-09	2.86e-08
1700084D21Rik	-3.57486	-1.09726	2.65e-09	2.97e-08
9530002B09Rik	-2.96905	-0.663884	2.65e-09	2.97e-08
Pomt1	-1.49861	8.14255	2.71e-09	3.03e-08
Rsph3b	-1.54761	3.99145	2.71e-09	3.03e-08
Ccdc130	-1.51522	5.24561	2.72e-09	3.03e-08
Tmc5	-1.67888	2.19672	2.81e-09	3.13e-08
Ddx25	-1.49697	7.95593	2.84e-09	3.16e-08
Cerk	-1.50751	5.74582	2.84e-09	3.16e-08
Nphp1	-1.49525	9.17593	2.84e-09	3.16e-08
Adam24	-1.71763	1.87871	2.9e-09	3.22e-08
1700011H14Rik	-1.85421	1.22141	2.91e-09	3.24e-08
Ccdc178	-1.60255	2.94583	2.93e-09	3.25e-08
9330159M07Rik	-1.955	0.816703	2.95e-09	3.27e-08
Map7	-1.50317	6.02125	2.98e-09	3.3e-08
Mif4gd	-1.49276	8.42351	3.07e-09	3.4e-08
Tmem89	-1.97395	0.725951	3.08e-09	3.4e-08
Sprtn	-1.49173	8.35884	3.15e-09	3.48e-08
Optn	-1.50639	5.41499	3.17e-09	3.49e-08
Ccdc103	-1.54686	3.79749	3.23e-09	3.55e-08
Ppp1r11	-1.4931	7.25084	3.24e-09	3.56e-08
Iqcc	-1.53746	4.05655	3.24e-09	3.56e-08
Tmc1	-2.28321	0.124572	3.25e-09	3.56e-08
Nup62-il4i1	-1.62321	2.58748	3.26e-09	3.57e-08
Frs3os	-1.83361	1.22199	3.28e-09	3.59e-08
AW046200	-1.80404	1.43239	3.31e-09	3.62e-08
Cpt1b	-1.79458	1.39105	3.46e-09	3.78e-08
4930463O16Rik	-1.51347	4.67006	3.53e-09	3.86e-08
Ccdc62	-1.48989	7.07836	3.54e-09	3.86e-08
Wfdc15a	-1.50031	5.53505	3.54e-09	3.86e-08
Amdhd2	-1.5213	4.39927	3.75e-09	4.08e-08
Efcab9	-1.67845	2.06664	3.78e-09	4.1e-08
4930486F22Rik	-2.36364	-0.034457	3.8e-09	4.12e-08
4930518P08Rik	-2.51504	-0.316203	3.83e-09	4.16e-08
Gpx6	-2.33393	0.0015456	3.88e-09	4.21e-08
Spata31d1b	-1.70363	1.82684	3.88e-09	4.21e-08
Alx1	-1.50724	4.74846	3.91e-09	4.23e-08
Dgcr6	-1.49238	5.77704	4e-09	4.33e-08
Usp44	-1.50382	4.83159	4.08e-09	4.4e-08
Upp2	-3.36676	-1.01897	4.1e-09	4.42e-08
Sdccag8	-1.4977	5.21646	4.11e-09	4.43e-08
1700029P11Rik	-1.48564	6.38256	4.21e-09	4.53e-08
Grik2	-1.98438	0.684011	4.29e-09	4.61e-08
Pafah2	-1.50174	4.7978	4.35e-09	4.67e-08
Mir327	-3.02311	-0.763566	4.38e-09	4.7e-08
4932438H23Rik	-1.92158	0.868067	4.39e-09	4.71e-08
1700012P22Rik	-1.92311	0.84419	4.47e-09	4.79e-08
Abca16	-1.48651	5.88476	4.49e-09	4.82e-08
Ptges3l	-1.49498	5.00683	4.67e-09	5e-08
Akap12	-1.47447	8.10566	4.74e-09	5.07e-08
Dpp8	-1.4741	7.86862	4.83e-09	5.17e-08
Enthd1	-1.48743	5.38379	4.94e-09	5.27e-08
Pctp	-1.49446	4.87299	4.95e-09	5.28e-08
Rhpn1	-1.48756	5.3112	5e-09	5.33e-08
2810025M15Rik	-1.48606	5.44137	5e-09	5.33e-08
Tuba3b	-1.46985	9.9461	5.04e-09	5.37e-08
Fam187a	-3.09848	-0.852942	5.06e-09	5.38e-08
Lpxn	-1.50799	4.40574	5.11e-09	5.43e-08
Spata6	-1.47123	7.61108	5.23e-09	5.55e-08
Upf3a	-1.47128	7.44247	5.28e-09	5.6e-08
Tprgl	-1.47237	6.93111	5.36e-09	5.67e-08
Tescl	-1.60469	2.53871	5.38e-09	5.7e-08
Morc2b	-1.4688	7.3755	5.61e-09	5.93e-08
Mns1	-1.46825	7.50825	5.63e-09	5.96e-08
Clhc1	-1.49037	4.67513	5.9e-09	6.22e-08
D130020L05Rik	-1.49108	4.65115	5.91e-09	6.23e-08
Ccl27a	-1.66	2.02221	6e-09	6.32e-08
Ankrd53	-1.7791	1.35279	6.01e-09	6.33e-08
Fbxw27	-2.35892	-0.0985846	6.06e-09	6.38e-08
Il1a	-1.60283	2.54664	6.12e-09	6.44e-08
4930433N12Rik	-1.53358	3.47646	6.16e-09	6.47e-08
Oxgr1	-1.70941	1.72057	6.17e-09	6.48e-08
B3galt4	-1.5947	2.56599	6.21e-09	6.51e-08
1700011B04Rik	-2.53433	-0.381078	6.37e-09	6.67e-08
1700013F07Rik	-1.65081	2.10138	6.41e-09	6.71e-08
Ccdc81	-1.55022	3.16103	6.43e-09	6.72e-08
Chrac1	-1.46801	6.22681	6.44e-09	6.73e-08
Gmcl1	-1.46014	8.19856	6.55e-09	6.84e-08
Smok4a	-1.95967	0.689419	6.81e-09	7.1e-08
Slc22a15	-1.53717	3.30399	6.85e-09	7.14e-08
Mtl5	-1.45558	9.54559	7.03e-09	7.31e-08
Fbf1	-1.45899	7.33482	7.03e-09	7.31e-08
Dnajb14	-1.48948	4.55704	7.06e-09	7.33e-08
Fam170b	-1.60241	2.45315	7.21e-09	7.47e-08
Mib2	-1.46056	6.54301	7.31e-09	7.56e-08
Hoxb5os	-1.74942	1.41945	7.4e-09	7.66e-08
Nmbr	-1.546	3.07963	7.52e-09	7.77e-08
Irak1bp1	-1.46707	5.49258	7.61e-09	7.86e-08
Cds1	-1.45725	6.76386	7.69e-09	7.94e-08
Hps4	-1.46542	5.58579	7.71e-09	7.95e-08
Faah	-1.46718	5.41265	7.72e-09	7.96e-08
Asb5	-1.99641	0.541006	7.75e-09	7.98e-08
Ttll11	-1.53887	3.13919	7.88e-09	8.1e-08
Lyrm9	-1.46192	5.73674	8.07e-09	8.29e-08
Pbx4	-1.45324	6.82889	8.36e-09	8.58e-08
BC039966	-1.96415	0.632875	8.38e-09	8.59e-08
1700019C18Rik	-1.77541	1.26485	8.38e-09	8.59e-08
4921539E11Rik	-1.55351	2.87003	8.53e-09	8.73e-08
Hils1	-1.50291	3.80836	8.53e-09	8.73e-08
Fahd2a	-1.50804	3.6919	8.62e-09	8.82e-08
Ccdc185	-1.59537	2.43301	8.7e-09	8.9e-08
5730403I07Rik	-1.66983	1.7983	8.72e-09	8.91e-08
Rwdd2a	-1.50656	3.71032	8.84e-09	9.02e-08
Ccdc85c	-1.4915	4.10352	8.89e-09	9.06e-08
Nlrp9b	-1.85859	0.961574	8.91e-09	9.08e-08
Herc6	-1.53726	3.1086	8.91e-09	9.08e-08
Trappc6a	-1.49211	4.03683	8.94e-09	9.1e-08
Klk1b9	-3.30496	-1.06151	9.18e-09	9.33e-08
Trpm1	-1.50877	3.5781	9.33e-09	9.47e-08
Ccdc173	-1.45346	5.94831	9.37e-09	9.51e-08
Alkbh7	-1.49791	3.85556	9.43e-09	9.56e-08
Atp8b5	-1.45271	5.9425	9.53e-09	9.65e-08
Cep164	-1.44795	6.6315	9.61e-09	9.71e-08
Pgp	-1.44422	7.64307	9.64e-09	9.73e-08
Pdzk1ip1	-1.86811	0.900759	9.66e-09	9.74e-08
Ttc30a1	-1.4585	5.29633	9.67e-09	9.76e-08
Ttbk1	-1.44852	6.36574	9.81e-09	9.89e-08
Mas1	-1.95674	0.627309	9.87e-09	9.95e-08
Gpr137	-1.44713	6.55551	9.88e-09	9.95e-08
Nme7	-1.45279	5.63487	1.01e-08	1.02e-07
Wdfy4	-1.45131	5.71115	1.03e-08	1.03e-07
Cyct	-1.44358	6.88619	1.03e-08	1.04e-07
Lrrc9	-1.45121	5.67209	1.04e-08	1.04e-07
Lrriq4	-1.87107	0.83513	1.05e-08	1.05e-07
Mllt11	-1.47131	4.5246	1.05e-08	1.05e-07
Rad23a	-1.44699	5.94996	1.08e-08	1.08e-07
Catsper4	-1.63895	1.91374	1.09e-08	1.09e-07
Rp1	-1.57231	2.51508	1.1e-08	1.1e-07
Coq4	-1.45381	5.1944	1.11e-08	1.11e-07
Fkbpl	-1.45906	4.82368	1.11e-08	1.11e-07
Henmt1	-1.45023	5.4413	1.12e-08	1.12e-07
Iqcg	-1.44036	6.69244	1.13e-08	1.13e-07
1600014C23Rik	-2.59344	-0.41918	1.14e-08	1.14e-07
4930556M19Rik	-1.52968	3.0197	1.15e-08	1.14e-07
Samd15	-1.4529	5.11921	1.16e-08	1.15e-07
B4galnt1	-1.47077	4.37848	1.16e-08	1.15e-07
Cep83os	-1.43558	7.79082	1.16e-08	1.15e-07
Zp3r	-1.5942	2.28477	1.17e-08	1.16e-07
Klhdc9	-1.51045	3.36083	1.19e-08	1.18e-07
Man2b2	-1.43767	6.73706	1.2e-08	1.18e-07
Ccdc116	-1.4828	3.9423	1.2e-08	1.19e-07
Sppl2b	-1.44106	6.11761	1.2e-08	1.19e-07
Rnf166	-1.43556	7.20156	1.21e-08	1.19e-07
Id4	-1.43958	6.31076	1.21e-08	1.19e-07
Ccpg1os	-1.44735	5.3815	1.22e-08	1.2e-07
Pinlyp	-1.78557	1.14918	1.24e-08	1.22e-07
Platr14	-1.63711	1.92203	1.24e-08	1.22e-07
C8g	-1.50638	3.33663	1.25e-08	1.23e-07
4930552P12Rik	-1.5549	2.61705	1.27e-08	1.25e-07
Prss51	-2.34376	-0.171477	1.28e-08	1.25e-07
C8b	-1.53007	2.92234	1.28e-08	1.26e-07
1700061G19Rik	-1.55177	2.62675	1.3e-08	1.27e-07
Aldoart1	-1.52429	2.97961	1.3e-08	1.27e-07
Fam84a	-1.46533	4.38556	1.3e-08	1.28e-07
Tomm20l	-1.7069	1.45269	1.36e-08	1.33e-07
Smim13	-1.43217	6.53461	1.38e-08	1.35e-07
Rab3c	-2.55595	-0.544985	1.38e-08	1.35e-07
Gstt2	-1.4344	6.0609	1.41e-08	1.37e-07
Fbxw9	-1.4319	6.40554	1.42e-08	1.38e-07
Kif4-ps	-1.47163	4.05513	1.43e-08	1.39e-07
Exosc5	-1.43022	6.61503	1.43e-08	1.39e-07
Smg9	-1.42707	7.3332	1.44e-08	1.4e-07
1700128A07Rik	-3.44027	-1.19072	1.45e-08	1.4e-07
6820408C15Rik	-1.45035	4.59433	1.49e-08	1.44e-07
En2	-1.65596	1.67703	1.49e-08	1.44e-07
Il33	-1.75923	1.22318	1.52e-08	1.47e-07
Tdrd5	-1.42206	8.22432	1.54e-08	1.49e-07
Fam20a	-1.66028	1.69898	1.55e-08	1.49e-07
1700092M07Rik	-1.55962	2.44384	1.55e-08	1.5e-07
Rab11fip5	-1.42235	7.8869	1.56e-08	1.5e-07
4930538K18Rik	-1.58066	2.2534	1.56e-08	1.5e-07
Amz2	-1.42492	6.87045	1.57e-08	1.51e-07
Zpbp	-1.42628	6.49118	1.59e-08	1.53e-07
4921517D22Rik	-2.05792	0.304334	1.61e-08	1.54e-07
Zmynd12	-1.543	2.64358	1.62e-08	1.56e-07
Mmel1	-1.44013	4.92031	1.63e-08	1.56e-07
Slc9a5	-1.42529	6.43593	1.63e-08	1.56e-07
Flad1	-1.44436	4.6417	1.65e-08	1.58e-07
Armt1	-1.4192	7.72809	1.68e-08	1.61e-07
Coa4	-1.49651	3.25759	1.73e-08	1.65e-07
D2Wsu81e	-1.42819	5.60344	1.76e-08	1.68e-07
Frs3	-1.42377	6.00573	1.8e-08	1.71e-07
Sirt3	-1.42515	5.73239	1.83e-08	1.74e-07
Cpn1	-1.46105	3.96026	1.9e-08	1.8e-07
Tmem181b-ps	-1.48449	3.36275	1.91e-08	1.81e-07
Tssk4	-1.61904	1.90197	1.95e-08	1.85e-07
4933431G14Rik	-1.64417	1.70424	1.95e-08	1.85e-07
Chrnb3	-2.05398	0.29793	1.95e-08	1.85e-07
1700065I16Rik	-2.60538	-0.50197	1.98e-08	1.87e-07
Btbd1	-1.41411	6.93269	1.98e-08	1.88e-07
Syce1l	-1.48391	3.33601	1.99e-08	1.88e-07
Sgpp1	-1.41984	5.8861	2e-08	1.88e-07
Plac8l1	-1.84018	0.853314	2.02e-08	1.91e-07
Ppfia2	-2.42542	-0.379471	2.1e-08	1.97e-07
Tmem235	-1.73518	1.16796	2.11e-08	1.99e-07
Perm1	-1.59476	2.05918	2.16e-08	2.03e-07
4933433C11Rik	-1.58731	2.08612	2.16e-08	2.03e-07
Plcd4	-1.42374	5.1744	2.17e-08	2.04e-07
Abo	-1.49104	3.16711	2.17e-08	2.04e-07
Spatc1l	-1.55233	2.36179	2.19e-08	2.05e-07
Fcgr3	-1.55279	2.29796	2.19e-08	2.06e-07
1700019L03Rik	-1.47086	3.53908	2.21e-08	2.07e-07
Lrat	-1.46163	3.72852	2.23e-08	2.09e-07
Ccdc96	-1.41047	6.32459	2.3e-08	2.15e-07
4930579G24Rik	-1.4079	6.64703	2.34e-08	2.19e-07
Tmem231	-1.41572	5.5279	2.36e-08	2.2e-07
Mettl22	-1.43754	4.34619	2.37e-08	2.21e-07
Als2cr12	-1.42444	4.81998	2.38e-08	2.21e-07
Gm20268	-2.68781	-0.642295	2.45e-08	2.28e-07
Znhit1	-1.40567	6.63465	2.46e-08	2.29e-07
Rab36	-1.42118	4.84133	2.54e-08	2.36e-07
LOC666331	-1.52879	2.51259	2.56e-08	2.38e-07
Sgms1	-1.40856	5.83388	2.58e-08	2.4e-07
Gm5142	-1.56051	2.20228	2.59e-08	2.41e-07
9830107B12Rik	-1.67912	1.40212	2.65e-08	2.46e-07
Pfn4	-1.40472	6.16716	2.66e-08	2.47e-07
Akap3	-1.41105	5.4233	2.67e-08	2.47e-07
Pde8a	-1.39862	7.44709	2.69e-08	2.49e-07
Fam83e	-1.69736	1.25386	2.71e-08	2.51e-07
Tspyl4	-1.41535	5.01589	2.72e-08	2.51e-07
Crybg3	-1.39783	7.29482	2.76e-08	2.54e-07
4930513N10Rik	-1.40716	5.52367	2.84e-08	2.61e-07
Scp2d1	-1.57771	2.02275	2.84e-08	2.61e-07
Fam71b	-1.54507	2.33638	2.85e-08	2.61e-07
Hacd1	-1.45128	3.71092	2.87e-08	2.63e-07
Iqce	-1.39899	6.55706	2.87e-08	2.63e-07
Gm21221	-1.49344	2.87773	2.93e-08	2.67e-07
Tprn	-1.39694	6.54677	3.01e-08	2.74e-07
Ccdc181	-1.39233	7.61762	3.06e-08	2.79e-07
Man2c1	-1.3963	6.42603	3.09e-08	2.82e-07
4930527G23Rik	-3.22933	-1.11751	3.12e-08	2.84e-07
4921511H03Rik	-1.66834	1.40671	3.14e-08	2.86e-07
Flywch2	-1.44384	3.71665	3.32e-08	3.01e-07
Ccdc67	-1.43453	3.95326	3.33e-08	3.02e-07
Postn	-1.66733	1.41871	3.36e-08	3.04e-07
Lrrc73	-1.40519	4.81982	3.62e-08	3.27e-07
Styxl1	-1.41714	4.35119	3.67e-08	3.31e-07
Tex38	-1.6635	1.37588	3.74e-08	3.36e-07
Arhgef10	-1.39651	5.29335	3.76e-08	3.38e-07
Gm7008	-1.85508	0.646842	3.79e-08	3.4e-07
Haghl	-1.42192	4.14821	3.79e-08	3.4e-07
Dsg1a	-2.09894	0.0320212	3.8e-08	3.41e-07
Fgf14	-2.09449	0.0317309	3.8e-08	3.41e-07
Smad9	-1.50649	2.5293	3.85e-08	3.45e-07
Mettl17	-1.41307	4.44388	3.89e-08	3.49e-07
Fbn2	-1.38432	6.67194	3.9e-08	3.5e-07
Nicn1	-1.42028	4.13686	3.92e-08	3.51e-07
Pced1a	-1.39003	5.75189	3.93e-08	3.52e-07
Mir425	-1.78912	0.851023	3.95e-08	3.53e-07
Ttc8	-1.40153	4.77118	3.99e-08	3.57e-07
Bco1	-1.84548	0.689585	4.04e-08	3.61e-07
Cdkn2c	-1.38106	6.66093	4.2e-08	3.74e-07
Prr7	-1.40031	4.66149	4.25e-08	3.78e-07
Mmachc	-1.39819	4.79596	4.25e-08	3.78e-07
Cklf	-1.40981	4.32928	4.36e-08	3.87e-07
Mak	-1.38194	6.18236	4.36e-08	3.87e-07
Rsph3a	-1.39741	4.69994	4.47e-08	3.96e-07
Gad1os	-1.64213	1.44846	4.49e-08	3.97e-07
Dctn2	-1.37401	7.66428	4.55e-08	4.02e-07
1700080N15Rik	-4.60985	-1.53648	4.6e-08	4.05e-07
Ccdc163	-1.37817	6.31946	4.65e-08	4.1e-07
1700017L05Rik	-2.64816	-0.670632	4.67e-08	4.11e-07
Pde6h	-3.20797	-1.12915	4.71e-08	4.14e-07
Gm20554	-1.96801	0.317688	4.75e-08	4.17e-07
Wdr54	-1.3912	4.80703	4.91e-08	4.31e-07
Rabepk	-1.38145	5.55311	4.91e-08	4.31e-07
Lancl2	-1.37077	7.24737	5e-08	4.38e-07
4930503E14Rik	-1.70774	1.115	5.05e-08	4.42e-07
Agpat3	-1.36902	7.36138	5.15e-08	4.51e-07
Ccsap	-1.49917	2.45279	5.21e-08	4.56e-07
Dnajc4	-1.38838	4.79146	5.23e-08	4.56e-07
Itgad	-1.78856	0.775086	5.25e-08	4.58e-07
4930486I03Rik	-4.05935	-1.39241	5.41e-08	4.71e-07
Gm4787	-1.53706	2.10119	5.69e-08	4.94e-07
4930453N24Rik	-1.36664	6.66493	5.73e-08	4.98e-07
Odf3l1	-1.59169	1.64032	5.8e-08	5.04e-07
Plekhn1	-1.44964	3.04619	5.83e-08	5.06e-07
4930471C04Rik	-3.04733	-1.05764	5.88e-08	5.1e-07
BC048502	-1.58917	1.66018	5.9e-08	5.11e-07
2010001A14Rik	-1.52784	2.12422	5.97e-08	5.17e-07
Nxpe3	-1.43557	3.26171	5.97e-08	5.17e-07
Vamp4	-1.36508	6.39049	6.1e-08	5.28e-07
Sox6	-1.36653	5.99515	6.25e-08	5.4e-07
Haglr	-2.2831	-0.343006	6.34e-08	5.47e-07
Park2	-1.42291	3.44181	6.38e-08	5.5e-07
Cep63	-1.35718	8.09359	6.42e-08	5.54e-07
Clip4	-1.37688	4.8894	6.44e-08	5.55e-07
1700096J18Rik	-2.6374	-0.671164	6.46e-08	5.56e-07
Gm5458	-2.6337	-0.681289	6.46e-08	5.56e-07
1700063O14Rik	-2.62589	-0.683627	6.46e-08	5.56e-07
4933429O19Rik	-2.62208	-0.686871	6.46e-08	5.56e-07
1700012C14Rik	-1.69158	1.05898	6.54e-08	5.62e-07
Caps2	-1.43925	3.12848	6.65e-08	5.71e-07
Rrp1	-1.35448	8.71083	6.68e-08	5.73e-07
Cep131	-1.35963	6.41618	6.83e-08	5.86e-07
1700025B11Rik	-3.15484	-1.16853	7.12e-08	6.09e-07
Tdrp	-1.3664	5.24513	7.27e-08	6.2e-07
9330102E08Rik	-1.35075	8.40995	7.3e-08	6.22e-07
4930442J19Rik	-1.76677	0.803438	7.33e-08	6.25e-07
Pnma1	-1.36943	4.97612	7.36e-08	6.27e-07
Mkrn1	-1.35012	8.24664	7.43e-08	6.33e-07
1700030F18Rik	-1.56413	1.76472	7.45e-08	6.34e-07
Adam29	-1.72772	0.90461	7.47e-08	6.35e-07
Hsbp1l1	-1.47059	2.55576	7.48e-08	6.36e-07
1110006O24Rik	-1.44457	2.93187	7.54e-08	6.4e-07
Tekt4	-1.38761	4.17785	7.64e-08	6.48e-07
Nagk	-1.35576	6.06991	7.76e-08	6.57e-07
Hsf5	-1.34822	8.05113	7.79e-08	6.6e-07
Tpi1	-1.35595	5.93334	7.87e-08	6.65e-07
Cldn3	-1.51671	2.08087	8.09e-08	6.83e-07
Thap4	-1.34982	6.74981	8.14e-08	6.87e-07
Art5	-1.39491	3.75246	8.46e-08	7.12e-07
Smtnl1	-1.70085	0.993503	8.59e-08	7.22e-07
Prss48	-1.41404	3.30996	8.87e-08	7.44e-07
1700041C23Rik	-2.59602	-0.708623	8.95e-08	7.5e-07
Zfp286	-1.38551	3.95434	9.04e-08	7.57e-07
Dio2	-1.86443	0.441198	9.05e-08	7.57e-07
1700061F12Rik	-2.50961	-0.572466	9.05e-08	7.58e-07
Mtfp1	-1.41689	3.19759	9.14e-08	7.65e-07
Zfp54	-1.40675	3.3538	9.37e-08	7.83e-07
Meikin	-1.36156	4.72337	9.48e-08	7.91e-07
Zfp771	-1.35379	5.20177	9.6e-08	8.01e-07
4833427G06Rik	-1.40303	3.40656	9.75e-08	8.13e-07
Ly6g6c	-1.96526	0.196725	1.01e-07	8.41e-07
Nit1	-1.34941	5.34676	1.02e-07	8.46e-07
Zfp536	-1.46599	2.44355	1.02e-07	8.53e-07
Adam21	-1.68972	0.967115	1.03e-07	8.56e-07
Wbp4	-1.33689	7.13748	1.04e-07	8.64e-07
1700003H04Rik	-1.55348	1.67244	1.04e-07	8.65e-07
Med16	-1.33531	7.58183	1.05e-07	8.69e-07
Mbd3l1	-1.68916	1.00223	1.05e-07	8.73e-07
4930562C15Rik	-1.47174	2.35914	1.06e-07	8.79e-07
Ptdss2	-1.33629	6.99319	1.06e-07	8.81e-07
Ilvbl	-1.41463	3.10733	1.07e-07	8.88e-07
Rnaseh2a	-1.34478	5.3762	1.11e-07	9.15e-07
Ddt	-1.3359	6.4851	1.12e-07	9.26e-07
1700019G24Rik	-1.54985	1.67066	1.13e-07	9.34e-07
Spaca3	-1.62472	1.27259	1.14e-07	9.37e-07
Ttll9	-1.36289	4.34011	1.16e-07	9.51e-07
Coprs	-1.33288	6.79812	1.16e-07	9.55e-07
2610307P16Rik	-1.56142	1.61515	1.16e-07	9.56e-07
Ptprt	-1.38982	3.48673	1.2e-07	9.88e-07
4933411E08Rik	-2.42713	-0.5389	1.21e-07	9.89e-07
Zfp956	-1.33081	6.66679	1.23e-07	1.01e-06
Tmem181c-ps	-1.40806	3.02354	1.24e-07	1.01e-06
Tcfl5	-1.32568	8.21083	1.25e-07	1.02e-06
Gm6981	-1.37483	3.75707	1.26e-07	1.03e-06
Elf2	-1.32562	7.90607	1.27e-07	1.04e-06
Ttll3	-1.37423	3.7542	1.28e-07	1.04e-06
Ano5	-1.41361	2.9585	1.28e-07	1.04e-06
Spesp1	-1.32854	6.67949	1.29e-07	1.05e-06
Prr27	-1.54162	1.6975	1.29e-07	1.05e-06
4930417O22Rik	-1.47676	2.19376	1.3e-07	1.06e-06
Tbata	-1.41603	2.89903	1.3e-07	1.06e-06
Larp7	-1.32356	7.95799	1.32e-07	1.07e-06
Fbxl13	-1.45357	2.41957	1.32e-07	1.08e-06
9030625G05Rik	-2.05327	-0.098014	1.33e-07	1.08e-06
Lrrc48	-1.32823	6.36172	1.34e-07	1.09e-06
Tmem8	-1.32754	6.40538	1.35e-07	1.1e-06
4933408B17Rik	-1.33384	5.50585	1.36e-07	1.1e-06
1700061J23Rik	-3.9811	-1.4462	1.37e-07	1.11e-06
1700120E14Rik	-3.49918	-1.42052	1.37e-07	1.11e-06
Fmn1	-1.36967	3.8144	1.4e-07	1.13e-06
Ccna1	-1.37462	3.65017	1.41e-07	1.14e-06
Ppp2r5c	-1.32033	7.82551	1.42e-07	1.15e-06
Sap30	-1.33898	4.87699	1.44e-07	1.16e-06
1700013D24Rik	-1.5805	1.43201	1.47e-07	1.18e-06
Wdr19	-1.32074	6.51221	1.54e-07	1.24e-06
Ppp3ca	-1.3191	6.76079	1.55e-07	1.25e-06
Gzmn	-2.42368	-0.545195	1.62e-07	1.3e-06
Hspa2	-1.31075	10.8483	1.65e-07	1.32e-06
1700071M16Rik	-2.68691	-0.87246	1.67e-07	1.33e-06
Tex2	-1.3116	8.18279	1.68e-07	1.34e-06
4930572K03Rik	-2.61462	-0.802393	1.71e-07	1.36e-06
1700012H19Rik	-2.55593	-0.731672	1.72e-07	1.37e-06
Mir7233	-2.55482	-0.734284	1.72e-07	1.37e-06
Rnf182	-1.44851	2.3575	1.72e-07	1.37e-06
Fuz	-1.35823	3.78256	1.73e-07	1.37e-06
Aknad1	-1.98695	0.0011291	1.73e-07	1.38e-06
Wdr92	-1.32615	5.10966	1.75e-07	1.38e-06
Gtf2i	-1.3092	8.24517	1.76e-07	1.4e-06
Fancg	-1.31342	6.59262	1.78e-07	1.41e-06
Ttc21b	-1.30827	8.42115	1.79e-07	1.42e-06
4930526L06Rik	-2.10765	-0.160681	1.8e-07	1.43e-06
1700030M09Rik	-1.78944	0.537802	1.82e-07	1.44e-06
Ift22	-1.31257	6.34007	1.86e-07	1.47e-06
Mypn	-1.38806	3.0805	1.89e-07	1.49e-06
Adcy2	-1.74029	0.637472	1.91e-07	1.51e-06
Usp1	-1.30546	7.64243	1.95e-07	1.54e-06
Sirt5	-1.43123	2.3869	1.96e-07	1.55e-06
Anks4b	-3.23014	-1.33728	1.97e-07	1.55e-06
Ccdc92	-1.30378	8.33253	1.97e-07	1.55e-06
Odf3b	-1.65201	0.980129	1.98e-07	1.56e-06
Entpd6	-1.30711	6.79482	1.99e-07	1.56e-06
Acot7	-1.30329	8.30759	1.99e-07	1.57e-06
Fbxo43	-1.31118	5.97394	2e-07	1.57e-06
1700086L19Rik	-1.37961	3.16386	2.04e-07	1.6e-06
1700028P15Rik	-1.80626	0.431688	2.04e-07	1.6e-06
Spam1	-1.5997	1.20295	2.05e-07	1.6e-06
Olfr1444	-2.13174	-0.256028	2.06e-07	1.61e-06
Rnf126	-1.30159	7.86641	2.1e-07	1.64e-06
Dlat	-1.30057	7.84531	2.14e-07	1.67e-06
Gtsf1l	-1.40234	2.71037	2.14e-07	1.67e-06
Stard6	-1.36208	3.38259	2.17e-07	1.69e-06
Cib4	-3.94212	-1.47259	2.18e-07	1.7e-06
Habp4	-1.31504	5.06486	2.22e-07	1.73e-06
Tmem18	-1.30156	6.71634	2.25e-07	1.74e-06
Ifltd1	-1.7891	0.450345	2.26e-07	1.75e-06
Hmx1	-1.30771	5.6639	2.26e-07	1.75e-06
Sqrdl	-1.34258	3.83257	2.27e-07	1.76e-06
Bola3	-1.31312	5.10154	2.28e-07	1.77e-06
Dnajc28	-1.32793	4.37237	2.31e-07	1.79e-06
Trafd1	-1.2945	8.25206	2.39e-07	1.85e-06
1700041M19Rik	-2.59104	-0.819245	2.4e-07	1.86e-06
2310045N01Rik	-1.34141	3.76284	2.45e-07	1.89e-06
Gm14023	-1.38993	2.83148	2.47e-07	1.9e-06
Tssk5	-1.86016	0.273533	2.47e-07	1.9e-06
Msl3l2	-1.30482	5.27592	2.59e-07	1.99e-06
Trim27	-1.29222	6.97429	2.67e-07	2.05e-06
Tram1	-1.2905	7.46475	2.68e-07	2.06e-06
Katnb1	-1.29143	7.07969	2.69e-07	2.06e-06
Flywch1	-1.29139	7.06864	2.7e-07	2.06e-06
Syt11	-1.29256	6.55287	2.74e-07	2.1e-06
Galnt10	-1.30234	5.19392	2.77e-07	2.12e-06
Tmem80	-1.30458	5.0026	2.8e-07	2.14e-06
Gm884	-1.29437	5.98997	2.84e-07	2.17e-06
Cdnf	-1.32371	4.11152	2.86e-07	2.19e-06
Enkd1	-1.29045	6.46446	2.89e-07	2.2e-06
Ankrd61	-1.37477	2.91599	2.92e-07	2.23e-06
Apopt1	-1.30484	4.81557	2.94e-07	2.24e-06
9430015G10Rik	-1.28687	7.12708	2.95e-07	2.24e-06
Plekhd1	-1.34695	3.43355	2.95e-07	2.25e-06
F5	-1.74985	0.515415	2.99e-07	2.27e-06
Tmed4	-1.28687	6.79288	3.02e-07	2.3e-06
Catsper3	-1.57741	1.17208	3.02e-07	2.3e-06
Diras2	-1.7024	0.6609	3.07e-07	2.33e-06
Efcab8	-1.48512	1.77104	3.08e-07	2.34e-06
Cfap36	-1.28211	8.12523	3.1e-07	2.35e-06
Tsta3	-1.28973	5.97725	3.11e-07	2.36e-06
Slmo1	-1.3819	2.74448	3.13e-07	2.37e-06
Dcp1b	-1.29154	5.52408	3.23e-07	2.44e-06
4930482G09Rik	-2.56528	-0.834403	3.38e-07	2.55e-06
Man2a2	-1.27869	7.72235	3.38e-07	2.55e-06
Mir7221	-2.64782	-0.895655	3.38e-07	2.55e-06
Loxhd1	-1.4882	1.68322	3.44e-07	2.6e-06
4933424G05Rik	-1.54302	1.30665	3.45e-07	2.6e-06
Cyp2d26	-1.60664	1.03892	3.47e-07	2.61e-06
Ppap2a	-1.28811	5.48317	3.49e-07	2.62e-06
4930548J01Rik	-3.89454	-1.50423	3.49e-07	2.63e-06
Kank3	-1.29375	4.93587	3.54e-07	2.66e-06
Zfp572	-1.72955	0.605985	3.57e-07	2.68e-06
Ccdc183	-1.34948	3.16725	3.65e-07	2.73e-06
8430419L09Rik	-1.28788	5.28111	3.65e-07	2.74e-06
Gm20611	-2.12972	-0.32525	3.71e-07	2.77e-06
9530082P21Rik	-1.28162	5.84416	3.74e-07	2.8e-06
Zfp389	-1.32087	3.78749	3.78e-07	2.82e-06
Myd88	-1.28431	5.4291	3.8e-07	2.83e-06
Pebp1	-1.27452	7.10288	3.8e-07	2.83e-06
Zdhhc1	-1.28235	5.60221	3.83e-07	2.86e-06
Kctd7	-1.27625	6.4861	3.86e-07	2.87e-06
Trim37	-1.26883	9.9758	3.94e-07	2.93e-06
Il3ra	-1.31739	3.76395	3.96e-07	2.95e-06
Spsb2	-1.34385	3.12502	3.99e-07	2.97e-06
4930415F15Rik	-2.08391	-0.238342	4.07e-07	3.02e-06
Idh3b	-1.27405	6.36521	4.08e-07	3.02e-06
Fam83a	-1.65511	0.813458	4.09e-07	3.04e-06
Gm4371	-1.71534	0.507998	4.16e-07	3.08e-06
Ano3	-1.68864	0.601622	4.17e-07	3.09e-06
Gkap1	-1.26752	8.02282	4.19e-07	3.1e-06
Rtn1	-1.29043	4.58626	4.23e-07	3.13e-06
1110004E09Rik	-1.26925	7.07882	4.23e-07	3.13e-06
Snhg3	-1.28489	4.9262	4.26e-07	3.14e-06
Arid2	-1.26486	9.54091	4.29e-07	3.17e-06
Pik3r6	-1.56479	1.09913	4.32e-07	3.19e-06
Tmsb10	-1.26837	6.91754	4.36e-07	3.21e-06
Slc25a39	-1.26544	8.13801	4.36e-07	3.21e-06
Fam221b	-1.30124	4.14111	4.42e-07	3.26e-06
Tex29	-1.56111	1.14503	4.5e-07	3.31e-06
Stk36	-1.26916	6.31716	4.53e-07	3.33e-06
Wdr35	-1.26246	8.44226	4.59e-07	3.38e-06
1700025N23Rik	-2.49104	-0.778769	4.61e-07	3.39e-06
Olfr701	-2.77948	-1.07696	4.63e-07	3.4e-06
Mir6240	-2.77126	-1.08166	4.63e-07	3.4e-06
1700018B24Rik	-1.27153	5.76479	4.64e-07	3.41e-06
Impa1	-1.27331	5.53565	4.65e-07	3.42e-06
1700112H15Rik	-1.57069	1.04883	4.67e-07	3.42e-06
Dgkeos	-1.49626	1.47409	4.7e-07	3.45e-06
Frat1	-1.31744	3.52328	4.83e-07	3.53e-06
Hecw1	-1.76112	0.338536	4.87e-07	3.56e-06
Rab27a	-1.30991	3.63946	4.95e-07	3.62e-06
Tmco2	-1.37447	2.52021	5e-07	3.65e-06
Tldc1	-1.29482	4.15167	5.03e-07	3.67e-06
Tctn3	-1.27856	4.75163	5.06e-07	3.69e-06
1700031P21Rik	-2.00195	-0.124832	5.07e-07	3.7e-06
Ccdc159	-1.4842	1.50014	5.08e-07	3.7e-06
Spata1	-1.26099	6.57653	5.2e-07	3.79e-06
Ppp1r35	-1.26382	6.00737	5.24e-07	3.81e-06
Vash2	-1.33094	3.0629	5.31e-07	3.86e-06
4930563M21Rik	-1.40304	2.17026	5.37e-07	3.91e-06
Isyna1	-1.25514	7.92452	5.4e-07	3.92e-06
Cfap97	-1.25489	7.94238	5.43e-07	3.94e-06
Dedd2	-1.29884	3.80626	5.46e-07	3.96e-06
1700029N11Rik	-3.84985	-1.53341	5.6e-07	4.06e-06
Nek4	-1.25399	7.61065	5.6e-07	4.06e-06
Irf3	-1.25576	6.89438	5.63e-07	4.07e-06
Ppm1j	-1.34484	2.77775	5.63e-07	4.08e-06
Gfra2	-1.66621	0.63655	5.65e-07	4.08e-06
Gm32511	-2.0648	-0.30522	5.72e-07	4.13e-06
Egln2	-1.25318	7.47342	5.73e-07	4.14e-06
Tubd1	-1.27616	4.46035	5.85e-07	4.22e-06
Pex11b	-1.26141	5.5859	5.86e-07	4.22e-06
Satl1	-1.52207	1.25454	5.87e-07	4.23e-06
Ube2u	-1.26332	5.33418	5.93e-07	4.27e-06
C1qtnf4	-1.25859	5.68387	6.08e-07	4.37e-06
Gm13544	-2.42492	-0.721701	6.09e-07	4.38e-06
Ccdc169	-1.38138	2.28992	6.23e-07	4.47e-06
Ttll5	-1.24787	7.84626	6.27e-07	4.5e-06
Pdzph1	-1.7201	0.461614	6.31e-07	4.52e-06
Glt8d1	-1.2474	7.89869	6.32e-07	4.53e-06
Zfp35	-1.25004	6.71668	6.4e-07	4.58e-06
Mir7222	-2.4552	-0.805781	6.41e-07	4.59e-06
Cdkl3	-1.24833	6.90306	6.53e-07	4.67e-06
Lgals8	-1.26101	5.07565	6.57e-07	4.69e-06
1700113H08Rik	-1.47266	1.54493	6.65e-07	4.75e-06
Gm1673	-1.26444	4.77683	6.66e-07	4.75e-06
4930578M01Rik	-2.51119	-0.875057	6.68e-07	4.76e-06
Rnf123	-1.24811	6.55345	6.74e-07	4.8e-06
1700067P10Rik	-1.55664	0.998139	6.82e-07	4.84e-06
Gm15545	-1.35465	2.55146	6.82e-07	4.84e-06
Tuba8	-1.33593	2.80931	6.86e-07	4.87e-06
Crem	-1.24836	6.17235	6.98e-07	4.94e-06
BC027072	-1.40507	1.99917	7.01e-07	4.96e-06
Actrt3	-1.75999	0.268163	7.01e-07	4.97e-06
Ccdc114	-1.2617	4.77175	7.05e-07	4.99e-06
Nt5dc1	-1.26255	4.7069	7.06e-07	5e-06
Klf1	-1.59613	0.922567	7.09e-07	5.02e-06
Rxfp2	-1.45539	1.56876	7.12e-07	5.04e-06
Gps2	-1.2444	6.77687	7.13e-07	5.04e-06
Ccin	-1.35544	2.51876	7.2e-07	5.09e-06
4930593A02Rik	-1.49522	1.38008	7.22e-07	5.1e-06
Gm11837	-1.24542	6.34939	7.26e-07	5.13e-06
Kcng1	-1.53976	1.06236	7.37e-07	5.2e-06
Pfkm	-1.24158	6.96669	7.44e-07	5.25e-06
Gm11149	-3.49753	-1.42167	7.47e-07	5.26e-06
Iqcf6	-3.14023	-1.39332	7.47e-07	5.26e-06
Hfe2	-2.11935	-0.457473	7.51e-07	5.28e-06
Lyzl6	-1.48199	1.42782	7.61e-07	5.35e-06
Stamos	-1.32992	2.77645	7.66e-07	5.39e-06
Brsk1	-1.25382	4.98758	7.74e-07	5.44e-06
Trim17	-1.2895	3.60713	7.75e-07	5.44e-06
Banf2	-2.01544	-0.229483	7.8e-07	5.47e-06
E130317F20Rik	-1.26215	4.42814	7.85e-07	5.51e-06
Ift122	-1.2356	8.40353	7.88e-07	5.52e-06
Atad3aos	-1.67333	0.529904	7.93e-07	5.56e-06
Pih1d2	-1.25413	4.84533	8.02e-07	5.61e-06
Bdh1	-1.28836	3.54657	8.03e-07	5.62e-06
Phospho2	-1.2383	6.74416	8.06e-07	5.64e-06
Trappc9	-1.24012	6.317	8.08e-07	5.65e-06
Mea1	-1.23666	7.08251	8.14e-07	5.69e-06
Kcnmb4os2	-1.36931	2.20009	8.21e-07	5.73e-06
Clec4g	-2.1535	-0.50279	8.21e-07	5.73e-06
Spa17	-1.23374	7.26358	8.54e-07	5.95e-06
Zfand4	-1.23267	7.62932	8.57e-07	5.97e-06
Dalrd3	-1.23985	5.81522	8.66e-07	6.03e-06
Slx4	-1.23246	7.2415	8.76e-07	6.1e-06
Ppa2	-1.24471	5.18425	8.82e-07	6.14e-06
1700019A02Rik	-1.23879	5.72263	8.96e-07	6.23e-06
Camk2n1	-1.26011	4.30248	8.99e-07	6.25e-06
Rnf148	-1.5602	0.913125	9.16e-07	6.36e-06
1810055G02Rik	-1.23358	6.17197	9.33e-07	6.48e-06
Ppp3cc	-1.22856	7.24344	9.46e-07	6.55e-06
Ubxn6	-1.22616	7.88366	9.65e-07	6.68e-06
Rgs10	-1.28747	3.36479	9.66e-07	6.68e-06
Celrr	-2.56318	-0.951099	9.8e-07	6.77e-06
Col9a1	-1.732	0.309421	1e-06	6.93e-06
4921507L20Rik	-1.48523	1.31377	1.02e-06	7e-06
Asnsd1	-1.22313	7.67504	1.03e-06	7.11e-06
Noxred1	-1.32327	2.65373	1.04e-06	7.13e-06
Ccdc63	-1.27525	3.57898	1.04e-06	7.17e-06
4930558J18Rik	-1.23782	4.9842	1.06e-06	7.29e-06
Tssk1	-1.26787	3.70942	1.07e-06	7.35e-06
Tex33	-1.26743	3.62947	1.1e-06	7.52e-06
Armc9	-1.22325	6.54244	1.1e-06	7.57e-06
4930564C03Rik	-1.72942	0.276767	1.11e-06	7.61e-06
Irak3	-1.23103	5.3368	1.11e-06	7.62e-06
Coil	-1.2218	6.66287	1.12e-06	7.69e-06
4931440F15Rik	-1.5044	1.15503	1.12e-06	7.69e-06
Phf2	-1.22081	6.89774	1.13e-06	7.71e-06
Gm10069	-1.23564	4.8905	1.13e-06	7.74e-06
Lyzl4os	-1.96156	-0.213699	1.14e-06	7.79e-06
4930503B20Rik	-1.9288	-0.129299	1.16e-06	7.91e-06
Ndufa4l2	-1.34604	2.31928	1.18e-06	8.03e-06
Ralgps1	-1.22025	6.27832	1.2e-06	8.17e-06
1700015F17Rik	-1.42765	1.58975	1.23e-06	8.38e-06
4931431C16Rik	-1.60346	0.669136	1.25e-06	8.45e-06
Gm11213	-1.78282	0.182558	1.25e-06	8.5e-06
Crlf2	-1.22405	5.43084	1.26e-06	8.52e-06
Tma7	-1.32093	2.48287	1.27e-06	8.58e-06
Ankrd42	-1.21317	7.28694	1.28e-06	8.65e-06
Ift57	-1.2191	5.90893	1.28e-06	8.69e-06
Fam120b	-1.21743	6.10878	1.29e-06	8.73e-06
Tctex1d2	-1.21883	5.88416	1.29e-06	8.75e-06
Mok	-1.22313	5.34542	1.3e-06	8.77e-06
Sbds	-1.21844	5.88433	1.3e-06	8.79e-06
Adam6b	-1.91338	-0.096542	1.3e-06	8.79e-06
Foxk2	-1.21213	6.87297	1.34e-06	9e-06
Nme6	-1.22207	5.30045	1.34e-06	9.02e-06
Trim42	-1.68183	0.401198	1.36e-06	9.16e-06
Tpo	-1.62985	0.529945	1.37e-06	9.21e-06
1700016L04Rik	-1.42038	1.59793	1.38e-06	9.26e-06
Dpcd	-1.21667	5.70988	1.38e-06	9.28e-06
Lrrc1	-1.22418	4.95059	1.39e-06	9.32e-06
Gpatch2	-1.21284	6.12392	1.41e-06	9.45e-06
Cd19	-1.47714	1.23191	1.41e-06	9.46e-06
Fam227a	-1.23673	4.27437	1.41e-06	9.47e-06
Vps28	-1.21818	5.31595	1.43e-06	9.61e-06
1700120G07Rik	-2.78031	-1.23799	1.44e-06	9.66e-06
1700010J16Rik	-3.75084	-1.5968	1.45e-06	9.72e-06
Fam219aos	-1.26592	3.31192	1.51e-06	1.01e-05
Socs2	-1.28803	2.81926	1.52e-06	1.01e-05
Spata17	-1.22774	4.42041	1.53e-06	1.02e-05
Nupl2	-1.22607	4.48762	1.54e-06	1.03e-05
1700112E06Rik	-1.65218	0.442196	1.56e-06	1.04e-05
Dnal4	-1.20876	5.915	1.56e-06	1.04e-05
Gas8	-1.21101	5.59867	1.57e-06	1.04e-05
Tnfaip2	-1.27151	3.09063	1.58e-06	1.05e-05
1700102P08Rik	-1.20107	7.71836	1.59e-06	1.06e-05
Myf6	-2.22982	-0.769795	1.59e-06	1.06e-05
Cep89	-1.20587	6.223	1.59e-06	1.06e-05
Tsga10	-1.20059	7.76563	1.6e-06	1.06e-05
Nek11	-1.25085	3.62616	1.61e-06	1.07e-05
Wwc2	-1.19958	8.01685	1.62e-06	1.07e-05
Jakmip1	-1.2709	3.12479	1.62e-06	1.07e-05
Cep126	-1.19989	7.67472	1.63e-06	1.08e-05
Erich1	-1.26394	3.24363	1.65e-06	1.09e-05
4930524B15Rik	-1.19934	7.12689	1.69e-06	1.12e-05
Eme2	-1.23726	3.9345	1.7e-06	1.12e-05
Kdm4d	-1.20725	5.53937	1.7e-06	1.13e-05
Cndp2	-1.2157	4.77205	1.71e-06	1.13e-05
Reep6	-1.20261	6.11368	1.72e-06	1.14e-05
Nipsnap3a	-1.65801	0.416047	1.73e-06	1.14e-05
Klhl25	-1.22803	4.20186	1.73e-06	1.14e-05
Txnl4b	-1.22701	4.23276	1.76e-06	1.16e-05
4933406C10Rik	-1.2154	4.67558	1.79e-06	1.18e-05
4930547E14Rik	-2.25438	-0.66168	1.79e-06	1.18e-05
Mllt10	-1.1929	9.10451	1.8e-06	1.18e-05
Dtx3	-1.19649	6.9114	1.81e-06	1.19e-05
Lenep	-1.51547	0.957573	1.82e-06	1.19e-05
Tmem214	-1.19458	7.2978	1.83e-06	1.2e-05
1700011A15Rik	-1.44607	1.24762	1.86e-06	1.22e-05
1700019G17Rik	-1.3051	2.44872	1.86e-06	1.22e-05
Mks1	-1.20164	5.52535	1.9e-06	1.24e-05
Kifc3	-1.20122	5.54941	1.91e-06	1.25e-05
1700001G17Rik	-1.42104	1.46957	1.92e-06	1.25e-05
Hspb6	-1.20271	5.32702	1.93e-06	1.26e-05
Pkd1l2	-1.34297	2.00284	1.93e-06	1.26e-05
Nol4	-1.34198	1.97814	1.95e-06	1.27e-05
Prss42	-1.21006	4.70539	1.95e-06	1.27e-05
Gm20757	-2.49934	-0.997109	2e-06	1.3e-05
Sdr39u1	-1.19656	5.79549	2.01e-06	1.31e-05
Ccdc184	-1.31183	2.23701	2.04e-06	1.33e-05
4930515G01Rik	-1.35939	1.81872	2.05e-06	1.33e-05
Dap	-1.20101	5.14896	2.06e-06	1.34e-05
Amer2	-1.37157	1.7194	2.06e-06	1.34e-05
Grip1os1	-2.90016	-1.33885	2.06e-06	1.34e-05
4930447N08Rik	-2.88748	-1.34491	2.06e-06	1.34e-05
Slc5a4a	-1.75496	0.123462	2.07e-06	1.34e-05
Ranbp17	-1.18853	7.02151	2.09e-06	1.36e-05
Tmem50b	-1.18935	6.75914	2.09e-06	1.36e-05
Pkig	-1.18801	6.99934	2.11e-06	1.37e-05
Adam6a	-1.57676	0.619549	2.13e-06	1.38e-05
Unc93a	-1.73794	0.0571202	2.14e-06	1.38e-05
4930507D10Rik	-2.73966	-1.26306	2.16e-06	1.4e-05
Elovl2	-1.18524	7.42329	2.18e-06	1.41e-05
Nphp4	-1.20683	4.51297	2.19e-06	1.42e-05
Zkscan17	-1.1857	6.97538	2.21e-06	1.43e-05
BC017158	-1.23812	3.3914	2.25e-06	1.45e-05
Arrdc5	-1.33697	1.97973	2.26e-06	1.46e-05
Triqk	-1.25471	3.03753	2.26e-06	1.46e-05
Upk3bl	-1.45325	1.20114	2.3e-06	1.48e-05
Gm10516	-1.31671	2.20918	2.3e-06	1.48e-05
Gm13247	-1.52972	0.947519	2.32e-06	1.49e-05
Ccdc109b	-1.65208	0.322772	2.38e-06	1.52e-05
Otud7a	-1.22243	3.76746	2.39e-06	1.53e-05
1700037C18Rik	-1.22398	3.73234	2.41e-06	1.54e-05
Tex43	-1.54822	0.739562	2.47e-06	1.57e-05
Wdr7	-1.17908	6.90286	2.52e-06	1.61e-05
4930503L19Rik	-1.18003	6.33906	2.59e-06	1.65e-05
Sdf2l1	-1.17724	6.87259	2.62e-06	1.67e-05
Gm1527	-1.75817	0.0489266	2.62e-06	1.67e-05
Spo11	-1.1773	6.68337	2.65e-06	1.69e-05
Tulp2	-1.18691	5.1659	2.68e-06	1.7e-05
Lce1a1	-1.53276	0.774378	2.69e-06	1.71e-05
Kpna7	-1.42954	1.22016	2.72e-06	1.72e-05
Creb3l4	-1.21315	3.855	2.75e-06	1.74e-05
4930442L01Rik	-1.35244	1.73743	2.76e-06	1.75e-05
Smarca2	-1.17485	6.71646	2.77e-06	1.75e-05
Gm1976	-1.24298	3.03807	2.8e-06	1.77e-05
Larp1	-1.16948	9.59246	2.8e-06	1.77e-05
Bbip1	-1.17688	6.00411	2.85e-06	1.8e-05
Ptpdc1	-1.17011	8.00774	2.85e-06	1.8e-05
D7Ertd443e	-1.26893	2.62907	2.85e-06	1.8e-05
Zfp94	-1.2268	3.34064	2.9e-06	1.83e-05
Pnpla7	-1.17096	6.95057	2.93e-06	1.85e-05
Nkiras2	-1.17775	5.59514	2.96e-06	1.87e-05
Nprl3	-1.17444	6.04482	2.97e-06	1.87e-05
Ly6g6f	-1.90543	-0.247132	2.97e-06	1.87e-05
4930415O20Rik	-1.5383	0.688147	2.98e-06	1.88e-05
1110065P20Rik	-1.18236	5.07324	2.99e-06	1.88e-05
Gm525	-2.028	-0.522955	3e-06	1.89e-05
Kiz	-1.16778	7.59175	3.02e-06	1.9e-05
Csl	-1.16902	6.79492	3.07e-06	1.93e-05
Msl1	-1.16563	7.74956	3.13e-06	1.96e-05
Cldnd2	-1.70157	0.193437	3.14e-06	1.97e-05
Nabp2	-1.17878	5.13702	3.15e-06	1.98e-05
Iglon5	-1.25781	2.65877	3.17e-06	1.98e-05
Pcgf6	-1.16615	7.12496	3.18e-06	1.99e-05
Eef2kmt	-1.18281	4.75122	3.21e-06	2.01e-05
Kif3b	-1.16419	7.76613	3.21e-06	2.01e-05
Ttc41	-1.17137	5.84681	3.22e-06	2.01e-05
Zbtb32	-1.1647	7.25271	3.25e-06	2.03e-05
Smarcc2	-1.16223	8.37171	3.28e-06	2.04e-05
Wdr48	-1.16104	8.37059	3.35e-06	2.09e-05
Sdhaf4	-1.18543	4.41837	3.38e-06	2.1e-05
Letm2	-1.16553	6.40321	3.39e-06	2.11e-05
2810408A11Rik	-1.18973	4.31749	3.4e-06	2.11e-05
Elmod3	-1.18488	4.38315	3.45e-06	2.14e-05
Sh3glb1	-1.15873	9.05622	3.46e-06	2.14e-05
Slc41a3	-1.21731	3.32272	3.51e-06	2.17e-05
4930579F01Rik	-1.3324	1.77655	3.52e-06	2.18e-05
Slc35g3	-1.26259	2.52823	3.52e-06	2.18e-05
Dcdc2b	-1.26959	2.45977	3.55e-06	2.19e-05
1700034K08Rik	-5.47176	-1.98227	3.61e-06	2.23e-05
4930528P14Rik	-5.46567	-1.98527	3.61e-06	2.23e-05
1700072B07Rik	-5.46451	-1.98585	3.61e-06	2.23e-05
Cfap61	-1.27822	2.30922	3.61e-06	2.23e-05
Plxdc1	-1.22649	3.0439	3.61e-06	2.23e-05
Gm5136	-1.20516	3.64149	3.62e-06	2.24e-05
Wdtc1	-1.15774	7.74427	3.63e-06	2.24e-05
Paqr5	-1.23781	2.8542	3.69e-06	2.27e-05
Syt10	-2.37612	-0.957385	3.73e-06	2.3e-05
Sox1	-1.87816	-0.265708	3.78e-06	2.33e-05
Yif1a	-1.18376	4.31283	3.79e-06	2.33e-05
Lgr6	-1.23157	2.94398	3.79e-06	2.33e-05
Kcnk2	-1.38872	1.32864	3.83e-06	2.35e-05
D330050I16Rik	-1.38628	1.37571	3.83e-06	2.35e-05
4933433G15Rik	-1.1831	4.3498	3.85e-06	2.36e-05
A1cf	-1.24031	2.755	3.86e-06	2.37e-05
Nras	-1.1542	7.7841	3.88e-06	2.38e-05
Pkd2l1	-1.16347	5.51889	3.91e-06	2.4e-05
Dynlt1b	-1.62841	0.301146	4.03e-06	2.47e-05
Lpcat2b	-1.18563	4.07392	4.04e-06	2.47e-05
Mtfr1	-1.15454	6.8139	4.04e-06	2.47e-05
Ercc4	-1.16627	5.03425	4.06e-06	2.48e-05
Lekr1	-1.17088	4.69569	4.08e-06	2.49e-05
Ntmt1	-1.174	4.46264	4.1e-06	2.5e-05
Pik3ip1	-1.16416	5.13897	4.14e-06	2.52e-05
Ocel1	-1.16828	4.80629	4.14e-06	2.53e-05
Vmn2r68	-2.28038	-0.824024	4.18e-06	2.54e-05
Mesp2	-1.20094	3.51878	4.18e-06	2.54e-05
9230110C19Rik	-1.154	6.30518	4.24e-06	2.58e-05
Wdr60	-1.15099	7.05167	4.25e-06	2.58e-05
Adrbk2	-1.2079	3.25968	4.26e-06	2.59e-05
1700066B19Rik	-1.53278	0.568843	4.29e-06	2.6e-05
Ica1l	-1.15989	5.3287	4.33e-06	2.62e-05
Kcnu1	-1.28599	2.09659	4.33e-06	2.62e-05
B3galnt1	-1.15455	5.91787	4.37e-06	2.65e-05
Adam26a	-1.76387	-0.112629	4.38e-06	2.65e-05
1700008C04Rik	-4.15114	-1.82969	4.41e-06	2.67e-05
4933422A05Rik	-1.45301	0.931133	4.42e-06	2.67e-05
Gfap	-1.34375	1.55122	4.43e-06	2.68e-05
1700063D05Rik	-2.08164	-0.701588	4.44e-06	2.68e-05
Kmo	-2.49817	-1.12407	4.44e-06	2.68e-05
Wdr34	-1.14918	6.69854	4.49e-06	2.71e-05
Fam131a	-1.18719	3.77093	4.56e-06	2.75e-05
Nubp2	-1.14947	6.36914	4.58e-06	2.76e-05
Hunk	-1.1971	3.48097	4.64e-06	2.79e-05
Nudt16	-1.25123	2.49596	4.64e-06	2.79e-05
Ptpmt1	-1.15407	5.53872	4.64e-06	2.79e-05
Tex36	-1.32494	1.71441	4.67e-06	2.8e-05
Tctn1	-1.14879	6.20374	4.71e-06	2.83e-05
Cdk20	-1.1546	5.37434	4.72e-06	2.83e-05
2700054A10Rik	-1.21187	3.09817	4.74e-06	2.85e-05
Pink1	-1.14388	7.51729	4.75e-06	2.85e-05
Sephs2	-1.14173	8.08667	4.85e-06	2.91e-05
Ide	-1.14317	7.10149	4.9e-06	2.94e-05
Ino80c	-1.14585	6.29048	4.94e-06	2.95e-05
1700020L24Rik	-1.35303	1.51084	4.94e-06	2.95e-05
Pigo	-1.14582	6.21794	4.98e-06	2.98e-05
Pmm2	-1.14945	5.64212	4.98e-06	2.98e-05
Pvrl3	-1.14062	7.44846	5.06e-06	3.02e-05
Slc4a8	-1.14607	6.00179	5.07e-06	3.03e-05
Psmc3ip	-1.14174	6.98454	5.07e-06	3.03e-05
Asb7	-1.16029	4.58302	5.1e-06	3.05e-05
Macrod1	-1.21838	2.82726	5.18e-06	3.09e-05
Arl14epl	-1.1429	6.2456	5.24e-06	3.12e-05
Nfkbil1	-1.18776	3.5226	5.24e-06	3.12e-05
Rgs3	-1.21357	2.9066	5.3e-06	3.15e-05
Zbtb42	-1.17549	3.85887	5.34e-06	3.17e-05
Pgbd1	-1.19143	3.38969	5.38e-06	3.2e-05
Gm6194	-1.35924	1.4019	5.39e-06	3.2e-05
Skiv2l	-1.13379	7.78172	5.67e-06	3.36e-05
Fam46c	-1.14575	5.23863	5.69e-06	3.37e-05
Rin1	-1.22828	2.61396	5.7e-06	3.37e-05
Chd1l	-1.13392	7.41783	5.73e-06	3.39e-05
B230118H07Rik	-1.13742	6.26545	5.79e-06	3.43e-05
Psip1	-1.13045	9.41888	5.85e-06	3.46e-05
Odf3	-1.25315	2.27535	5.92e-06	3.5e-05
Gtsf1	-1.13475	6.43067	5.99e-06	3.54e-05
Enox1	-1.16104	4.18343	6.07e-06	3.58e-05
1700047M11Rik	-1.35461	1.36829	6.22e-06	3.66e-05
Fktn	-1.13735	5.62137	6.24e-06	3.68e-05
Spata31d1d	-1.25361	2.24024	6.25e-06	3.68e-05
Slfn5os	-5.38761	-2.02934	6.4e-06	3.76e-05
2210408I21Rik	-1.16324	3.9689	6.41e-06	3.77e-05
1700037H04Rik	-1.12721	7.60136	6.45e-06	3.79e-05
4930539M17Rik	-2.45736	-1.15068	6.45e-06	3.79e-05
Cntd1	-1.12649	7.91481	6.47e-06	3.79e-05
Tgfa	-1.24482	2.23794	6.6e-06	3.87e-05
Rnf187	-1.12401	8.12242	6.73e-06	3.94e-05
[truncated: 748 more rows]

## Sheet: GO_2FC_down_2746genes
S5 Table. (B) GO list of downregulated genes in Larp7 cKO spermatocyte. GO analysis was conducted using down-regulated genes in spermatocyte (more than 2-Fold-Changes).
Category	Term	Count	%	PValue	Genes	List Total	Pop Hits	Pop Total	Fold Enrichment	Bonferroni	Benjamini	FDR
GOTERM_CC_DIRECT	GO:0005929~cilium	165	6.54243	3.04157e-74	MROH2B, TTLL10, IFT172, CCP110, PKD2L1, SLC9C1, CASC1, NUBP2, TEKT1, TEKT2, CDK20, TEKT3, ROPN1L, TEKT4, TEKT5, SPA17, TCP11, ADGB, RSPH6A, DNAAF1, CEP131, ARMC9, DNAJB13, TTC21A, DLEC1, IFT80, CABS1, LZTFL1, SLC9B1, ENKUR, IFT88, FAM161A, MAK, CSNK2B, GAPDHS, TTLL13, TTLL11, WDPCP, TSSK4, TSSK1, SPATA19, ROPN1, DRC7, LRRC56, PDE1C, PPP1R32, ARL3, PDE1A, SPATA6, AK7, CFAP126, LDHC, KIF19A, KIF3B,…	1677	408	21038	5.07335	2.1291e-71	2.1291e-71	2.03177e-71
GOTERM_CC_DIRECT	GO:0031514~motile cilium	105	4.16336	2.94618e-64	MROH2B, IFT172, SLC9C1, TEKT1, TEKT2, TEKT3, ROPN1L, TEKT4, TEKT5, SPA17, TCP11, ADGB, RSPH6A, DNAJB13, CABS1, OXCT2B, SLC9B1, ENKUR, IFT88, MAK, GAPDHS, TSSK4, TSSK1, SPATA19, ROPN1, CFAP61, DRC7, PDE1A, ACTL7A, SPATA6, AK7, LDHC, NPHP1, ZBBX, CFAP69, DNAH17, ODF2, CFAP70, ODF4, STARD10, ADCY10, TSGA10, SLCO6C1, IFT27, DRC1, CEP89, SPAG16, CATSPERG2, SPAG17, CATSPERG1, SPEF2, SPEF1, TTC29, DNALI…	1677	188	21038	7.00653	2.06232e-61	1.03116e-61	9.84022e-62
GOTERM_BP_DIRECT	GO:0007283~spermatogenesis	169	6.70103	3.34448e-62	MROH2B, TESK1, CIB1, SPATA20, SLC9C1, CLGN, SPATA25, ZFP35, CREB3L4, SPATA24, 1700102P08RIK, PROK2, TCP11, ADGB, SPINK2, PRM2, PRM1, CEP131, RFX2, TTC21A, DLEC1, CABS1, OVOL1, PRM3, LZTFL1, THEG, ARMC2, ADAM18, CNBD2, SPATA16, KATNAL1, TBC1D21, TSSK5, TSSK6, TBPL1, CCDC87, TSSK3, TSSK4, SPATA18, TSSK1, TSSK2, D1PAS1, CFAP97, SPATA19, GTSF1, RAI14, SPATA9, GGNBP1, PXT1, DRC7, CREM, KLHL10, PLD6, S…	1535	520	19984	4.23114	1.32074e-58	1.3204e-58	1.3097e-58
GOTERM_BP_DIRECT	GO:0030317~flagellated sperm motility	67	2.65662	6.67302e-43	TEX43, SLC9C1, EFCAB9, ENO4, INSL6, SLC22A14, SLC22A16, TEKT1, TEKT2, TEKT3, TEKT4, ROPN1L, CFAP43, CFAP45, CFAP44, CCDC39, CFAP52, PLDI, SORD, TTC21A, NSUN7, CABS1, PRSS55, PRM3, TCTE1, LZTFL1, SLC9B1, ENKUR, CATSPERD, TBC1D21, NME8, ADAM3, CFAP58, GAPDHS, SPEM1, TSSK4, CFAP53, GAS8, ROPN1, CCDC40, CATSPER1, DNAH1, CATSPER3, DRC7, CATSPER2, CATSPER4, ATP1A4, AKAP4, DPCD, GK2, LDHC, CFAP69, TXNDC…	1535	117	19984	7.45526	2.63518e-39	1.31726e-39	1.30658e-39
GOTERM_CC_DIRECT	GO:0042995~cell projection	229	9.0801	6.40285e-36	TTLL10, IFT172, TESK1, CCP110, PKD2L1, GLDN, NUBP2, RNF112, CDK20, ROPN1L, ADGB, RSPH6A, DNAAF1, ARMC9, IFT80, SLC6A11, TMEM80, IFT88, CSNK2B, TTLL11, WDPCP, ANKK1, SPATA19, ROPN1, KCTD16, RD3, CFAP61, PPP1R32, PDE1A, PLA2G6, CFAP126, MTMR6, TRPM1, CFAP69, PROM1, LYAR, 4930544G11RIK, DNAH17, CFAP70, STARD10, RAB3IP, SLCO6C1, MKS1, DZIP1, TPRGL, SPAG16, FANK1, CATSPERG2, SPAG17, SPEF2, RSPH3A, SPE…	1677	1220	21038	2.35476	4.482e-33	1.494e-33	1.4257e-33
GOTERM_CC_DIRECT	GO:0036126~sperm flagellum	52	2.06186	9.0965e-34	SPAG16, SPEF2, MROH2B, TTC29, DNALI1, PPP3CC, TEKT3, TEKT4, TEKT5, TCP11, ADGB, RSPH6A, DNAJB13, NME5, TCTE1, IQCG, ENKUR, CFAP221, IFT88, KIF9, CFAP58, SPACA3, MNS1, TSSK4, SPATA18, SPATA19, CFAP53, GAS8, DNAH1, DNAH2, CATSPER2, DNAH8, PDE1A, AK1, LYZL4, AK8, OAZ3, LYZL6, PPP3R2, CCDC181, TXNDC2, TXNDC8, DNAH17, ODF2, CFAP70, ATP2B4, RSPH1, TPPP2, TTLL3, IFT27, QRICH2, TTLL8	1677	87	21038	7.49817	6.36755e-31	1.59189e-31	1.51912e-31
GOTERM_CC_DIRECT	GO:0001669~acrosomal vesicle	70	2.77557	3.90686e-33	TSKS, SH3GL3, SPAG17, LRGUK, MROH2B, POMT1, ACRBP, PCSK4, KLK1B8, KLK1B9, KLK1B3, IQUB, FAM170B, HYAL5, ATP6V1E2, TCP11, ZP3R, ARSA, IQCF3, SPINK2, ITGA1, CEP131, IQCF1, CABS1, PRSS55, ACE3, ZPBP, ENKUR, ADAM2, SPATA16, TBC1D21, ZPBP2, SPACA3, SPACA4, TSSK4, TSSK1, SPACA7, TSSK2, SPAM1, CATSPER3, CATSPER4, SPESP1, ACTL7A, ICA1L, TEX22, SPATA1, LYZL4, AKAP3, LYZL6, DNAJB3, TXNDC8, ATP8B5, ATP8B3, …	1677	164	21038	5.35458	2.7348e-30	5.4696e-31	5.21956e-31
GOTERM_CC_DIRECT	GO:0005930~axoneme	58	2.29976	1.29013e-29	SPAG16, SPEF1, TTLL10, IFT172, CASC1, KIF17, DNALI1, EFCAB1, CCDC96, HYDIN, IFT57, CFAP43, CFAP45, CFAP44, RSPH6A, CCDC39, CFAP52, IFT140, DNAAF1, CCDC113, DNAJB13, WDR35, CCSAP, LCA5L, RP1, CFAP221, IFT88, MAK, NME8, EFHC1, WDPCP, MNS1, CFAP53, GAS8, CCDC40, CFAP61, DNAH1, DNAH2, DNAH8, ARL3, RSPH9, SPATA4, AK8, SPATA7, GABARAP, KIF19A, DCDC2A, CFAP74, DNAH17, SPAG6, CFAP70, RPGRIP1, TTLL3, CFAP…	1677	126	21038	5.77469	9.03092e-27	1.50515e-27	1.43635e-27
GOTERM_CC_DIRECT	GO:0005856~cytoskeleton	237	9.3973	1.70657e-29	TSKS, TTLL10, TESK1, CCP110, NUBP2, CCDC96, CCDC92, CDK5RAP2, RSPH6A, GM14137, ARMC9, IFT80, EML6, IFT88, BIN3, KATNAL1, KATNAL2, PFN4, TTLL11, PPP1R42, WDPCP, RIN1, CCDC81, PFN3, CFAP61, ACTL7A, PPP1R35, ACTL7B, FBF1, GABARAP, CFAP126, MAP7, CEP72, 4930544G11RIK, DNAH17, CFAP70, RAB3IP, GRIN2B, MLLT11, CCDC88B, PARVG, MKS1, DZIP1, CEP89, SPAG16, FANK1, SPAG17, SPEF2, RSPH3A, SPEF1, CETN1, PHF1, …	1677	1413	21038	2.10415	1.1946e-26	1.70657e-27	1.62856e-27
GOTERM_BP_DIRECT	GO:0060271~cilium assembly	68	2.69627	3.94579e-23	SPAG16, CEP126, IFT172, CEP164, CELSR2, CDC14A, PTPDC1, TCTN3, TCTN1, IQUB, TEKT1, TEKT2, CCDC96, TEKT3, BBS9, TEKT4, TEKT5, IFT57, CFAP43, CFAP44, RSPH6A, CFAP52, IFT140, DNAAF1, CCDC113, CEP131, RFX2, ARMC9, IFT80, NME5, WDR35, CFAP221, IFT88, IFT43, FAM161A, MAK, NME8, RFX4, CFAP58, WDPCP, IFT46, CFAP53, ARL3, FBF1, RSPH9, DCDC2A, KIF3B, STK36, TTC21B, CFAP70, RAB3IP, WDR19, IFT122, FUZ, BBIP1…	1535	224	19984	3.95216	1.55819e-19	5.19266e-20	5.15058e-20
GOTERM_BP_DIRECT	GO:0030030~cell projection organization	59	2.33941	3.72941e-19	SPAG16, SPAG17, SPEF1, CEP164, CCP110, KIF17, PTPDC1, NUBP2, TCHP, TCTN3, TCTN1, IQUB, TEKT2, BBS9, TEKT4, DNAAF3, IFT140, CCDC113, CEP131, PIFO, RFX2, ARMC9, DNAJB13, WDR35, RP1, CFAP221, IFT88, IFT43, FAM161A, CFAP58, WDPCP, SDCCAG8, LRRC56, CCDC103, FBF1, TUBD1, RSPH9, AKAP4, AK7, CFAP126, DCDC2A, STK36, NPHP1, TTC30A1, TTC30A2, ENKD1, TTC12, CCDC13, WDR19, IFT122, FUZ, TMEM231, AHI1, TTC8, UB…	1535	203	19984	3.78382	1.47274e-15	3.68093e-16	3.65109e-16
GOTERM_CC_DIRECT	GO:0097228~sperm principal piece	26	1.03093	4.01813e-17	CATSPER1, CATSPERG2, CATSPERG1, CATSPER4, IFT172, AKAP4, FSCB, AKAP3, ENO4, EFCAB9, SLC22A14, TEKT4, SPA17, SPAG6, ATP2B4, CABS1, SLC9B1, ENKUR, TSGA10, CATSPERB, CATSPERD, NME8, GAPDHS, IFT27, PFKM, ROPN1	1677	43	21038	7.58536	2.81269e-14	3.51587e-15	3.35514e-15
GOTERM_BP_DIRECT	GO:0003341~cilium movement	30	1.18953	6.46326e-17	CFAP61, DNAH1, DNAH2, SPEF1, CCDC103, DNAH6, RSPH9, TTC29, CELSR2, DNALI1, ZBBX, HYDIN, ROPN1L, RSPH6A, CCDC39, DNAH17, SPAG6, DNAAF1, CFAP70, DNAH7A, NME5, DNAH7B, CFAP221, IFT88, TTLL3, CCDC63, ZMYND10, CFAP53, TTLL8, CCDC40	1535	61	19984	6.40273	4.38427e-13	5.10339e-14	5.06202e-14
GOTERM_CC_DIRECT	GO:0036064~ciliary basal body	54	2.14116	7.10305e-17	FANK1, IFT172, CETN4, KIF17, FAM166A, CCDC96, BBS9, IFT57, IFT140, CCDC113, CEP131, PIFO, ARMC9, IFT80, IQCD, WDR35, CCSAP, IFT88, FAM161A, NME7, TTLL11, GAS8, SDCCAG8, PPP1R32, ARL3, FBF1, TUBA3B, SPATA7, CFAP126, NPHP4, TTC30A1, TTC30A2, 1700012B09RIK, ENKD1, CCDC178, NEK4, ODF2, CFAP70, IFT122, USH2A, MAPK15, AHI1, AGBL4, TTLL6, TTC8, TTLL5, AGBL2, MKS1, B9D1, CCDC65, FAM183B, DZIP1, TBATA, TT…	1677	186	21038	3.6421	7.77156e-14	5.5246e-15	5.27204e-15
GOTERM_BP_DIRECT	GO:0030154~cell differentiation	155	6.14592	2.71044e-16	SEMA5B, MROH2B, CIB1, SPATA20, SLC9C1, GLDN, CLGN, SPATA25, ZFP35, SOX1, CREB3L4, SPATA24, 1700102P08RIK, SOX6, TCP11, SOX5, ADGB, PAQR8, SPINK2, PRM2, NKX6-2, PRM1, PAQR5, CEP131, RFX2, TTC21A, DLEC1, THOC5, PRM3, THEG, ARMC2, ADAM18, SPATA16, TBC1D21, TSSK5, TSSK6, CCDC87, TSSK3, TSSK4, SPATA18, TSSK1, TSSK2, D1PAS1, SPATA19, GTSF1, RAI14, SPATA9, GGNBP1, DRC7, KLHL10, PLD6, SPATA6, GMCL1, NKAP…	1535	1028	19984	1.96297	8.76854e-13	1.78347e-13	1.76901e-13
GOTERM_CC_DIRECT	GO:0005737~cytoplasm	746	29.5797	5.19911e-16	TSKS, EQTN, TESK1, ABCA17, ENO3, PTPDC1, RNF112, LIPE, HENMT1, GM4922, CDK20, ROPN1L, LRAT, CDK5RAP2, RSPH6A, ACOT7, DNAAF3, PIH1D1, RFX2, ARMC9, IFT80, FRS3, SYTL2, CNBD2, RNF123, EML6, IFT88, RNF126, BIN3, CLDN3, EID3, HECW1, TBPL1, PIH1D2, PRKCQ, ANKK1, VPS28, GTSF1, OPTN, RD3, CFAP61, LIPT1, CHIA1, ACTL7A, ACTL7B, TEX22, ATXN7L3B, TEX26, PLA2G6, ADH7, GABARAP, MTMR6, OAZ3, LDHC, ADH4, LDHA, L…	1677	7429	21038	1.25974	3.88578e-13	3.63938e-14	3.47301e-14
GOTERM_BP_DIRECT	GO:0007339~binding of sperm to zona pellucida	25	0.991277	1.42022e-14	ZAN, ADAM1B, PCSK4, CLGN, SPA17, ZP3R, SMCP, ARSA, ATP8B3, HSPA1L, PRSS37, ADAM32, TMPRSS12, PRSS55, ZPBP, ADAM2, ACR, ADAM18, ADAM5, ZPBP2, ADAM3, ADAM1A, TNP2, GLIPR1L1, GLIPR1L2	1535	49	19984	6.64229	5.61187e-11	8.01003e-12	7.9451e-12
GOTERM_CC_DIRECT	GO:0005814~centriole	45	1.7843	8.96006e-14	TSKS, CETN1, PPP1R35, CEP164, CCDC146, CEP120, FBF1, CETN4, TUBD1, CCP110, TCP10A, TCP10B, CEP128, NUBP2, TCP10C, D7ERTD443E, ACTR1A, GM7337, NPHP4, CCHCR1, CCDC92, LRRCC1, CNTLN, ENKD1, IFT140, ODF2, CEP131, ARMC9, MAPK15, CCSAP, SIRT2, AGBL4, TSGA10, AHI1, TTC8, IFT88, IFT43, FAM161A, AGBL2, MKS1, CEP63, DZIP1, TSSK2, CEP89, SDCCAG8	1677	158	21038	3.57295	6.27165e-11	5.70186e-12	5.4412e-12
GOTERM_BP_DIRECT	GO:0042073~intraciliary transport	21	0.832672	1.38708e-12	IFT140, IFT172, ARL3, CEP131, IFT122, IFT80, FUZ, KIF17, WDR35, LCA5L, IFT22, IFT88, KIF3B, NME7, MAK, IFT27, TTC30A1, WDPCP, TTC30A2, IFT46, IFT57	1535	40	19984	6.83492	5.47771e-09	6.84522e-10	6.78974e-10
GOTERM_BP_DIRECT	GO:0003351~epithelial cilium movement	17	0.674068	7.79426e-12	CCDC39, SPAG17, DNAH1, SPEF2, SPAG6, CCDC103, ULK4, DAW1, NME5, AK7, DPCD, ADCY10, NME7, STK36, CFAP43, GAS8, CCDC40	1535	27	19984	8.19708	3.07793e-08	3.41908e-09	3.39137e-09
GOTERM_BP_DIRECT	GO:0007288~sperm axoneme assembly	18	0.713719	9.62003e-12	SPAG16, TTC12, DNAH1, DRC7, SPEF2, SPAG6, MEIG1, CEP131, IQCG, ARMC2, TTLL5, IFT88, TBC1D21, CFAP69, CFAP58, MNS1, CFAP43, CFAP44	1535	31	19984	7.55936	3.79893e-08	3.79799e-09	3.7672e-09
GOTERM_BP_DIRECT	GO:0007286~spermatid development	45	1.7843	4.95814e-11	ZMYND15, PIWIL1, SPO11, DDX25, ICA1L, KLHL10, PEBP1, YBX2, CIB1, PLD6, ACRBP, INSL6, PDILT, ADAD2, SPINK2, PRM2, PACRG, PRM1, ODF2, CEP131, RFX2, TTC21A, NME5, HSPA2, TDRD5, SMARCA2, IQCG, SUN5, FANCG, RSPH1, SPATA16, DPY19L2, NUP210L, GALNTL5, CCDC63, RIMBP3, CCDC42, FSCN3, TSSK4, TNP1, TSSK1, TSSK2, OSBP2, CCDC62, TUBA8	1535	194	19984	3.01985	1.95797e-07	1.77952e-08	1.7651e-08
GOTERM_CC_DIRECT	GO:0097225~sperm midpiece	23	0.911975	5.85308e-11	ADGB, PACRG, SPEF2, MROH2B, IFT172, ATP1A4, AKAP4, AKAP3, GABARAP, GK2, LYZL6, PPP3CC, PPP3R2, SPATA33, TBC1D21, NME8, CFAP69, CFAP58, IFT27, TEKT4, PTCHD3, SPATA19, TCP11	1677	55	21038	5.2461	4.09716e-08	3.4143e-09	3.25821e-09
GOTERM_CC_DIRECT	GO:0002177~manchette	14	0.555115	2.26791e-10	SPAG17, LRGUK, PACRG, SPEF2, MEIG1, CEP131, LZTFL1, IQCG, ACTR1A, CFAP221, CCDC181, RIMBP3, 1110017D15RIK, PPP1R42	1677	20	21038	8.78151	1.58754e-07	1.22118e-08	1.16536e-08
GOTERM_CC_DIRECT	GO:1990913~sperm head plasma membrane	13	0.515464	7.42472e-10	ADAM21, ADAM20, ADAM30, ADAM29, ADAM39, ADAM25, GM4787, ADAM24, ADAM34, ADAM26A, ADAM26B, ADAM6B, ADAM6A	1677	18	21038	9.06029	5.1973e-07	3.71236e-08	3.54265e-08
GOTERM_CC_DIRECT	GO:0005813~centrosome	88	3.48929	8.86334e-10	CEP126, CETN1, SPPL2B, PHF1, CEP164, DIS3L, CEP120, CETN4, HEPACAM2, TESK1, CCP110, SPATC1L, CIB1, CDC14A, CEP128, TCHP, D7ERTD443E, ACTR1A, CCDC92, IFT57, ANKRD7, LRRCC1, CDK5RAP2, CCDC38, ARHGEF10, CCDC116, IFT140, USP2, CEP131, HAUS4, IFT80, WDR35, CCSAP, SIRT2, HAUS1, IFT88, FAM161A, 4921507P07RIK, KATNAL1, NME7, MAK, SPATC1, CFAP58, EFHC1, PPP1R42, KIFC3, CEP63, KIF2B, IFT46, CCDC81, D1PAS1,…	1677	557	21038	1.98198	6.20434e-07	4.13623e-08	3.94714e-08
GOTERM_BP_DIRECT	GO:0009566~fertilization	23	0.911975	8.88992e-10	SPINK2, CATSPER2, ACTL7A, SPESP1, KLHL10, 4930451I11RIK, ATP1A4, ACTL9, YBX3, LYZL4, ACRBP, PCSK4, LYZL6, INSL6, TTLL5, SPATA33, ADAM3, MAP7, FAM170B, SPACA3, RIMBP3, FAM170A, TSSK4	1535	64	19984	4.67866	3.51062e-06	2.92478e-07	2.90108e-07
GOTERM_CC_DIRECT	GO:0097729~9+2 motile cilium	14	0.555115	2.66432e-09	CCDC39, CFAP52, SPEF1, CEP164, RSPH9, AK8, DNALI1, ENKUR, CFAP221, EFCAB1, CFAP43, CFAP53, GAS8, CFAP45	1677	23	21038	7.6361	1.86502e-06	1.16564e-07	1.11235e-07
GOTERM_BP_DIRECT	GO:0044458~motile cilium assembly	17	0.674068	3.67417e-09	RSPH6A, CCDC39, SPAG17, DNAAF3, DNAAF1, ULK4, RSPH9, AKAP4, SPATA6, AHI1, CFAP221, MKS1, ZMYND10, CFAP43, IFT57, ENKD1, CCDC40	1535	37	19984	5.98165	1.45092e-05	1.11582e-06	1.10677e-06
GOTERM_BP_DIRECT	GO:0035082~axoneme assembly	16	0.634417	4.88046e-09	SPAG16, RSPH6A, CFAP74, LRGUK, DNAAF1, ULK4, RSPH9, AK7, RSPH1, RP1, TTLL3, STK36, CFAP46, IFT46, GAS8, CCDC40	1535	33	19984	6.31219	1.92727e-05	1.37629e-06	1.36513e-06
GOTERM_CC_DIRECT	GO:0035686~sperm fibrous sheath	11	0.436162	7.45837e-09	TSGA10, LDHA, ALDOART1, NME8, GAPDHS, PGK2, AKAP4, SPA17, AKAP3, FSCB, GSTM5	1677	14	21038	9.8568	5.22084e-06	3.07109e-07	2.9307e-07
GOTERM_BP_DIRECT	GO:0060294~cilium movement involved in cell motility	10	0.396511	4.87122e-08	RSPH6A, DNAH1, TEKT1, TEKT2, TEKT3, CFAP46, TEKT4, RSPH9, TEKT5, GAS8	1535	13	19984	10.0145	0.000192346	1.28211e-05	1.27171e-05
GOTERM_BP_DIRECT	GO:0044782~cilium organization	14	0.555115	6.45391e-08	CFAP61, ODF2, PIFO, TTC29, IQCG, CFAP126, ENO4, ARMC2, FAM161A, WDPCP, MNS1, DZIP1, IFT46, ROPN1	1535	29	19984	6.28498	0.000254832	1.5925e-05	1.57959e-05
GOTERM_CC_DIRECT	GO:0036128~CatSper complex	11	0.436162	2.42032e-07	CATSPER1, CATSPERG2, CATSPERG1, CATSPER3, CATSPERB, CATSPER2, CATSPERD, CATSPER4, SLCO6C1, HSPA2, EFCAB9	1677	18	21038	7.6664	0.000169408	8.95275e-06	8.54348e-06
GOTERM_CC_DIRECT	GO:0032391~photoreceptor connecting cilium	17	0.674068	2.43003e-07	CETN1, IFT140, ARL3, WDR19, IFT122, USH2A, KIF17, SPATA7, RPGRIP1, TTC8, RP1, IFT88, FAM161A, MAK, NPHP1, NPHP4, IFT57	1677	46	21038	4.6362	0.000170088	8.95275e-06	8.54348e-06
GOTERM_MF_DIRECT	GO:0016787~hydrolase activity	179	7.09754	2.44108e-07	FAAH, SPPL2C, SPPL2B, MORC2B, GBA2, PTPDC1, CDC14A, ACTG2, CNDP2, NUDT4, TATDN3, LIPF, LIPE, NAGLU, EME2, NDST4, DHX58, MACROD1, NUDT18, NUDT16, PDE8B, PDE8A, NUDT13, ARSA, ENTPD1, ACOT7, ARMT1, 9530077C05RIK, USP2, ENTPD6, IRGC1, VASH2, PRSS58, ACYP1, CHD1L, PRSS55, PRSS56, ALPPL2, ASRGL1, PHOSPHO2, PPA2, PGP, ADAM1A, CHIL3, STAMBP, ADTRP, PHPT1, D1PAS1, PNLIP, PFKFB4, RNASEH2A, PDE1C, CHIA1, PD…	1411	1625	18541	1.44746	0.000310457	0.000310749	0.000308552
GOTERM_BP_DIRECT	GO:0061512~protein localization to cilium	15	0.594766	2.63369e-07	CCDC39, IFT140, ARL3, WDR19, TTC21A, IFT122, TULP2, WDR35, TTC21B, CDK20, BBS9, ZMYND10, DZIP1, ROPN1, CCDC40	1535	37	19984	5.27793	0.0010395	6.11635e-05	6.06678e-05
GOTERM_CC_DIRECT	GO:0005874~microtubule	59	2.33941	3.48332e-07	SPAG17, SPEF1, TTLL10, PTPN20, KIF17, SLC8A2, POLB, GRIP1, TEKT1, TEKT2, CDK5RAP2, DNAH7A, HAUS4, CCSAP, KIF6, SIRT2, HAUS1, DNAH7B, DNM3, EML6, KIF9, KATNAL1, KATNAL2, TTLL13, TTLL11, KIFC3, KIF2B, GAS8, DNAH1, DNAH2, DCTN2, DNAH8, DNAH6, KATNB1, TUBD1, TUBA3B, JAKMIP1, GABARAP, KIF19A, DCDC2A, KIF3B, DCDC2B, DVL1, CCDC181, MAP7, ENKD1, DNAH17, ODF2, NICN1, TTLL6, TTLL5, TPPP2, TTLL3, DYNLRB2, D…	1677	366	21038	2.02228	0.000243803	1.21916e-05	1.16343e-05
GOTERM_BP_DIRECT	GO:0007342~fusion of sperm to egg plasma membrane	12	0.475813	5.1475e-07	CATSPER1, EQTN, SPESP1, 4930451I11RIK, ADAM1A, HYAL5, SPACA3, GLIPR1L1, DCST1, LYZL4, SPAM1, LYZL6	1535	24	19984	6.50945	0.00203068	0.000112902	0.000111987
GOTERM_BP_DIRECT	GO:0007338~single fertilization	25	0.991277	7.0127e-07	WDR48, ACTL7A, LYZL4, LYZL6, CLGN, SLC22A16, PLCZ1, ZP3R, SMCP, SPAG8, NPM2, RNASE10, CCDC136, 4930451I11RIK, PRSS37, ACTL9, SLC9B1, ADAM2, ACR, ADAM3, SPAG1, CCDC87, GLIPR1L1, SPACA7, SPAM1	1535	103	19984	3.15993	0.00276549	0.000140714	0.000139574
GOTERM_BP_DIRECT	GO:1905515~non-motile cilium assembly	19	0.75337	7.12837e-07	CEP126, IFT140, CCDC13, IFT172, CEP131, IFT122, IFT80, FUZ, TMEM80, RPGRIP1, AHI1, TTC8, IFT88, ARL13A, MAK, MKS1, IFT57, CEP89, ENKD1	1535	63	19984	3.92633	0.00281104	0.000140714	0.000139574
GOTERM_BP_DIRECT	GO:0007275~multicellular organism development	130	5.15464	7.57557e-07	SEMA5B, IFT172, D130043K22RIK, SPATA20, SLC9C1, CELSR2, GLDN, CLGN, DACH1, ZFP35, CREB3L4, SPATA24, HOXA3, CDK20, SOX6, TCP11, HOXA4, PAQR8, PRM2, PRM1, WNT5B, PAQR5, CEP131, KRT8, SHISA3, PRM3, OVOL2, LENEP, THEG, ADAM18, SPATA16, TSSK5, TSSK6, TSSK3, TSSK4, SPATA18, TSSK1, HOXB7, TSSK2, D1PAS1, SPATA19, SPATA9, GGNBP1, HACD1, EPHA10, SPATA6, GMCL1, CDH20, STK36, DVL1, TXNDC2, ALX1, TSNAXIP1, TX…	1535	1102	19984	1.5358	0.00298712	0.000142421	0.000141266
GOTERM_CC_DIRECT	GO:0002080~acrosomal membrane	14	0.555115	9.38588e-07	ATP8B5, ATP8B3, CCDC136, SLC2A3, SPATA31, ACRBP, ZPBP, PCSK4, ACE3, IFT88, TMEM225, HYAL5, SPACA3, TEKT3	1677	34	21038	5.1656	0.000656796	3.12863e-05	2.9856e-05
GOTERM_BP_DIRECT	GO:0060285~cilium-dependent cell motility	9	0.35686	1.07392e-06	CCDC39, DNAH2, EFCAB1, DNAH6, EFHC1, CCDC65, IFT46, DRC1, CFAP44	1535	13	19984	9.01308	0.00423193	0.00019272	0.000191158
GOTERM_CC_DIRECT	GO:0035869~ciliary transition zone	15	0.594766	1.25884e-06	NEK4, ARL3, CEP131, CCSAP, TMEM80, TMEM231, RPGRIP1, TCTN1, NPHP1, CFAP36, MKS1, BBS9, B9D1, NPHP4, CDKL1	1677	40	21038	4.70438	0.000880798	4.00539e-05	3.82228e-05
GOTERM_BP_DIRECT	GO:0001675~acrosome assembly	12	0.475813	1.37976e-06	SPINK2, PLN, SPPL2C, EQTN, CCDC136, ACTL7A, ZPBP2, RFX2, TBPL1, ACTL9, ACRBP, ZPBP	1535	26	19984	6.00872	0.00543386	0.000234803	0.0002329
GOTERM_BP_DIRECT	GO:0048240~sperm capacitation	13	0.515464	1.42738e-06	CATSPER3, CATSPER2, CATSPER4, PEBP1, PCSK4, EFCAB9, SLC22A14, CATSPERB, CATSPERD, SLC26A8, ROPN1L, TSSK3, ROPN1	1535	31	19984	5.45954	0.00562085	0.000234803	0.0002329
GOTERM_CC_DIRECT	GO:0015630~microtubule cytoskeleton	40	1.58604	2.03468e-06	TTLL10, ARL3, KATNB1, TUBA3B, JAKMIP1, CASC1, KIF17, SPATA7, ACTR1A, DCDC2A, KIF3B, DVL1, TEKT1, TEKT2, MAP7, TEKT3, TEKT4, TEKT5, CDH26, ENKD1, CENPV, SPAG6, CEP131, DTNBP1, TEX35, DNM3, AGBL5, CCNA1, ADCY10, IFT43, KATNAL1, TTLL3, PPP1R42, KIFC3, PTPN7, KIF2B, GAS8, CLRN1, TUBA8, TTLL8	1677	221	21038	2.27059	0.00142326	6.1925e-05	5.90941e-05
GOTERM_BP_DIRECT	GO:0070286~axonemal dynein complex assembly	9	0.35686	4.66846e-06	CCDC39, TTC12, DNAAF3, CCDC103, DNAAF1, SPAG1, CCDC65, DRC1, CCDC40	1535	15	19984	7.81134	0.0182669	0.000737243	0.000731267
GOTERM_MF_DIRECT	GO:0008237~metallopeptidase activity	31	1.22918	5.05276e-06	MIPEP, ADAM1B, ADAM21, IDE, CNDP2, CPN1, ADAM29, STAMBPL1, ADAM25, ADAM24, AMZ2, CLCA3A1, CPA6, CPA5, 9530077C05RIK, ECEL1, ADAM32, MMEL1, ACE3, ADAM2, AGBL5, AGBL4, ADAM18, COPS5, ADAM5, AGBL2, ADAM3, ADAM26A, ADAM1A, SPRTN, STAMBP	1411	163	18541	2.49908	0.00640652	0.00321608	0.00319335
GOTERM_CC_DIRECT	GO:0030991~intraciliary transport particle A	7	0.277557	6.16619e-06	IFT43, IFT140, TTC21B, WDR19, TTC21A, IFT122, WDR35	1677	8	21038	10.9769	0.00430705	0.000179847	0.000171626
GOTERM_CC_DIRECT	GO:0097546~ciliary base	15	0.594766	8.25556e-06	FANK1, CEP126, MOK, IFT122, DNALI1, IFT88, NPHP1, CFAP36, NPHP4, FAM183B, DZIP1, IFT46, IFT57, 1700012B09RIK, ENKD1	1677	46	21038	4.09077	0.00576225	0.000231156	0.000220588
GOTERM_BP_DIRECT	GO:0006508~proteolysis	76	3.01348	8.56681e-06	DPP10, MIPEP, SPPL2C, SPPL2B, OTUD7A, IDE, PCSK4, CNDP2, PRSS21, KLK1B8, IMMP2L, KLK1B9, KLK1B3, DDI1, USP46, ADGB, 9530077C05RIK, USP44, USP2, VASH2, PRSS58, MMEL1, PRSS55, PRSS56, ACE3, ASRGL1, PRSS54, F5, ADAM2, ADAM18, ADAM5, ADAM3, ADAM26A, ADAM1A, STAMBP, ATG4D, OTUB2, ADAM1B, PRSS48, ADAM21, PRSS44, PRSS45, PRSS42, PRSS43, CPN1, ADAM29, PRSS52, DPP8, STAMBPL1, ADAM25, ADAM24, USP1, USP50, …	1535	587	19984	1.68558	0.0332646	0.00130084	0.00129029
GOTERM_MF_DIRECT	GO:0004222~metalloendopeptidase activity	26	1.03093	1.04215e-05	MIPEP, ADAM1B, ADAM21, ADAM20, IDE, ADAM29, ADAM25, GM4787, ADAM24, ADAM6B, ADAM6A, ECEL1, ADAM32, ADAM30, MMEL1, ADAM2, ADAM18, ADAM39, COPS5, ADAM5, ADAM34, ADAM3, ADAM26A, ADAM1A, SPRTN, ADAM26B	1411	128	18541	2.66913	0.0131687	0.00442219	0.00439093
GOTERM_BP_DIRECT	GO:0036159~inner dynein arm assembly	10	0.396511	1.13673e-05	CCDC39, DNAH1, DNAH2, CCDC103, DNAAF1, TEKT2, DNAH7A, ZMYND10, DNAH7B, CCDC40	1535	21	19984	6.19947	0.043897	0.00166215	0.00164868
GOTERM_CC_DIRECT	GO:0030992~intraciliary transport particle B	10	0.396511	1.53818e-05	IFT22, IFT88, UBXN10, IFT172, IFT27, IFT80, TTC30A1, TTC30A2, IFT46, IFT57	1677	21	21038	5.97382	0.0107096	0.000414125	0.000395194
GOTERM_MF_DIRECT	GO:0004864~protein phosphatase inhibitor activity	13	0.515464	2.68447e-05	PPP1R36, PPP1R27, PPP1R11, 2810408A11RIK, PPP1R35, ELFN2, STYXL1, SH3RF2, TMEM225, PPP1R1C, MGAT5, PHACTR3, SMTNL1	1411	40	18541	4.27061	0.0335705	0.00854332	0.00848292
GOTERM_CC_DIRECT	GO:0001673~male germ cell nucleus	20	0.793021	3.7195e-05	ZMYND15, GTF2A1L, AYM1, PRM2, SPAG8, PRM1, ACTL7A, CSNKA2IP, HMGA2, HSPA2, KIF6, MLH3, SPATA33, SPATA24, TBPL1, TNP2, RGS22, TNP1, ACTRT3, TCFL5	1677	86	21038	2.91745	0.0257009	0.000964314	0.000920231
GOTERM_BP_DIRECT	GO:0035720~intraciliary anterograde transport	9	0.35686	4.14823e-05	IFT22, IFT88, IFT172, IFT27, IFT122, IFT80, TTC30A1, IFT46, IFT57	1535	19	19984	6.16684	0.151103	0.00564731	0.00560154
GOTERM_BP_DIRECT	GO:0090660~cerebrospinal fluid circulation	9	0.35686	4.14823e-05	SPAG16, CCDC39, CFAP221, SPEF2, ULK4, DAW1, CFAP43, CFAP53, CFAP45	1535	19	19984	6.16684	0.151103	0.00564731	0.00560154
GOTERM_BP_DIRECT	GO:0008584~male gonad development	26	1.03093	4.65298e-05	WDR48, ADAM1B, KLHL10, ADAM21, ADAM20, YBX3, RXFP2, ADAM29, INSL6, ADAM25, GM4787, ADAM24, PRPS1L1, ADAM6B, ADAM6A, CSMD1, SPINK2, RNASE10, HMGA2, MAS1, ADAM39, AGO4, ADAM34, ADAM26A, ADAM1A, ADAM26B	1535	138	19984	2.45283	0.167856	0.00612332	0.00607369
GOTERM_BP_DIRECT	GO:0005975~carbohydrate metabolic process	34	1.34814	7.04874e-05	KLB, CHIA1, MPI, GLT6D1, SPATA20, GBA2, ABO, GK2, HK1, LDHC, LDHA, MAN2A2, AMDHD2, PHKG2, HYAL4, HYAL5, HYAL6, DLAT, MAN2C1, CSL, PDK2, MDH1B, PDHA2, LANCL1, GLB1L, MAN2B2, PGP, LANCL2, CHST1, CHIL3, HAGH, FBP1, SPAM1, LDHAL6B	1535	211	19984	2.09783	0.242979	0.00897691	0.00890415
GOTERM_CC_DIRECT	GO:0001520~outer dense fiber	7	0.277557	8.24318e-05	RSPH1, ODF1, ODF2, ODF3, AK1, ODF4, TXNDC2	1677	11	21038	7.9832	0.0560713	0.00206079	0.00196659
GOTERM_BP_DIRECT	GO:0006165~nucleoside diphosphate phosphorylation	8	0.317209	9.54149e-05	NME6, NME7, AK1, NME9, NME5, AK5, AK7, AK8	1535	16	19984	6.50945	0.313955	0.0117718	0.0116764
GOTERM_MF_DIRECT	GO:0008233~peptidase activity	64	2.53767	0.00012429	MIPEP, SPPL2C, SPPL2B, OTUD7A, IDE, PCSK4, CNDP2, PRSS21, KLK1B8, IMMP2L, KLK1B9, KLK1B3, DDI1, CFAP44, USP46, 9530077C05RIK, USP44, USP2, VASH2, PRSS58, MMEL1, PRSS55, PRSS56, ASRGL1, ADAM26A, ADAM1A, STAMBP, ATG4D, OTUB2, ADAM1B, PRSS48, ADAM21, PRSS44, PRSS42, PRSS43, CPN1, PRSS52, DPP8, STAMBPL1, ADAM25, ADAM24, USP1, USP50, AMZ2, CLCA3A1, CPA6, CPA5, USP20, USP21, ECEL1, TYSND1, TMPRSS12, PG…	1411	516	18541	1.62981	0.146241	0.0302614	0.0300474
GOTERM_BP_DIRECT	GO:0007341~penetration of zona pellucida	7	0.277557	0.000124905	ACR, SMCP, PPP3CC, PPP3R2, DKKL1, HYAL5, TNP2	1535	12	19984	7.59435	0.389379	0.0149431	0.014822
GOTERM_MF_DIRECT	GO:0016740~transferase activity	176	6.97859	0.00014263	PRDM8, CERK, OSGEPL1, ULK4, TESK1, THUMPD3, UBE3B, ZDHHC1, GBA2, GALNT10, D7ERTD443E, RNF112, HENMT1, FLAD1, NDST4, GM4922, CDK20, LRAT, TRIM27, SATL1, PAPOLB, SEPHS2, PDK2, HERC6, CDKL3, HEMK1, CDKL4, PCYT2, ARMT1, NSMCE1, OXCT2B, CPT1B, LPCAT2B, OXCT2A, RNF123, GNPAT, RNF126, TRIM17, MAK, HECW1, TSSK5, TSSK6, PRKCQ, TSSK3, TSSK4, TSSK1, ANKK1, TSSK2, TRIM11, CDKL1, CDS1, CUL9, BRSK1, LIPT1, PFK…	1411	1772	18541	1.30513	0.16593	0.0302614	0.0300474
GOTERM_CC_DIRECT	GO:0002081~outer acrosomal membrane	6	0.237906	0.000145575	IFT88, TMEM225, EQTN, FAM170B, TEKT3, ZP3R	1677	8	21038	9.40877	0.0968891	0.00351388	0.00335325
GOTERM_CC_DIRECT	GO:0097224~sperm connecting piece	7	0.277557	0.000153728	DNAJB13, SPATC1L, PMFBP1, GLIPR1L1, AKAP4, SPATA6, SUN5	1677	12	21038	7.31793	0.10203	0.003587	0.00342302
GOTERM_BP_DIRECT	GO:1902017~regulation of cilium assembly	10	0.396511	0.000163249	IFT88, DCDC2A, IFT140, ODF2, WDPCP, FUZ, IFT46, MAPK15, SDCCAG8, CDKL1	1535	28	19984	4.6496	0.475193	0.0189561	0.0188025
GOTERM_CC_DIRECT	GO:0097730~non-motile cilium	12	0.475813	0.000164411	RPGRIP1, AHI1, TTC8, IFT88, ARL13A, IFT140, WDR19, CFAP69, IFT122, NPHP4, PKD2L1, CEP89	1677	39	21038	3.86001	0.10872	0.0037125	0.00354278
GOTERM_CC_DIRECT	GO:0030286~dynein complex	12	0.475813	0.000267268	DNAH1, DNAH2, DYNLT1B, DCTN2, DNAH17, DNAH8, DNAH6, DNAH7A, DYNLRB2, DNAL4, DNALI1, DNAH7B	1677	41	21038	3.67171	0.170649	0.00584648	0.00557921
GOTERM_MF_DIRECT	GO:0000287~magnesium ion binding	34	1.34814	0.000309186	NIM1K, BRSK1, CERK, ARL3, MORC2B, CIB4, FOXK2, CIB1, ADCY2, ENO3, ENO4, IMPA1, IDH3B, NUDT18, HACL1, NUDT16, PRPS1L1, MARK2, ATP8B5, ATP8B3, IRAK3, ADCY10, PINK1, PPA2, ILVBL, 4933405O20RIK, NT5C1B, PGP, TSSK5, TSSK6, TSSK3, TSSK4, TSSK1, TSSK2	1411	230	18541	1.94248	0.325204	0.0562276	0.0558301
GOTERM_BP_DIRECT	GO:1904158~axonemal central apparatus assembly	5	0.198255	0.000457361	SPAG17, SPEF1, HYDIN, DNAJB13, RSPH9	1535	6	19984	10.8491	0.835777	0.0515903	0.0511721
GOTERM_MF_DIRECT	GO:0070740~tubulin-glutamic acid ligase activity	6	0.237906	0.000460102	TTLL6, TTLL5, TTLL2, TTLL13, TTLL11, TTLL9	1411	10	18541	7.8842	0.443108	0.0656767	0.0652124
GOTERM_MF_DIRECT	GO:0008569~ATP-dependent microtubule motor activity, minus-end-directed	8	0.317209	0.000464329	DNAH1, DNAH2, DNAH17, DNAH8, DNAH6, DNAH7A, KIFC3, DNAH7B	1411	20	18541	5.25613	0.446096	0.0656767	0.0652124
GOTERM_CC_DIRECT	GO:0097539~ciliary transition fiber	6	0.237906	0.000571792	TCHP, ODF2, FBF1, CEP164, DZIP1, CEP89	1677	10	21038	7.52701	0.329927	0.0121289	0.0115745
GOTERM_BP_DIRECT	GO:0006096~glycolytic process	11	0.436162	0.000692317	ALDOART2, ALDOART1, TPI1, PGAM2, GAPDHS, PGK2, ENO3, PFKM, PFKP, ENO4, HK1	1535	40	19984	3.5802	0.9351	0.0759241	0.0753087
GOTERM_BP_DIRECT	GO:0007224~smoothened signaling pathway	19	0.75337	0.000799478	IFT172, ARL3, WDR19, IFT80, PKD2L1, PTPDC1, TMEM231, IFT88, TCTN3, SALL3, STK36, TTC21B, IQUB, IFT27, B9D1, WDPCP, DZIP1, IFT46, IFT57	1535	103	19984	2.40154	0.957506	0.0853064	0.084615
GOTERM_BP_DIRECT	GO:0035721~intraciliary retrograde transport	7	0.277557	0.000827933	IFT43, IFT140, TTC21B, WDR19, TTC21A, IFT122, WDR35	1535	16	19984	5.69577	0.962026	0.0860179	0.0853207
GOTERM_BP_DIRECT	GO:0019563~glycerol catabolic process	5	0.198255	0.00100215	TPI1, TKFC, GPD2, GYKL1, GK2	1535	7	19984	9.29921	0.980927	0.101449	0.100626
GOTERM_MF_DIRECT	GO:0046872~metal ion binding	321	12.728	0.00112675	ISCA1, OSGEPL1, TTLL10, TESK1, ZFP608, PKD2L1, ALKBH7, ENO3, NUDT4, NUBP2, RNF112, HENMT1, SPATA21, OGFOD2, DHX58, TRIM27, SEPHS2, CALN1, ZFP286, ARSA, ARMT1, 9530077C05RIK, ZFP735, NSMCE1, DSG1B, OVOL1, DSG1A, OVOL2, THAP4, RNF123, RNF126, PPA2, TRIM17, CYP2U1, ANTXRL, CSNK2B, TTLL13, TRIM14, TTLL11, PRKCQ, FLYWCH1, TRIM11, GTSF1, OPTN, PDE1C, CAPSL, PDE1A, ADH7, ABO, ZBTB3, ADH4, ZNHIT2, PPP3R2…	1411	3616	18541	1.16649	0.761655	0.138842	0.13786
GOTERM_BP_DIRECT	GO:0061621~canonical glycolysis	7	0.277557	0.00119691	TPI1, PGAM2, FOXK2, ENO3, PFKM, PFKP, HK1	1535	17	19984	5.36072	0.991169	0.118135	0.117178
GOTERM_MF_DIRECT	GO:0004550~nucleoside diphosphate kinase activity	8	0.317209	0.00119973	NME6, NME7, AK1, NME9, NME5, AK5, AK7, AK8	1411	23	18541	4.57055	0.782808	0.138842	0.13786
GOTERM_BP_DIRECT	GO:0007018~microtubule-based movement	17	0.674068	0.00126513	DNAH1, DNAH2, DNAH17, DYNLT1B, DNAH8, DNAH6, DNAH7A, KIF17, KIF6, TCTE1, DNAH7B, KIF19A, KIF9, KIF3B, DYNLRB2, KIFC3, KIF2B	1535	90	19984	2.45912	0.993256	0.121823	0.120835
GOTERM_BP_DIRECT	GO:0036211~protein modification process	11	0.436162	0.00152996	LIPT1, TTLL6, TTLL5, TTLL3, TTLL2, TTLL10, TTLL13, TTLL11, TTLL9, UBE2M, TTLL8	1535	44	19984	3.25472	0.997634	0.143816	0.142651
GOTERM_CC_DIRECT	GO:0036156~inner dynein arm	6	0.237906	0.00156949	DNAH1, DNAH2, DNAH6, DNAH7A, CASC1, DNAH7B	1677	12	21038	6.27251	0.666965	0.0323131	0.0308359
GOTERM_CC_DIRECT	GO:0031410~cytoplasmic vesicle	96	3.8065	0.00168615	TSKS, SPAG17, NRSN2, LRGUK, MROH2B, EQTN, D130043K22RIK, TESK1, AQP7, PKD2L1, PCSK4, RNF112, GRIP1, TMEM225, CREB3L4, HYAL4, TEKT3, FAM170B, HYAL5, HYAL6, LGALS8, TCP11, ZP3R, SLC18A3, SH3GLB1, SPINK2, SVOP, ATP6V1G2, SLC30A3, ATG9A, CEP131, PIFO, IQCF1, CABS1, PRSS55, ACE3, ZPBP, DNM3, SPATA16, TBC1D21, ZPBP2, MALL, SPACA3, TRIM14, CHIL3, SPACA4, TSSK4, KIFC3, TSSK1, SPACA7, TSSK2, SPAM1, OPTN, …	1677	886	21038	1.35928	0.69312	0.033723	0.0321813
GOTERM_MF_DIRECT	GO:0051959~dynein light intermediate chain binding	9	0.35686	0.00177727	CCDC88B, DNAH1, DNAH2, DNAH17, DNAH8, DNAH6, DNAH7A, DNAL4, DNAH7B	1411	31	18541	3.81493	0.895931	0.18357	0.182273
GOTERM_MF_DIRECT	GO:0008017~microtubule binding	35	1.38779	0.00187464	SPEF1, CETN1, ARL3, KATNB1, FMN1, SPATA4, JAKMIP1, CASC1, KIF17, GABARAP, POLB, KIF19A, D7ERTD443E, KIF3B, CCDC181, ENKD1, CDK5RAP2, SPAG8, SPAG6, VASH2, CCSAP, KIF6, DNM3, CCDC88B, KIF9, EML6, RP1, FAM161A, KATNAL1, KATNAL2, NME8, SBDS, KIFC3, KIF2B, GAS8	1411	265	18541	1.73551	0.908075	0.18357	0.182273
GOTERM_BP_DIRECT	GO:0010923~negative regulation of phosphatase activity	6	0.237906	0.00201994	PPP1R36, SH3RF2, PPP1R27, TMEM225, PPP1R35, GPATCH2	1535	13	19984	6.00872	0.999659	0.181244	0.179775
GOTERM_BP_DIRECT	GO:0018095~protein polyglutamylation	6	0.237906	0.00201994	TTLL6, TTLL5, TTLL2, TTLL13, TTLL11, TTLL9	1535	13	19984	6.00872	0.999659	0.181244	0.179775
GOTERM_MF_DIRECT	GO:0004180~carboxypeptidase activity	10	0.396511	0.00217886	AGBL5, AGBL4, 9530077C05RIK, AGBL2, VASH2, CPVL, CPA6, CPA5, CNDP2, CPN1	1411	39	18541	3.36931	0.937621	0.19812	0.19672
GOTERM_BP_DIRECT	GO:0045724~positive regulation of cilium assembly	7	0.277557	0.00229686	IFT88, PPP1R35, CEP120, CCP110, FUZ, MNS1, DZIP1	1535	19	19984	4.79643	0.999886	0.201512	0.199878
GOTERM_MF_DIRECT	GO:0016208~AMP binding	7	0.277557	0.0029276	PFKM, FBP1, PFKP, AK8, CFAP45, OXGR1, APRT	1411	20	18541	4.59911	0.975992	0.248455	0.246699
GOTERM_BP_DIRECT	GO:0046548~retinal rod cell development	6	0.237906	0.00294494	TRPM1, RPGRIP1, AHI1, RP1, NAGLU, MIAT	1535	14	19984	5.57953	0.999991	0.252753	0.250704
GOTERM_MF_DIRECT	GO:0045505~dynein intermediate chain binding	10	0.396511	0.00314013	DNAH1, DNAH2, DYNLT1B, DNAH17, DNAH8, DNAH6, DNAH7A, DYNLRB2, DNAL4, DNAH7B	1411	41	18541	3.20496	0.981694	0.249836	0.24807
GOTERM_BP_DIRECT	GO:0008152~metabolic process	26	1.03093	0.00433892	PFKFB4, CHIA1, PNKP, LYZL1, IDE, GBA2, LYZL6, HK1, TKFC, MAN2A2, NAGLU, NDST4, HYAL4, HYAL5, MAN2C1, KLHL3, PDE10A, GLB1L, CPS1, BDH1, MAN2B2, CHIL3, PFKM, FBP1, SPAM1, PFKP	1535	186	19984	1.81985	1	0.364469	0.361515
GOTERM_CC_DIRECT	GO:1990716~axonemal central apparatus	4	0.158604	0.00446464	SPAG16, SPAG17, SPEF1, HYDIN	1677	5	21038	10.036	0.95638	0.0868125	0.082844
GOTERM_MF_DIRECT	GO:0004017~adenylate kinase activity	5	0.198255	0.00481808	AK1, AK5, AK6, AK7, AK8	1411	10	18541	6.57016	0.997852	0.360789	0.358238
GOTERM_BP_DIRECT	GO:0006013~mannose metabolic process	5	0.198255	0.00498482	MAN2A2, MAN2B2, PMM2, MAN2C1, HK1	1535	10	19984	6.50945	1	0.408802	0.405488
GOTERM_BP_DIRECT	GO:0046328~regulation of JNK cascade	7	0.277557	0.00517733	SH3RF2, COPS5, ULK4, RAPGEF1, GRIK2, MAPK8IP2, ZFP110	1535	22	19984	4.14237	1	0.408802	0.405488
GOTERM_BP_DIRECT	GO:0008589~regulation of smoothened signaling pathway	7	0.277557	0.00517733	IFT140, TTC21B, IFT172, TCTN1, MKS1, FUZ, ACTRT1	1535	22	19984	4.14237	1	0.408802	0.405488
GOTERM_BP_DIRECT	GO:0007368~determination of left/right symmetry	15	0.594766	0.00566088	CCDC39, DNAAF3, IFT140, IFT172, CCDC103, DAW1, DPCD, IFT88, NME7, MKS1, DRC1, CFAP53, DAND5, GAS8, CCDC40	1535	86	19984	2.27074	1	0.438219	0.434667
GOTERM_MF_DIRECT	GO:0004252~serine-type endopeptidase activity	28	1.11023	0.00574118	CD5L, PRSS48, PRSS44, PRSS45, PRSS42, PCSK4, PRSS43, PRSS21, PRSS51, KLK1B8, PRSS52, IMMP2L, KLK1B9, KLK1B3, RHBDD3, PRSS39, PRSS37, TYSND1, PRSS58, TMPRSS12, PRSS55, PRSS56, PRSS54, ACR, PRSS40, PIK3IP1, GZMN, KLKB1	1411	212	18541	1.73551	0.99934	0.406029	0.403158
GOTERM_BP_DIRECT	GO:0016311~dephosphorylation	19	0.75337	0.00596983	PTPRT, PTPRQ, PNKP, DUSP19, PTPN20, PTPRM, TPTE, DUSP15, SSH2, ALPPL2, CDC14A, PTPDC1, MTMR6, DUSP13, PPP3CA, PTPMT1, PGP, PTPN7, FBP1	1535	123	19984	2.01105	1	0.453248	0.449574
GOTERM_BP_DIRECT	GO:0036158~outer dynein arm assembly	7	0.277557	0.00655694	DNAH17, DNAH8, CCDC103, DNAAF1, CCDC63, DAW1, ZMYND10	1535	23	19984	3.96227	1	0.48843	0.484472
GOTERM_CC_DIRECT	GO:0005869~dynactin complex	6	0.237906	0.0066148	DCTN2, ACTL7A, ACTL7B, ACTL11, ACTL9, ACTG2	1677	16	21038	4.70438	0.990398	0.125145	0.119424
GOTERM_BP_DIRECT	GO:0030388~fructose 1,6-bisphosphate metabolic process	5	0.198255	0.0073614	ALDOART2, ALDOART1, PFKM, FBP1, PFKP	1535	11	19984	5.91768	1	0.515032	0.510857
GOTERM_BP_DIRECT	GO:2000344~positive regulation of acrosome reaction	5	0.198255	0.0073614	IQCF3, PRSS37, FAM170B, CCDC87, IQCF1	1535	11	19984	5.91768	1	0.515032	0.510857
GOTERM_CC_DIRECT	GO:0005815~microtubule organizing center	22	0.872324	0.00745693	CETN1, ODF2, PHF1, ARL3, CCP110, LRWD1, KIF17, MZT2, MLLT11, D7ERTD443E, DCDC2A, EHBP1L1, DCDC2B, TEKT2, TACC1, PPP1R42, SLC25A54, CEP63, TTC23L, UBXN6, SMTNL1, CDK5RAP2	1677	149	21038	1.85228	0.994697	0.137365	0.131085
GOTERM_BP_DIRECT	GO:0071907~determination of digestive tract left/right asymmetry	4	0.158604	0.00756632	CCDC39, CCDC103, DNAAF1, CCDC40	1535	6	19984	8.67926	1	0.515032	0.510857
GOTERM_BP_DIRECT	GO:0097722~sperm motility	4	0.158604	0.00756632	PRSS37, PDILT, ZMYND10, TMPRSS12	1535	6	19984	8.67926	1	0.515032	0.510857
GOTERM_BP_DIRECT	GO:0030719~P granule organization	4	0.158604	0.00756632	TDRD1, TDRD6, PLD6, TDRD5	1535	6	19984	8.67926	1	0.515032	0.510857
GOTERM_BP_DIRECT	GO:0006464~cellular protein modification process	8	0.317209	0.00792848	TTLL6, TTLL5, TTLL10, TTLL13, TTLL11, TTLL9, UBE2M, TTLL8	1535	31	19984	3.35971	1	0.523022	0.518783
GOTERM_BP_DIRECT	GO:0008654~phospholipid biosynthetic process	12	0.475813	0.00794867	SH3GLB1, CDS1, GNPAT, PTDSS2, ISYNA1, CHKB, PCYT2, PTPMT1, ACSL6, AGPAT2, LPCAT2B, AGPAT3	1535	63	19984	2.47979	1	0.523022	0.518783
GOTERM_BP_DIRECT	GO:0021591~ventricular system development	7	0.277557	0.00818484	TTC21B, ULK4, HYDIN, NME5, DPCD, CELSR2, AK8	1535	24	19984	3.79718	1	0.529734	0.52544
GOTERM_BP_DIRECT	GO:0051649~establishment of localization in cell	27	1.07058	0.00837848	SPAG17, CATSPER3, SPEF2, CATSPER4, EQTN, ULK4, ATP1A4, AKAP4, AK7, DPCD, BAK1, CFAP43, STRA6, CCDC39, ATP8B3, DAW1, NME5, USH2A, ANO3, XKR8, PINK1, KCNU1, CFAP221, APBA1, DZIP1, CFAP53, GAS8	1535	206	19984	1.70636	1	0.53352	0.529195
GOTERM_CC_DIRECT	GO:0060091~kinocilium	5	0.198255	0.00839818	IFT88, DCDC2A, ELMOD3, RSPH9, CDC14A	1677	11	21038	5.70228	0.99727	0.14702	0.140299
GOTERM_CC_DIRECT	GO:0097226~sperm mitochondrial sheath	4	0.158604	0.00840115	PPP3CC, PPP3R2, SPATA33, GK2	1677	6	21038	8.36335	0.997276	0.14702	0.140299
GOTERM_CC_DIRECT	GO:0033391~chromatoid body	6	0.237906	0.00876512	TDRD1, PIWIL1, DDX25, SLC25A54, TDRD6, TDRD5	1677	17	21038	4.42765	0.997893	0.149648	0.142807
GOTERM_BP_DIRECT	GO:0050982~detection of mechanical stimulus	5	0.198255	0.0103789	PKD1L2, PKD2L1, PKDREJ, PKD2L2, ANO3	1535	12	19984	5.42454	1	0.650409	0.645137
GOTERM_CC_DIRECT	GO:0036157~outer dynein arm	5	0.198255	0.0118125	DNAH17, DNAH8, NME8, CCDC103, CFAP70	1677	12	21038	5.22709	0.999756	0.196875	0.187875
GOTERM_MF_DIRECT	GO:0004725~protein tyrosine phosphatase activity	16	0.634417	0.0119852	PTPRT, PTPRQ, EYA4, DUSP19, PTPN20, PTPRM, TPTE, DUSP15, SSH2, CDC14A, PTPDC1, MTMR6, DUSP13, PTPMT1, PGP, PTPN7	1411	104	18541	2.02159	1	0.776082	0.770595
GOTERM_BP_DIRECT	GO:0000226~microtubule cytoskeleton organization	21	0.832672	0.012497	CUL9, CEP120, ULK4, TUBD1, TUBA3B, SPATA7, GABARAP, CDC14A, TTLL6, TTLL5, TTLL2, MAP7, TTLL13, TACC1, TTLL11, VAMP4, MARK2, TTLL9, TUBA8, CFAP44, CDK5RAP2	1535	152	19984	1.79866	1	0.77091	0.764661
GOTERM_MF_DIRECT	GO:0019841~retinol binding	5	0.198255	0.0136467	ADH4, C8G, LRAT, ADH7, STRA6	1411	13	18541	5.05397	1	0.776082	0.770595
GOTERM_CC_DIRECT	GO:0002079~inner acrosomal membrane	4	0.158604	0.0138362	TMEM225, CREB3L4, EQTN, TMEM190	1677	7	21038	7.16858	0.999942	0.225241	0.214944
GOTERM_MF_DIRECT	GO:0004181~metallocarboxypeptidase activity	7	0.277557	0.0141562	AGBL5, AGBL4, AGBL2, VASH2, CPA6, CPA5, CPN1	1411	27	18541	3.40675	1	0.776082	0.770595
GOTERM_MF_DIRECT	GO:0008081~phosphoric diester hydrolase activity	11	0.436162	0.0143579	SMPD5, PDE10A, PLCZ1, PDE1C, PDE1A, TULP2, GDPD4, PDE8B, PLCD4, SMPDL3A, PDE8A	1411	60	18541	2.40906	1	0.776082	0.770595
GOTERM_MF_DIRECT	GO:0016798~hydrolase activity, acting on glycosyl bonds	13	0.515464	0.0143836	CHIA1, LYZL1, GBA2, LYZL6, MAN2A2, GLB1L, MAN2B2, HYAL4, MACROD1, HYAL5, CHIL3, MAN2C1, SPAM1	1411	78	18541	2.19005	1	0.776082	0.770595
GOTERM_BP_DIRECT	GO:0010839~negative regulation of keratinocyte proliferation	7	0.277557	0.0147816	IFT88, IFT172, IFT122, EPPK1, IFT80, OVOL1, IFT57	1535	27	19984	3.37527	1	0.897811	0.890534
GOTERM_MF_DIRECT	GO:0003777~microtubule motor activity	10	0.396511	0.0155827	KIF19A, KIF9, DNAH1, KIF3B, DNAH8, DNAH6, KIFC3, KIF2B, KIF6, KIF17	1411	52	18541	2.52699	1	0.776082	0.770595
GOTERM_MF_DIRECT	GO:0005524~ATP binding	140	5.55115	0.0159091	CCT8L1, CERK, TTLL10, ULK4, MORC2B, ABCA16, TESK1, ABCA17, PEBP1, STKLD1, ABCA14, ACTG2, NUBP2, ABCA15, CCT6B, FLAD1, GM4922, DHX58, CDK20, PAPOLB, SEPHS2, PDK2, CDKL3, ABCG8, CDKL4, ENTPD1, MYH15, ENTPD6, ACSL6, CHD1L, KATNAL1, KATNAL2, MAK, TSSK5, TTLL13, TSSK6, PRKCQ, TTLL11, TSSK3, TSSK4, TSSK1, ANKK1, TSSK2, D1PAS1, CDKL1, CUL9, BRSK1, PFKFB4, EPHA10, AK1, STK39, NTPCR, AK5, AK6, PKMYT1, AK7…	1411	1533	18541	1.20003	1	0.776082	0.770595
GOTERM_CC_DIRECT	GO:0072687~meiotic spindle	5	0.198255	0.016003	RSPH1, SHCBP1L, HSPA2, MAPK15, SIRT2	1677	13	21038	4.82501	0.999988	0.254593	0.242954
GOTERM_MF_DIRECT	GO:0015631~tubulin binding	12	0.475813	0.0160751	AGBL5, AGBL4, TTLL6, TTLL5, TPPP2, TTLL2, TTLL13, PPP1R42, DLEC1, TTLL11, TTLL9, CDK5RAP2	1411	70	18541	2.25263	1	0.776082	0.770595
GOTERM_MF_DIRECT	GO:0070735~protein-glycine ligase activity	3	0.118953	0.0164605	TTLL3, TTLL10, TTLL8	1411	3	18541	13.1403	1	0.776082	0.770595
GOTERM_BP_DIRECT	GO:0018094~protein polyglycylation	3	0.118953	0.0167633	TTLL3, TTLL10, TTLL8	1535	3	19984	13.0189	1	1	0.992146
GOTERM_CC_DIRECT	GO:0031225~anchored component of membrane	17	0.674068	0.0172306	PSCA, NTM, VTCN1, PRSS55, SVIP, GFRA2, ALPPL2, ART3, PRSS21, LYPD8, GFRA4, VNN1, HYAL5, NCAM1, SPACA4, LY6G6C, SPAM1	1677	113	21038	1.8873	0.999995	0.268032	0.255779
GOTERM_CC_DIRECT	GO:0043186~P granule	6	0.237906	0.0179888	TDRD1, PIWIL1, HENMT1, TDRD6, TDRD5, D1PAS1	1677	20	21038	3.76351	0.999997	0.268379	0.25611
GOTERM_CC_DIRECT	GO:0043160~acrosomal lumen	3	0.118953	0.0180197	SPATA31, SPACA7, ZP3R	1677	3	21038	12.545	0.999997	0.268379	0.25611
GOTERM_MF_DIRECT	GO:0019205~nucleobase-containing compound kinase activity	4	0.158604	0.0183816	AK1, AK5, AK7, AK8	1411	8	18541	6.57016	1	0.835706	0.829798
GOTERM_BP_DIRECT	GO:0006090~pyruvate metabolic process	5	0.198255	0.0185535	LDHC, PDHA2, LDHA, ME3, DLAT	1535	14	19984	4.6496	1	1	0.992146
GOTERM_BP_DIRECT	GO:0003356~regulation of cilium beat frequency	4	0.158604	0.0188536	CCDC39, DNAAF1, CFAP43, CCDC40	1535	8	19984	6.50945	1	1	0.992146
GOTERM_BP_DIRECT	GO:0051013~microtubule severing	4	0.158604	0.0188536	TTLL6, KATNAL1, KATNB1, TTLL11	1535	8	19984	6.50945	1	1	0.992146
GOTERM_BP_DIRECT	GO:0097720~calcineurin-mediated signaling	4	0.158604	0.0188536	PPP3CA, PPP3CC, PPP3R2, CYP19A1	1535	8	19984	6.50945	1	1	0.992146
GOTERM_BP_DIRECT	GO:0022010~central nervous system myelination	6	0.237906	0.0190955	CNTNAP2, MAG, NKX6-2, ULK4, ID4, ASPA	1535	21	19984	3.71968	1	1	0.992146
GOTERM_BP_DIRECT	GO:0034587~piRNA metabolic process	6	0.237906	0.0190955	TDRD1, PIWIL1, HENMT1, TDRD6, PLD6, TDRD5	1535	21	19984	3.71968	1	1	0.992146
GOTERM_CC_DIRECT	GO:0034451~centriolar satellite	18	0.713719	0.0193272	CENPU, CCDC13, CCDC113, CEP131, PTPN20, RAD23A, AK5, PLA2G6, IFT43, DCDC2A, BBS9, CEP72, PRKCQ, ZMYND10, DZIP1, CFAP53, SDCCAG8, RAB11FIP5	1677	124	21038	1.82105	0.999999	0.281855	0.26897
GOTERM_CC_DIRECT	GO:0097733~photoreceptor cell cilium	4	0.158604	0.02084	RP1, FAM161A, ATP1A4, SDCCAG8	1677	8	21038	6.27251	1	0.288473	0.275286
GOTERM_CC_DIRECT	GO:0097542~ciliary tip	5	0.198255	0.0210173	RP1, IFT88, SPEF1, IFT140, ARMC9	1677	14	21038	4.48036	1	0.288473	0.275286
GOTERM_CC_DIRECT	GO:0036038~MKS complex	5	0.198255	0.0210173	AHI1, TCTN1, MKS1, B9D1, TMEM231	1677	14	21038	4.48036	1	0.288473	0.275286
GOTERM_BP_DIRECT	GO:0006470~protein dephosphorylation	20	0.793021	0.0225203	PTPRT, PTPRQ, DUSP19, PTPN20, PTPRM, PPM1J, TPTE, PPP2R5C, DUSP15, SSH2, CDC14A, PTPDC1, DUSP13, PPP3CA, PPP3CC, PPP3R2, PP2D1, PTPMT1, PTPN7, PHPT1	1535	151	19984	1.72436	1	1	0.992146
GOTERM_BP_DIRECT	GO:0031122~cytoplasmic microtubule organization	10	0.396511	0.0232216	CCDC88B, CEP126, IFT88, KATNAL1, CCDC13, KATNAL2, IFT172, CLIP4, DVL1, CIB1	1535	55	19984	2.36707	1	1	0.992146
GOTERM_BP_DIRECT	GO:0035845~photoreceptor cell outer segment organization	5	0.198255	0.0237945	AHI1, RP1, IFT140, NPHP1, NPHP4	1535	15	19984	4.33963	1	1	0.992146
GOTERM_BP_DIRECT	GO:0035556~intracellular signal transduction	47	1.8636	0.0258397	NIM1K, BRSK1, CNTNAP2, SMOK2A, STK39, ADCY2, ASB17, 4921509C19RIK, ASB15, SOCS2, DCDC2A, PLCZ1, CHN2, GM4922, DCDC2B, DVL1, SH2B3, MARK2, ECEL1, MOK, NSMCE1, HUNK, HMGA2, IRAK3, MAPK15, LAT2, MAPK10, SPSB2, ADCY10, PINK1, RP1, MAK, PPP1R1C, TSSK5, TSSK6, ASB7, PRKCQ, ASB4, TSSK3, LCP2, ASB5, TSSK4, TSSK1, TSSK2, D1PAS1, PLCD4, NEK11	1535	447	19984	1.36888	1	1	0.992146
GOTERM_MF_DIRECT	GO:0004415~hyalurononglucosaminidase activity	4	0.158604	0.0260349	HYAL4, HYAL5, HYAL6, SPAM1	1411	9	18541	5.84014	1	1	0.993711
GOTERM_MF_DIRECT	GO:0000166~nucleotide binding	153	6.06661	0.026981	RAB3C, CERK, TTLL10, ULK4, MORC2B, TESK1, ABCA17, PEBP1, STKLD1, ACTG2, NUBP2, CCT6B, RNF112, FLAD1, GM4922, DHX58, CDK20, NUDT16, PAPOLB, SEPHS2, PDK2, ARL11, CDKL3, CDKL4, ENTPD1, ENTPD6, IRGC1, ACSL6, CHD1L, CNBD2, RAB36, KATNAL1, KATNAL2, MAK, TSSK5, TTLL13, TSSK6, PRKCQ, TTLL11, TSSK3, TSSK4, TSSK1, ANKK1, TSSK2, D1PAS1, CDKL1, CUL9, BRSK1, PFKFB4, EPHA10, ARL3, AK1, STK39, NTPCR, AK5, PKMYT…	1411	1720	18541	1.16888	1	1	0.993711
GOTERM_MF_DIRECT	GO:0044183~protein binding involved in protein folding	9	0.35686	0.0270785	HSPA1L, HSPB6, DNAJB3, DNAJB8, HSPA2, DNAJB7, ZMYND10, CCT6B, CLGN	1411	48	18541	2.46381	1	1	0.993711
GOTERM_BP_DIRECT	GO:0007017~microtubule-based process	8	0.317209	0.0272073	DCTN2, TUBD1, KIFC3, TUBA3B, CRYAA, DNAL4, KIF17, TUBA8	1535	39	19984	2.67054	1	1	0.992146
GOTERM_MF_DIRECT	GO:0016301~kinase activity	65	2.57732	0.0276551	TSKS, SMOK2A, LRGUK, CERK, ULK4, TESK1, HK1, AKAP12, GM4922, CDK20, SEPHS2, PDK2, CDKL3, CDKL4, HUNK, MAPK8IP2, NME6, NME7, MAK, TSSK5, TSSK6, PRKCQ, TSSK3, TSSK4, TSSK1, ANKK1, TSSK2, CDKL1, NIM1K, BRSK1, PFKFB4, SGMS1, EPHA10, PNKP, AK1, STK39, AK5, PKMYT1, AKAP4, AURKC, AK7, AK8, TTBK1, 4921509C19RIK, GK2, CKMT2, STK33, TKFC, STK36, PHKG2, PGK2, PRPS1L1, MARK2, CHKB, NEK4, GLYCTK, MOK, MAPK15,…	1411	662	18541	1.29021	1	1	0.993711
GOTERM_BP_DIRECT	GO:0007099~centriole replication	6	0.237906	0.027809	CETN1, CETN4, CEP72, CCP110, CEP63, CDK5RAP2	1535	23	19984	3.39623	1	1	0.992146
GOTERM_MF_DIRECT	GO:0005227~calcium activated cation channel activity	5	0.198255	0.0289472	TRPM1, CATSPER1, CATSPER2, CATSPER4, PKD2L1	1411	16	18541	4.10635	1	1	0.993711
GOTERM_CC_DIRECT	GO:0005858~axonemal dynein complex	4	0.158604	0.0294355	DNAH2, CCDC65, DRC1, CASC1	1677	9	21038	5.57556	1	0.396247	0.378133
GOTERM_BP_DIRECT	GO:1905665~positive regulation of calcium ion import across plasma membrane	5	0.198255	0.0298438	PPP3CA, PPP3CC, PPP3R2, ADRB1, MS4A1	1535	16	19984	4.0684	1	1	0.992146
GOTERM_BP_DIRECT	GO:0006869~lipid transport	22	0.872324	0.0306318	GRAMD1C, ABCC3, ABCG8, GRAMD1B, ATP8B5, ATP8B3, STARD6, ATG9A, STARD10, ABCA16, ABCA17, PCTP, TEX2, ABCA14, ABCA15, ANO3, OSBPL10, APOM, CPTP, SLC25A10, SLC25A21, OSBP2	1535	177	19984	1.61817	1	1	0.992146
GOTERM_MF_DIRECT	GO:0005516~calmodulin binding	24	0.951626	0.0306739	IQCF5, IQCF6, IQCF3, IQCF4, PDE1C, PDE1A, ATP2B4, EDF1, PLA2G6, IQCF1, IQCG, EFCAB9, ENKUR, SLC8A2, AKAP12, PPP3CA, CFAP221, PPP3CC, SPATA17, PHKG2, SPA17, TPRGL, SMTNL1, CDK5RAP2	1411	200	18541	1.57684	1	1	0.993711
GOTERM_MF_DIRECT	GO:0004459~L-lactate dehydrogenase activity	3	0.118953	0.0312652	LDHC, LDHA, LDHAL6B	1411	4	18541	9.85524	1	1	0.993711
GOTERM_MF_DIRECT	GO:0015254~glycerol channel activity	3	0.118953	0.0312652	AQP9, AQP7, AQP11	1411	4	18541	9.85524	1	1	0.993711
GOTERM_BP_DIRECT	GO:0003352~regulation of cilium movement	3	0.118953	0.0318245	EFCAB1, CCDC65, DRC1	1535	4	19984	9.76417	1	1	0.992146
GOTERM_BP_DIRECT	GO:0060830~ciliary receptor clustering involved in smoothened signaling pathway	3	0.118953	0.0318245	NME7, WDR19, IFT122	1535	4	19984	9.76417	1	1	0.992146
GOTERM_MF_DIRECT	GO:0004114~3',5'-cyclic-nucleotide phosphodiesterase activity	6	0.237906	0.031826	PDE10A, PDE6H, PDE1C, PDE1A, PDE8B, PDE8A	1411	24	18541	3.28508	1	1	0.993711
GOTERM_CC_DIRECT	GO:0001917~photoreceptor inner segment	12	0.475813	0.0318342	RD3, DNM3, CERKL, RP1, FAM161A, DYNLT1B, MAK, REEP6, USH2A, KIF17, ASRGL1, IMPG1	1677	74	21038	2.03433	1	0.420452	0.401231
GOTERM_MF_DIRECT	GO:0008138~protein tyrosine/serine/threonine phosphatase activity	8	0.317209	0.0333369	PTPMT1, DUSP19, DUSP15, SSH2, CDC14A, STYXL1, PTPDC1, DUSP13	1411	41	18541	2.56397	1	1	0.993711
GOTERM_BP_DIRECT	GO:0016310~phosphorylation	62	2.45837	0.0333588	SMOK2A, LRGUK, CERK, ULK4, TESK1, HK1, GM4922, CDK20, SEPHS2, PDK2, CDKL3, CDKL4, HUNK, GYKL1, NME6, NME7, MAK, TSSK5, TSSK6, PRKCQ, TSSK3, TSSK4, TSSK1, ANKK1, TSSK2, CDKL1, NIM1K, BRSK1, CERKL, PFKFB4, SGMS1, EPHA10, PNKP, AK1, STK39, AK5, PKMYT1, AURKC, AK7, AK8, TTBK1, 4921509C19RIK, GK2, CKMT2, STK33, TKFC, STK36, PHKG2, PGK2, MARK2, CHKB, NEK4, GLYCTK, MOK, MAPK15, MAPK10, PINK1, NAGK, NEK1…	1535	627	19984	1.28735	1	1	0.992146
GOTERM_CC_DIRECT	GO:0097598~sperm cytoplasmic droplet	3	0.118953	0.0341408	NME8, IFT172, ROPN1	1677	4	21038	9.40877	1	0.442566	0.422334
GOTERM_MF_DIRECT	GO:0016791~phosphatase activity	18	0.713719	0.0349065	PTPRT, ARMT1, PTPRQ, DUSP19, PTPN20, PTPRM, DUSP15, SSH2, ALPPL2, CDC14A, PTPDC1, MTMR6, DUSP13, PHOSPHO2, PTPMT1, PGP, PTPN7, FBP1	1411	139	18541	1.70162	1	1	0.993711
GOTERM_MF_DIRECT	GO:0004115~3',5'-cyclic-AMP phosphodiesterase activity	5	0.198255	0.0356358	PDE10A, PDE1C, PDE1A, PDE8B, PDE8A	1411	17	18541	3.8648	1	1	0.993711
GOTERM_BP_DIRECT	GO:0060296~regulation of cilium beat frequency involved in ciliary motility	4	0.158604	0.0359905	CATSPER1, TTLL6, CCSAP, CFAP45	1535	10	19984	5.20756	1	1	0.992146
GOTERM_BP_DIRECT	GO:0009142~nucleoside triphosphate biosynthetic process	4	0.158604	0.0359905	AK1, AK5, AK7, AK8	1535	10	19984	5.20756	1	1	0.992146
GOTERM_BP_DIRECT	GO:1904355~positive regulation of telomere capping	5	0.198255	0.0367187	PKIB, PNKP, NABP2, PRKCQ, MAPK15	1535	17	19984	3.82909	1	1	0.992146
GOTERM_BP_DIRECT	GO:1901386~negative regulation of voltage-gated calcium channel activity	5	0.198255	0.0367187	PPP3CA, PPP3CC, PPP3R2, GPR35, CRHR1	1535	17	19984	3.82909	1	1	0.992146
GOTERM_CC_DIRECT	GO:0001750~photoreceptor outer segment	13	0.515464	0.0396274	RD3, CERKL, IFT140, WDR19, RAB27A, KIF17, AHI1, RP1, MAK, NUPL2, PROM1, LYAR, IMPG1	1677	86	21038	1.89634	1	0.504349	0.481293
GOTERM_MF_DIRECT	GO:0004721~phosphoprotein phosphatase activity	18	0.713719	0.0415562	PTPRT, PTPRQ, EYA4, DUSP19, PTPN20, PTPRM, PPM1J, DUSP15, SSH2, CDC14A, PTPDC1, DUSP13, PPP3CA, PPP3CC, PTPMT1, PGP, PTPN7, PHPT1	1411	142	18541	1.66568	1	1	0.993711
GOTERM_MF_DIRECT	GO:0003824~catalytic activity	39	1.54639	0.0424998	ALAS2, PFKFB4, SPO11, PNKP, MOXD2, ABHD8, SDR39U1, PLD6, IDE, MED16, LYZL6, HK1, LDHC, CKMT2, LDHA, TKFC, MAN2A2, FLAD1, NDST4, HACL1, UPP2, MAN2C1, HMGCLL1, MDH1B, PCYT2, PGAM2, KLHL3, FAHD2A, GNPAT, HAL, PDE10A, CPS1, BDH1, MAN2B2, ILVBL, SCLY, PFKM, FBP1, PFKP	1411	375	18541	1.36659	1	1	0.993711
GOTERM_MF_DIRECT	GO:0047555~3',5'-cyclic-GMP phosphodiesterase activity	5	0.198255	0.0431412	PDE10A, PDE6H, PDE1C, PDE1A, PDE8A	1411	18	18541	3.65009	1	1	0.993711
GOTERM_BP_DIRECT	GO:0035092~sperm chromatin condensation	5	0.198255	0.044427	PIWIL1, PRM1, TSSK6, TNP2, TNP1	1535	18	19984	3.61636	1	1	0.992146
GOTERM_BP_DIRECT	GO:0032897~negative regulation of viral transcription	5	0.198255	0.044427	LARP7, TRIM14, TRIM27, IFITM7, TRIM11	1535	18	19984	3.61636	1	1	0.992146
GOTERM_BP_DIRECT	GO:0007340~acrosome reaction	5	0.198255	0.044427	ACR, SPESP1, TNP2, PLCD4, PCSK4	1535	18	19984	3.61636	1	1	0.992146
GOTERM_MF_DIRECT	GO:0003796~lysozyme activity	4	0.158604	0.0456311	SPACA3, LYZL1, LYZL4, LYZL6	1411	11	18541	4.7783	1	1	0.993711
GOTERM_BP_DIRECT	GO:0006228~UTP biosynthetic process	4	0.158604	0.0467265	NME6, NME7, NME9, NME5	1535	11	19984	4.73414	1	1	0.992146
GOTERM_BP_DIRECT	GO:0060972~left/right pattern formation	4	0.158604	0.0467265	NME7, DNAAF1, IFT57, DPCD	1535	11	19984	4.73414	1	1	0.992146
GOTERM_BP_DIRECT	GO:0060287~epithelial cilium movement involved in determination of left/right asymmetry	4	0.158604	0.0467265	CCDC39, CFAP53, CFAP45, CCDC40	1535	11	19984	4.73414	1	1	0.992146
GOTERM_BP_DIRECT	GO:0035036~sperm-egg recognition	4	0.158604	0.0467265	SPESP1, SPACA3, SPACA4, DCST1	1535	11	19984	4.73414	1	1	0.992146
GOTERM_BP_DIRECT	GO:0007517~muscle organ development	11	0.436162	0.0476593	COPRS, CHKB, BTBD1, USP2, DTNBP1, MYF6, PAX3, ZBTB42, FHL4, VAMP5, PRR14	1535	72	19984	1.989	1	1	0.992146
GOTERM_MF_DIRECT	GO:0004723~calcium-dependent protein serine/threonine phosphatase activity	3	0.118953	0.0495054	PPP3CA, PPP3CC, PPP3R2	1411	5	18541	7.8842	1	1	0.993711
GOTERM_MF_DIRECT	GO:0015204~urea transmembrane transporter activity	3	0.118953	0.0495054	SLC14A2, AQP9, AQP7	1411	5	18541	7.8842	1	1	0.993711
GOTERM_BP_DIRECT	GO:1990079~cartilage homeostasis	3	0.118953	0.0503663	COMP, CYTL1, SLC39A8	1535	5	19984	7.81134	1	1	0.992146
GOTERM_BP_DIRECT	GO:1905198~manchette assembly	3	0.118953	0.0503663	SPAG17, MEIG1, CEP131	1535	5	19984	7.81134	1	1	0.992146
GOTERM_BP_DIRECT	GO:0035469~determination of pancreatic left/right asymmetry	3	0.118953	0.0503663	CCDC39, DNAAF1, CCDC40	1535	5	19984	7.81134	1	1	0.992146
GOTERM_BP_DIRECT	GO:0097500~receptor localization to non-motile cilium	3	0.118953	0.0503663	ARL13A, IFT80, BBIP1	1535	5	19984	7.81134	1	1	0.992146
GOTERM_BP_DIRECT	GO:0007290~spermatid nucleus elongation	3	0.118953	0.0503663	IFT88, DMRTC2, TNP1	1535	5	19984	7.81134	1	1	0.992146
GOTERM_CC_DIRECT	GO:0002199~zona pellucida receptor complex	4	0.158604	0.0513111	HSPA1L, ZPBP2, ZPBP, ZP3R	1677	11	21038	4.56183	1	0.641389	0.612069
GOTERM_BP_DIRECT	GO:0009117~nucleotide metabolic process	6	0.237906	0.0518509	NME6, NME7, NT5C1B, NUDT18, NT5M, NUDT16	1535	27	19984	2.89309	1	1	0.992146
GOTERM_MF_DIRECT	GO:0048487~beta-tubulin binding	8	0.317209	0.0518565	PACRG, SYT11, EFCAB1, PIFO, DLEC1, CASC1, GABARAP, SIRT2	1411	45	18541	2.33606	1	1	0.993711
GOTERM_CC_DIRECT	GO:0043159~acrosomal matrix	3	0.118953	0.0539249	ACR, SPACA3, ZP3R	1677	5	21038	7.52701	1	0.650818	0.621066
GOTERM_CC_DIRECT	GO:0070522~ERCC4-ERCC1 complex	3	0.118953	0.0539249	SLX4, XRCC4, ERCC4	1677	5	21038	7.52701	1	0.650818	0.621066
GOTERM_MF_DIRECT	GO:0031593~polyubiquitin binding	7	0.277557	0.0585032	BAG6, DNAJB2, UBQLNL, SPRTN, RAD23A, OPTN, UBQLN3	1411	37	18541	2.48601	1	1	0.993711
GOTERM_MF_DIRECT	GO:0008236~serine-type peptidase activity	20	0.793021	0.0585263	DPP10, PRSS48, TYSND1, PRSS58, PRSS44, TMPRSS12, PRSS55, PRSS56, PRSS42, PCSK4, PRSS21, ACR, KLK1B8, PRSS40, PRSS52, IMMP2L, KLK1B9, DPP8, KLK1B3, KLKB1	1411	170	18541	1.54592	1	1	0.993711
GOTERM_BP_DIRECT	GO:0006241~CTP biosynthetic process	4	0.158604	0.0588423	NME6, NME7, NME9, NME5	1535	12	19984	4.33963	1	1	0.992146
GOTERM_CC_DIRECT	GO:0005741~mitochondrial outer membrane	23	0.911975	0.0590576	SH3GLB1, SMCP, BAD, ACSL6, TOMM20L, 4930550C14RIK, PEBP1, PLD6, GYKL1, KMO, CPT1B, GK2, HK1, PINK1, AIFM2, PPP2R2B, TRIM14, ARMC12, BAK1, SPATA18, SPATA19, MUC20, RAB11FIP5	1677	194	21038	1.4873	1	0.700683	0.668652
GOTERM_BP_DIRECT	GO:1990403~embryonic brain development	6	0.237906	0.059292	CNTNAP2, RNF112, IFT140, EN2, MKS1, CDK20	1535	28	19984	2.78976	1	1	0.992146
GOTERM_BP_DIRECT	GO:0008104~protein localization	20	0.793021	0.060175	CNTNAP2, PACRG, ODF2, MEIG1, AKAP4, AKAP3, MLH3, CEP128, GGN, TRPM1, GRIP1, AHI1, IMMP2L, IFT88, BIN3, SPATA33, NPHP1, ID4, OPTN, GAS8	1535	169	19984	1.5407	1	1	0.992146
GOTERM_MF_DIRECT	GO:0005262~calcium channel activity	12	0.475813	0.0609267	TRPM1, CATSPER1, CACNG8, CATSPER3, CATSPER2, CATSPER4, PKD1L2, PKD2L1, PKDREJ, TRPM8, PKD2L2, GRIN2B	1411	86	18541	1.83353	1	1	0.993711
GOTERM_BP_DIRECT	GO:1902600~hydrogen ion transmembrane transport	10	0.396511	0.0642663	ATP6AP1L, SLC36A3, SLC9A5, ATP6V1G2, ATP1A4, NDUFA4L2, AA467197, ATP6V1E2, SLC5A4A, TMEM175	1535	66	19984	1.97256	1	1	0.992146
GOTERM_BP_DIRECT	GO:0016579~protein deubiquitination	12	0.475813	0.0643068	OTUB2, USP46, COPS5, WDR48, STAMBPL1, USP20, USP21, USP44, USP2, USP1, USP50, STAMBP	1535	86	19984	1.81659	1	1	0.992146
GOTERM_MF_DIRECT	GO:0016811~hydrolase activity, acting on carbon-nitrogen (but not peptide) bonds, in linear amides	6	0.237906	0.0651546	KLK1B8, KLK1B9, VNN1, KLK1B3, NIT1, ASPA	1411	29	18541	2.71869	1	1	0.993711
GOTERM_MF_DIRECT	GO:0051287~NAD binding	9	0.35686	0.0654341	ADH4, LDHA, SORD, IDH3B, GAPDHS, ME3, ADH7, SIRT2, SIRT3	1411	57	18541	2.07479	1	1	0.993711
GOTERM_MF_DIRECT	GO:0032934~sterol binding	5	0.198255	0.0705264	GRAMD1C, GRAMD1B, SCP2D1, OSBP2, OSBPL10	1411	21	18541	3.12865	1	1	0.993711
GOTERM_MF_DIRECT	GO:0004791~thioredoxin-disulfide reductase activity	3	0.118953	0.0705738	TXNRD3, NXN, TXNDC2	1411	6	18541	6.57016	1	1	0.993711
GOTERM_MF_DIRECT	GO:0070061~fructose binding	3	0.118953	0.0705738	SLC2A5, PFKM, CLEC4G	1411	6	18541	6.57016	1	1	0.993711
GOTERM_MF_DIRECT	GO:0019902~phosphatase binding	9	0.35686	0.0710891	PPP1R36, SH3RF2, PPP3R2, PPP1R27, PPP1R32, PPP1R35, NCAM1, SYTL2, TPRN	1411	58	18541	2.03902	1	1	0.993711
GOTERM_BP_DIRECT	GO:1905516~positive regulation of fertilization	3	0.118953	0.0717662	CFAP69, PRSS37, CCDC87	1535	6	19984	6.50945	1	1	0.992146
GOTERM_BP_DIRECT	GO:0035610~protein side chain deglutamylation	3	0.118953	0.0717662	AGBL5, AGBL4, AGBL2	1535	6	19984	6.50945	1	1	0.992146
GOTERM_BP_DIRECT	GO:0071910~determination of liver left/right asymmetry	3	0.118953	0.0717662	CCDC39, DNAAF1, CCDC40	1535	6	19984	6.50945	1	1	0.992146
GOTERM_BP_DIRECT	GO:0016048~detection of temperature stimulus	3	0.118953	0.0717662	TRPM1, TRPM8, ANO3	1535	6	19984	6.50945	1	1	0.992146
GOTERM_BP_DIRECT	GO:0015793~glycerol transport	3	0.118953	0.0717662	AQP9, AQP7, AQP11	1535	6	19984	6.50945	1	1	0.992146
GOTERM_BP_DIRECT	GO:1901317~regulation of flagellated sperm motility	3	0.118953	0.0717662	KIF9, TPPP2, EFCAB1	1535	6	19984	6.50945	1	1	0.992146
GOTERM_BP_DIRECT	GO:1905949~negative regulation of calcium ion import across plasma membrane	3	0.118953	0.0717662	PPP3CA, PPP3CC, PPP3R2	1535	6	19984	6.50945	1	1	0.992146
GOTERM_BP_DIRECT	GO:0032053~ciliary basal body organization	3	0.118953	0.0717662	ULK4, CCP110, DZIP1	1535	6	19984	6.50945	1	1	0.992146
GOTERM_BP_DIRECT	GO:0060219~camera-type eye photoreceptor cell differentiation	3	0.118953	0.0717662	TTC8, PROM1, SDK2	1535	6	19984	6.50945	1	1	0.992146
GOTERM_BP_DIRECT	GO:0048642~negative regulation of skeletal muscle tissue development	3	0.118953	0.0717662	NRAS, USP2, YBX3	1535	6	19984	6.50945	1	1	0.992146
GOTERM_BP_DIRECT	GO:0006183~GTP biosynthetic process	4	0.158604	0.0722668	NME6, NME7, NME9, NME5	1535	13	19984	4.00581	1	1	0.992146
GOTERM_BP_DIRECT	GO:0042026~protein refolding	5	0.198255	0.0725071	DNAJB2, HSPA1L, HSPB6, HSPA2, CRYAA	1535	21	19984	3.09974	1	1	0.992146
GOTERM_BP_DIRECT	GO:0090200~positive regulation of release of cytochrome c from mitochondria	6	0.237906	0.0758945	MLLT11, PINK1, BAD, BAK1, PLA2G6, WDR35	1535	30	19984	2.60378	1	1	0.992146
GOTERM_CC_DIRECT	GO:0000922~spindle pole	16	0.634417	0.0761814	CETN1, ODF2, FBF1, KATNB1, CDC14A, CEP128, HAUS1, KATNAL1, KATNAL2, EFHC1, ANKRD53, SBDS, CEP63, BEX6, CEP89, CDK5RAP2	1677	126	21038	1.59302	1	0.865818	0.826238
GOTERM_CC_DIRECT	GO:0005955~calcineurin complex	3	0.118953	0.0766868	PPP3CA, PPP3CC, PPP3R2	1677	6	21038	6.27251	1	0.865818	0.826238
GOTERM_CC_DIRECT	GO:0097728~9+0 motile cilium	3	0.118953	0.0766868	CFAP53, CFAP45, ENKUR	1677	6	21038	6.27251	1	0.865818	0.826238
GOTERM_BP_DIRECT	GO:0006612~protein targeting to membrane	8	0.317209	0.0788411	RTP3, ZDHHC19, RAB3IP, ZDHHC12, AQP11, ZDHHC11, ZDHHC1, ZDHHC25	1535	49	19984	2.12553	1	1	0.992146
GOTERM_MF_DIRECT	GO:0004722~protein serine/threonine phosphatase activity	12	0.475813	0.0790788	PPP3CA, PPP3CC, PP2D1, PPA2, PTPMT1, DUSP19, LRRIQ4, PPM1J, DUSP15, SSH2, CDC14A, DUSP13	1411	90	18541	1.75204	1	1	0.993711
GOTERM_CC_DIRECT	GO:0060170~ciliary membrane	9	0.35686	0.0810808	TTC8, ARL13A, IQCE, BBS9, PKD2L1, BBIP1, IFT46, SLC9C1, TMEM231	1677	57	21038	1.98079	1	0.900898	0.859714
GOTERM_MF_DIRECT	GO:0015485~cholesterol binding	8	0.317209	0.0826399	CRP, GRAMD1C, GRAMD1B, STARD6, PMP2, PROM1, OSBP2, OSBPL10	1411	50	18541	2.10245	1	1	0.993711
GOTERM_MF_DIRECT	GO:0017111~nucleoside-triphosphatase activity	4	0.158604	0.0850128	ENTPD1, ENTPD6, NTPCR, D1PAS1	1411	14	18541	3.75438	1	1	0.993711
GOTERM_MF_DIRECT	GO:0047372~acylglycerol lipase activity	4	0.158604	0.0850128	LIPE, FAAH, ABHD16B, MGLL	1411	14	18541	3.75438	1	1	0.993711
GOTERM_BP_DIRECT	GO:0043950~positive regulation of cAMP-mediated signaling	6	0.237906	0.0850426	POMC, PEBP1, GPR62, RXFP2, CRHR1, GIP	1535	31	19984	2.51979	1	1	0.992146
GOTERM_BP_DIRECT	GO:0070536~protein K63-linked deubiquitination	6	0.237906	0.0850426	OTUB2, STAMBPL1, USP20, OTUD7A, USP50, STAMBP	1535	31	19984	2.51979	1	1	0.992146
GOTERM_BP_DIRECT	GO:0006002~fructose 6-phosphate metabolic process	4	0.158604	0.0869159	PFKM, FBP1, PFKP, HK1	1535	14	19984	3.71968	1	1	0.992146
GOTERM_MF_DIRECT	GO:0034979~NAD-dependent protein deacetylase activity	3	0.118953	0.0939354	SIRT5, SIRT2, SIRT3	1411	7	18541	5.63157	1	1	0.993711
GOTERM_MF_DIRECT	GO:0042171~lysophosphatidic acid acyltransferase activity	3	0.118953	0.0939354	SH3GLB1, ABHD8, AGPAT3	1411	7	18541	5.63157	1	1	0.993711
GOTERM_MF_DIRECT	GO:0051082~unfolded protein binding	12	0.475813	0.0946976	DNAJB2, CCT8L1, HSPA1L, HSPB6, DNAJB3, DNAJB13, DNAJB8, HSPA2, DNAJB7, CRYAA, CCT6B, CLGN	1411	93	18541	1.69553	1	1	0.993711
GOTERM_CC_DIRECT	GO:0097731~9+0 non-motile cilium	4	0.158604	0.0948385	TTLL6, TTLL5, IFT80, ENKD1	1677	14	21038	3.58429	1	1	0.955651
GOTERM_MF_DIRECT	GO:0061630~ubiquitin protein ligase activity	33	1.30849	0.0951226	PPP1R11, PELI2, DTX3, UBE3B, DCST1, FBXO44, RNF112, D7ERTD443E, ZNRF2, ZNRF4, TOPORSL, TRIM69, RNF151, TRIM27, ZSWIM2, RNF133, HERC6, MIB2, NSMCE1, BSPRY, SH3RF2, RNF144B, RNF148, RNF126, TRIM17, MKRN1, HECW1, TRIM14, ASB4, TRIM37, TRIM11, RNF166, RNF187	1411	331	18541	1.31006	1	1	0.993711
GOTERM_BP_DIRECT	GO:0000266~mitochondrial fission	5	0.198255	0.0951841	GGNBP1, DNM3, MTFP1, PPP2R2B, MTFR1	1535	23	19984	2.83019	1	1	0.992146
GOTERM_BP_DIRECT	GO:0052651~monoacylglycerol catabolic process	3	0.118953	0.095477	FAAH, ABHD16B, MGLL	1535	7	19984	5.57953	1	1	0.992146
GOTERM_BP_DIRECT	GO:1903348~positive regulation of bicellular tight junction assembly	3	0.118953	0.095477	CLDN3, NPHP1, NPHP4	1535	7	19984	5.57953	1	1	0.992146
GOTERM_BP_DIRECT	GO:0042297~vocal learning	3	0.118953	0.095477	CNTNAP2, NRXN1, STRA6	1535	7	19984	5.57953	1	1	0.992146
